# Supplementary material for: Exploring the Evolution-Coupling Hypothesis: Do Enzymes’ Performance Gains Correlate with Increased Dissipation?
Source: Entropy (Basel). 2025 Mar 29;27(4):365. doi: 10.3390/e27040365 (PMC12025749; doi:10.3390/e27040365)
Supplement: Supplementary file 1 [file entropy-27-00365-s001.zip]

Archive with 86 entries (86 files):
- ALaO-K1K3k1k5.for
- ALF-K1K3k1k5.for
- ALiO-K1K3k1k5.for
- ALS-K1K3k1k5.for
- API-K1K2k1k3.for
- AR-K1K4k1k7.for
- ARforSI-K1K4k1k7.for
- ARmaxEP-K1K4k1k7.for
- AROH-K1K3k1k5.for
- ATA-K1K2k1k3.for
- ATAmut1-K1K2k1k3.for
- ATAmut2-K1K2k1k3.for
- CAI-forw.for
- CAI-K1K4k1k7.for
- CAII-forw.for
- CAII-K1K4k1k7.for
- CAII-T200H-K1K4k1k7.for
- CAIImaxEP-K1K4k1k7.for
- CAIIT200H-forw.for
- Co-sgPPase2-K1K41k7.for
- CypA-K1K3k1k5.for
- CypB-K1K3k1k5.for
- CypC-K1K3k1k5.for
- dPGM-K1K2k1k3.for
- EpiI-K1K2k1k3.for
- EpiT-K1K2k1k3.for
- EpiTmut-K1K2k1k3.for
- FAProR-K1K2k1k3.for
- FAProRcorrected-K1K2k1k3.for
- FH-K1K2k1k3.for
- GAL-K1K2k1k3.for
- GALcoli-K1K2k1k3.for
- GALcoliX-K1K2k1k3.for
- GeoCyp-K1K3k1k5.for
- GI-K1K2k1k3.for
- GI3-K1K3k1k5.for
- GPI-K1K2k1k3.for
- GPIhrbc-K1K2k1k3.for
- HcmABwt-K1K2k1k3.for
- HCMICM-K1K2k1k3.for
- HCMmut-K1K2k1k3.for
- HsKYNase-66-forw.for
- HsKYNase-66-SameX.for
- HsKYNase-66-SIout3.for
- HsKYNase-93D9-forw.for
- HsKYNase-93D9-K1K2K3K4const.for
- HsKYNase-93D9-SameX.for
- HsKYNase-93D9-SIout3.for
- iPGM-K1K2k1k3.for
- ISOHC-K1K2k1k3.for
- Juretic-Dataset-S1-Excel-file.xlsx
- Juretic-Supplementary-Materials-and-Source-Codes.pdf
- KIN-K1K4k1k7.dat
- KIN-K1K4k1k7.for
- KINESIN1-K1K4k1k7.xlsx
- KSI-D38E-K1K4k1k7.for
- KSI-forw.for
- KSI-K1K4k1k7.for
- KSID38EmaxEP-K1K4k1k7.for
- Lac1-K1K3k1k5.for
- Lac1-toff.for
- LYSROEN-K1K2k1k3.for
- Mg-coliPPase-K1K4k1k7.for
- MR-K1K3-k1k5.for
- NSAAR-K1K2k1k3.for
- NSAARN-K1K2k1k3.for
- PC1-K1K3k1k5.for
- PC1-toff.for
- PMI-K1K2k1k3.for
- RacE2-K1K2k1k3.for
- RacE2mut-K1K2k1k3.for
- RPE-K1K2k1k3.for
- RPI-K1K2k1k3.for
- RTEM-K1K3k1k5.for
- RTEM-K1K3k1k5new.for
- RTEM-toff.for
- SerR-K1K2k1k3.for
- TAM-K1K4k1k7.for
- TAMmaxEP-K1K4k1k7.for
- TIProR-K1K2k1k3.for
- TIProRC-K1K2k1k3.for
- TM0831-K1K2k1k3.for
- TPI-K1K4k1k7.for
- TPIyeast-K1K4k1k7.for
- yeast-PPase-K1K4k1k7.for
- yPGM-K1K2k1k3.for
