# Supplementary material for: Exploring the Evolution-Coupling Hypothesis: Do Enzymes’ Performance Gains Correlate with Increased Dissipation?
Source: Entropy (Basel). 2025 Mar 29;27(4):365. doi: 10.3390/e27040365 (PMC12025749; doi:10.3390/e27040365)
Supplement: Supplementary file 1 [file entropy-27-00365-s001.zip › ALF-K1K3k1k5.for]

       program     ALF
C
C Michaelson-Mentem reversible "triangle" kinetic scheme for aldose (ALF)
C reversible reaction: fructose 1,6 biphosphate (substrate S) to
C dihydroxyacetone phosphate (P1)and glyceraldehyde 3-phosphate (P2).
C
C About 50% of al initiated variables are not used in this program
C
C  Experimental values are used from McIntyre-1989 equation 5 from Table 1
C  from Supplement and Table 9 from Supplement (the third set of 6 ki rate constants).
C
C  The constraint is that Ktot does not change when K1 and K3 are varied
C  in such a way that forward constants k1 and k5 are varied.
C
C  Substrate and products concentrations are, respectively, S = 5 mM,
C  P1 = 0.05 mM and P2 = 0.05 mM.
C
       real*8  ckonst1a(10000),thermale,rckonst1,
     &   xsec,sigma,enprodB1,rckonst2,enprodB2,ck3,rck3,
     &   ckonst1,ckonst2,sigmap,sigmab,sigmah,sigmaq,
     &   currB1,currB2,currB3,enprodB3,abh,ahq,aqp,ahp,
     &   keqk3,keqk1,keqk2,kcat,Kmm,specificity,
     &   enprodT,substrates,products1,products2,
     &   sprob(3),entros(3),entrops,
     &   s1,s2,pi,gaussrand,Ktot,Xtot,Ptot
C
       s1=0.0
       s2=0.0
       pi=0.0
       gaussrand=0.0
C
       keqk3=0.0
       keqk1=0.0
       keqk2=0.0
       Ktot=0.0
       Ptot=0.0
       Xtot=0.0
       ahp=0.0
       aqp=0.0
       ahq=0.0
       enprodB3=0.0
       enprodB1=0.0
       enprodB2=0.0
C
	     kcat=0.0
	     Kmm=0.0
	     specificity=0.0
	     substrates=0.0
	     products1=0.0
	     products2=0.0
C
       sigmapex=0.0
       sigmap=0.0
       sigmab=0.0
       sigmah=0.0
       sigmaq=0.0
C
       ckonst1=0.0
       ckonst2=0.0
       currB1=0.0
       currB2=0.0
       currB3=0.0
C
       photone=0.0
       thermale=0.0
       rckonst1=0.0
       rckonst2=0.0
       ck3=0.0
       rck3=0.0
C
       xsec=0.0
       sigma=0.0
C
       mmm=0
       i=0
       entrops=0.0
C
       nnn=0
       jjj=0
       do 25 j=1,10000
C
       ckonst1a(j)=0.0
C
C
25     continue
C
C
         substrates=0.005
	     products1=0.00005
	     products2=0.00005
C
       ckonst1=10700000.0*substrates
       rckonst1=233.0
       ckonst2=1900.0
       rckonst2=11200000.0*products1
       ck3=70.0
       rck3=6410000.0*products2
C
	     keqk1=ckonst1/rckonst1
	     keqk2=ckonst2/rckonst2
	     keqk3=ck3/rck3
	     Ktot=keqk1*keqk2*keqk3
C
           thermale=2.57873058
C   RT in kJ/mol for 37 C
         pi=3.141592653589793
C
        open (unit=7,status='unknown',file='ALF-K1K3k1k5.dat',
     & access='sequential',form='formatted')
       write(7,40)
40     format(2x,'   i         k1             k2              k3  ',
     &  '           k4             k5              k6             ',
     &  '     S(I)         P1          P2         P3             J   ',
     &  '                Km                 kcat              ',
     &  '    Ptot         Eff                     p1           p2    ',
     &  '         p3           K1             K2       ',
     &  '   K3            Ktot          Xtot          Ptot')
C
C
C
          substrates=0.005
	      products1=0.00005
	      products2=0.00005
C
        ckonst1=10700000.0*substrates
        rckonst1=233.0
        ckonst2=1900.0
        rckonst2=11200000.0*products1
        ck3=70.0
        rck3=6410000.0*products2
         keqk1=ckonst1/rckonst1
	     keqk2=ckonst2/rckonst2
	     keqk3=ck3/rck3
	     Ktot=keqk1*keqk2*keqk3
C
           thermale=2.57873058
C   RT in kJ/mol for 37 C
         pi=3.141592653589793
C
        do 50 i=1,10000
C
        call random_number(s1)
        call random_number(s2)
C
        gaussrand=sqrt(-2*2.3025851*dlog10(s1))*cos(2*pi*s2)+1
C
C
         if (i-1.eq.0) then
         ckonst1=10700000.0*substrates
         k1s=10700000.0
            else
            if ((gaussrand.gt.0).and.((i-1).gt.0)) then
         ckonst1a(i)=229.613734*gaussrand
C
          keqk1=ckonst1a(i)
          ckonst1=233.0*keqk1
          k1s=ckonst1/substrates
C
          keqk3=Ktot/(keqk1*keqk2)
C
          ck3=rck3*keqk3
            endif
         endif
C calculate k(cat), K(M), and k(cat)/K(M)
C
         kcat=(ckonst2*ck3)/(ckonst2+ck3+rckonst2)
	     Kmm=(ckonst2*ck3+rckonst1*rckonst2+rckonst1*ck3)/
     &       (ckonst1*(ckonst2+rckonst2+ck3)/substrates)
	     specificity=kcat/Kmm
C
         sigma=0.0
         sigmab=0.0
         sigmah=0.0
         sigmaq=0.0
         entrops=0.0
C
	     enprodB1=0.0
	     enprodB2=0.0
	     enprodB3=0.0
	     enprodT=0.0
         do 55 jj=1,3
         sprob(jj)=0.0
         entros(jj)=0.0
55       continue
C
       sigmab=rckonst2*rckonst1+ckonst2*ck3+rckonst1*ck3
Cn
       sigmah=ckonst1*rckonst2+rck3*rckonst2+ck3*ckonst1
Cn
       sigmaq= rckonst1*rck3+ckonst1*ckonst2+rck3*ckonst2
Cn
C
C
         sigma=sigmab+sigmah+sigmaq
C
         sigmab=sigmab/sigma
         sigmah=sigmah/sigma
         sigmaq=sigmaq/sigma
C
         sprob(1)=sigmab
         sprob(2)=sigmah
         sprob(3)=sigmaq
C
       do 700 mmmm=1,3
          entros(mmmm)=-sprob(mmmm)*2.3*dlog10(sprob(mmmm))
          entrops=entrops+entros(mmmm)
700    continue
C
C
       xsec=thermale*2.3025851*dlog10(ckonst1*ckonst2*ck3/
     & (rckonst1*rckonst2*rck3))
Cn all currents are without N (N=1)
Cn
        currB1=(ckonst1*sigmab-rckonst1*sigmah)
        currB2=(ckonst2*sigmah-rckonst2*sigmaq)
        currB3=(ck3*sigmaq-rck3*sigmab)
Cn
         abh=thermale*2.3025851*dlog10((ckonst1*sigmab)/
     &  (rckonst1*sigmah))
Cn
         ahq=thermale*2.3025851*dlog10((ckonst2*sigmah)/
     &  (rckonst2*sigmaq))
Cn
         aqp=thermale*2.3025851*dlog10((ck3*sigmaq)/
     &  (rck3*sigmab))
C
          Xtot=(abh+ahq+aqp)/thermale
C    Xtot should be identical to xsec/RT
Cn all "(entropy productions/R" are in units of inverse seconds
Cn
        enprodB1=currB1*2.3025851*dlog10((ckonst1*sigmab)/
     &   (rckonst1*sigmah))
        enprodB2=currB2*2.3025851*dlog10((ckonst2*sigmah)/
     &   (rckonst2*sigmaq))
        enprodB3=currB3*2.3025851*dlog10((ck3*sigmaq)/
     &   (rck3*sigmab))
C
         enprodT=currB2*2.3025851*dlog10((ckonst1*ckonst2*ck3)/
     &   (rckonst1*rckonst2*rck3))
C entropy production devided by R is in units of inverse seconds
C
         Ptot=enprodB1+enprodB2+enprodB3
C  Ptot should be identical to enprodT

CP
       write(7,'(i6,7(f15.6,1x),3(f11.3),1x,5(f18.7,2x),9(f13.5,1x))')
     &  i,ckonst1,rckonst1,ckonst2,rckonst2,ck3,rck3,entrops,
     &  enprodB1,enprodB2,enprodB3,currB3,Kmm,kcat,enprodT,
     &  specificity,sigmab,sigmah,sigmaq,keqk1,keqk2,keqk3,Ktot,Xtot,
     &  Ptot
C
C
 50    continue
CP
	      close(unit=7)
C
C
250     continue
C
C
       stop
       end
C Author: Davor Juretic, year:2024
C
C The run time should be around 2 sec.
C
