# Supplementary material for: Exploring the Evolution-Coupling Hypothesis: Do Enzymes’ Performance Gains Correlate with Increased Dissipation?
Source: Entropy (Basel). 2025 Mar 29;27(4):365. doi: 10.3390/e27040365 (PMC12025749; doi:10.3390/e27040365)
Supplement: Supplementary file 1 [file entropy-27-00365-s001.zip › ARforSI-K1K4k1k7.for]

       program     ARmax
C
C   Alanine racemase Toney-2013 minimal ki-values (Table 3) with L-ALA as the substrate.
C
C
       real*8  ckonst1a(10000),ckonst2a(10000),
     &   thermale,k1,xsec,sigma,entropdB1,k2,
     &   entropdB2,k3,k4,k5,k6,k7,k8,sigma1,
     &   currB1,currB2,currB3,currB4,entropdB3,sigma2,
     &   aXtot,ckonst7a(10000),ckonst8a(10000),
     &   ckonst3a(10000),ckonst4a(10000),ckonst5a(10000),
     &   ckonst6a(10000),keqk3,keqk1,keqk2,keqk4,sigma3,sigma4,
     &   kcat,Kmm,specificity,sprob(4),entros(4),entrops,Ptot,
     &   s1,s2,pi,gaussrand1,gaussrand2,gaussrand3,gaussrand4,
     &   gaussrand5,gaussrand6,aX1,aX2,aX3,aX4,entropdB4
C
       k1=0.0
       k2=0.0
       k3=0.0
       k4=0.0
       k5=0.0
       k6=0.0
       k7=0.0
       k8=0.0
       s1=0.0
       s2=0.0
       pi=0.0
       gaussrand1=0.0
       gaussrand2=0.0
       gaussrand3=0.0
       gaussrand4=0.0
       gaussrand5=0.0
       gaussrand6=0.0
       gaussrand7=0.0
       gaussrand8=0.0
       keqk3=0.0
       keqk1=0.0
       keqk2=0.0
       keqk4=0.0
       aX1=0.0
       aX2=0.0
       aX3=0.0
       aX4=0.0
       aXtot=0.0
       entropdB3=0.0
       entropdB1=0.0
       entropdB2=0.0
       entropdB4=0.0
       entropdT=0.0
       Ptot=0.0
	   kcat=0.0
	   Kmm=0.0
	   specificity=0.0
	   substrates=0.0
       products=0.0
C
       sigma1=0.0
       sigma2=0.0
       sigma3=0.0
       sigma4=0.0
C
       currB1=0.0
       currB2=0.0
       currB3=0.0
       currB4=0.0
C
       thermale=0.0
C
C
       xsec=0.0

       sigma=0.0
C
       mmm=0
       i=0
       entrops=0.0
C
       nnn=0
       jjj=0
       do 25 j=1,10000

       ckonst1a(j)=0.0
       ckonst2a(j)=0.0
       ckonst3a(j)=0.0
       ckonst4a(j)=0.0
       ckonst6a(j)=0.0
       ckonst5a(j)=0.0
       ckonst7a(j)=0.0
       ckonst8a(j)=0.0
C
25     continue
C
         substrates=0.001
	     products=0.0001
C
	   k1=100000.0*1000.0*substrates
       k2=1000000.0
       k3=2600.0
       k4=6800000.0
       k5=14000000.0
       k6=4000.0
       k7=90000.0
       k8=20000.0*1000*products
C
	     keqk1=k1/k2
	     keqk2=k3/k4
	     keqk3=k5/k6
	     keqk4=k7/k8
	     Ktot=keqk1*keqk2*keqk3*keqk4
C
           thermale=2.478957
C in kJ/mol for 25 C from Toney-2013
C
        open(unit=15,status='unknown',file='ARforSI-exper.dat',
     & access='sequential',form='formatted')
	    write(15,275)
275      format(2x,' k1 k2 k3 k4 k5 k6 k7 k8 Ptot EnprodT Eff kcat Km',
     &  '  J  P1 P2 P3 P4  X  X/RT  S(I) p1  p2  p3  p4')
C
         kcat=(k3*k5*k7)/(k5*k7+k3*k5+(k3+k4)*(k6+k7))
C
         Kmm=(k2*(k4*(k6+k7)+k5*k7)+k3*k5*k7)*substrates/
     &       (k1*((k3+k4)*(k6+k7)+k3*k5+k5*k7))
	     specificity=kcat/Kmm
C
         sigma=0.0
C
         entrops=0.0
C
	   entropdB1=0.0
	   entropdB2=0.0
	   entropdB3=0.0
	   entropdB4=0.0
	   entropdT=0.0
         do 45 jj=1,4
         sprob(jj)=0.0
         entros(jj)=0.0
45       continue
C
         sigma1=k2*k4*k6+k2*k5*k7+k2*k4*k7+k3*k5*k7
         sigma2=k5*k7*k1+k8*k6*k4+k1*k6*k4+k1*k7*k4
         sigma3=k7*k1*k3+k2*k8*k6+k3*k8*k6+k1*k3*k6
         sigma4=k4*k2*k8+k1*k3*k5+k8*k3*k5+k2*k8*k5
C
         sigma=sigma1+sigma2+sigma3+sigma4
C
         sigma1=sigma1/sigma
         sigma2=sigma2/sigma
         sigma3=sigma3/sigma
         sigma4=sigma4/sigma
C
         sprob(1)=sigma1
         sprob(2)=sigma2
         sprob(3)=sigma3
         sprob(4)=sigma4
C
       do 770 mmmm=1,4
          entros(mmmm)=-sprob(mmmm)*2.3*dlog10(sprob(mmmm))
          entrops=entrops+entros(mmmm)
770    continue
C
C
       xsec=thermale*2.3025851*dlog10(k1*k3*k5*k7/
     & (k2*k4*k6*k8))
Cn all currents are without N (N=1)
C
        currB1=(k1*sigma1-k2*sigma2)
        currB2=(k3*sigma2-k4*sigma3)
        currB3=(k5*sigma3-k6*sigma4)
        currB4=(k7*sigma4-k8*sigma1)
C
        aX1=thermale*2.3025851*dlog10((k1*sigma1)/
     &  (k2*sigma2))
C)
         aX2=thermale*2.3025851*dlog10((k3*sigma2)/
     &  (k4*sigma3))
C
         aX3=thermale*2.3025851*dlog10((k5*sigma3)/
     &  (k6*sigma4))
C
         aX4=thermale*2.3025851*dlog10((k7*sigma4)/
     &  (k8*sigma1))
C          aXtot=(abh+ahq+aqp)/thermale
         aXtot=(aX1+aX2+aX3+aX4)/thermale
C
Cn all "(entropy productions/R" are in units of inverse seconds
Cn
        entropdB1=currB1*2.3025851*dlog10((k1*sigma1)/
     &   (k2*sigma2))
        entropdB2=currB2*2.3025851*dlog10((k3*sigma2)/
     &   (k4*sigma3))
        entropdB3=currB3*2.3025851*dlog10((k5*sigma3)/
     &   (k6*sigma4))
        entropdB4=currB4*2.3025851*dlog10((k7*sigma4)/
     &   (k8*sigma1))
C
         entropdT=currB4*2.3025851*dlog10(k1*k3*k5*k7/
     & (k2*k4*k6*k8))
C entropy production divided by R is in units of inverse seconds
C
         Ptot=entropdB1+entropdB2+entropdB3+entropdB4
C

	     write(15,'(25(f18.6,1x))')
     &  k1,k2,k3,k4,k5,k6,k7,k8,Ptot,entropdT,
     &  specificity,kcat,Kmm,currB4,entropdB1,entropdB2,entropdB3,
     &  entropdB4,xsec,aXtot,entrops,sigma1,sigma2,sigma3,sigma4
         close(unit=15)
C
        open (unit=7,status='unknown',file='ARforSI-rand.dat',
     & access='sequential',form='formatted')
       write(7,40)
40     format(2x,'  i         k1         k2           k3        k4 ',
     &  '         k5            k6        k7            k8        S(I)',
     &  '         P1        P2         P3          P4   ',
     &  '          EnT                 J                  Km',
     &  '                 kcat                Ptot             Eff',
     &  '                    p1                 p2      ',
     &  '           p3                 p4               K1',
     &  '                   K2               K3                  K4',
     &  '                X/RT  ')
C
       keqk3=0.0
       keqk1=0.0
       keqk2=0.0
       keqk4=0.0
       kcat=0.0
       Kmm=0.0
       specificity=0.0
C
         substrates=0.001
	     products=0.0001
C
	   k1=100000.0*1000.0*substrates
       k2=1000000.0
       k3=2600.0
       k4=6800000.0
       k5=14000000.0
       k6=4000.0
       k7=90000.0
       k8=20000.0*1000*products
C
	     keqk1=k1/k2
	     keqk2=k3/k4
	     keqk3=k5/k6
	     keqk4=k7/k8
	     Ktot=keqk1*keqk2*keqk3*keqk4
C
           thermale=2.478957
C
          pi=3.141592653589793
C
        do 50 i=1,10000
C
        call random_number(s1)
        call random_number(s2)
C
        gaussrand1=sqrt(-2*2.3025851*dlog10(s1))*cos(2*pi*s2)+1
C
         if (i-1.eq.0) then
         k1=100000.0*1000.0*substrates
         k1s=100000.0*1000.0
            else
            if ((gaussrand1.gt.0).and.((i-1).gt.0)) then
          ckonst1a(i)=0.1*gaussrand1
C
          keqk1=ckonst1a(i)
          k1=1000000.0*keqk1
          k1s=k1/substrates
C
          keqk4=Ktot/(keqk1*keqk2*keqk3)
C
          k7=k8*keqk4
            endif
         endif
C
C
C calculate k(cat), K(M), and k(cat)/K(M)
C
         kcat=(k3*k5*k7)/(k5*k7+k3*k5+(k3+k4)*(k6+k7))
C
         Kmm=(k2*(k4*(k6+k7)+k5*k7)+k3*k5*k7)*substrates/
     &       (k1*((k3+k4)*(k6+k7)+k3*k5+k5*k7))
	     specificity=kcat/Kmm
C
C        endif
C
C
         sigma=0.0
C
         sigma1=0.0
         sigma2=0.0
         sigma3=0.0
         sigma4=0.0
C
         entrops=0.0
C	   entropsmax=0.0
	   entropdB1=0.0
	   entropdB2=0.0
	   entropdB3=0.0
	   entropdB4=0.0
	   entropdT=0.0
         do 55 jj=1,4
         sprob(jj)=0.0
         entros(jj)=0.0
55       continue
C
         sigma1=k2*k4*k6+k2*k5*k7+k2*k4*k7+k3*k5*k7
         sigma2=k5*k7*k1+k8*k6*k4+k1*k6*k4+k1*k7*k4
         sigma3=k7*k1*k3+k2*k8*k6+k3*k8*k6+k1*k3*k6
         sigma4=k4*k2*k8+k1*k3*k5+k8*k3*k5+k2*k8*k5
C
         sigma=sigma1+sigma2+sigma3+sigma4
C
         sigma1=sigma1/sigma
         sigma2=sigma2/sigma
         sigma3=sigma3/sigma
         sigma4=sigma4/sigma
C
         sprob(1)=sigma1
         sprob(2)=sigma2
         sprob(3)=sigma3
         sprob(4)=sigma4
C
       do 700 mmmm=1,4
          entros(mmmm)=-sprob(mmmm)*2.3*dlog10(sprob(mmmm))
          entrops=entrops+entros(mmmm)
700    continue
C
C
       xsec=thermale*2.3025851*dlog10(k1*k3*k5*k7/
     & (k2*k4*k6*k8))
Cn all currents are without N (N=1)
C
        currB1=(k1*sigma1-k2*sigma2)
        currB2=(k3*sigma2-k4*sigma3)
        currB3=(k5*sigma3-k6*sigma4)
        currB4=(k7*sigma4-k8*sigma1)
C
         aX1=thermale*2.3025851*dlog10((k1*sigma1)/
     &  (k2*sigma2))
C
         aX2=thermale*2.3025851*dlog10((k3*sigma2)/
     &  (k4*sigma3))
C
         aX3=thermale*2.3025851*dlog10((k5*sigma3)/
     &  (k6*sigma4))
C
         aX4=thermale*2.3025851*dlog10((k7*sigma4)/
     &  (k8*sigma1))
C
         aXtot=(aX1+aX2+aX3+aX4)/thermale
C
Cn all "(entropy productions/R" are in units of inverse seconds
Cn
        entropdB1=currB1*2.3025851*dlog10((k1*sigma1)/
     &   (k2*sigma2))
        entropdB2=currB2*2.3025851*dlog10((k3*sigma2)/
     &   (k4*sigma3))
        entropdB3=currB3*2.3025851*dlog10((k5*sigma3)/
     &   (k6*sigma4))
        entropdB4=currB4*2.3025851*dlog10((k7*sigma4)/
     &   (k8*sigma1))
C
         entropdT=currB4*2.3025851*dlog10(k1*k3*k5*k7/
     & (k2*k4*k6*k8))
C entropy production divided by R is in units of inverse seconds
C
         Ptot=entropdB1+entropdB2+entropdB3+entropdB4
C

       write(7,'(i5,2x,8(f12.1),(f10.6,1x),4(f11.3),15(f18.6,1x))')
     &  i,k1,k2,k3,k4,k5,k6,k7,k8,entrops,
     &  entropdB1,entropdB2,entropdB3,entropdB4,entropdT,currB4,
     &  Kmm,kcat,Ptot,specificity,sigma1,sigma2,sigma3,sigma4,
     &  keqk1,keqk2,keqk3,keqk4,aXtot
C
 50    continue
C
215     continue
C
250     continue
C
          close(unit=7)
C
       stop
       end
C Author: Davor Juretic, 2024
C Run time about 2 sec
