# Supplementary material for: Exploring the Evolution-Coupling Hypothesis: Do Enzymes’ Performance Gains Correlate with Increased Dissipation?
Source: Entropy (Basel). 2025 Mar 29;27(4):365. doi: 10.3390/e27040365 (PMC12025749; doi:10.3390/e27040365)
Supplement: Supplementary file 1 [file entropy-27-00365-s001.zip › Juretic-Dataset-S1-Excel-file.xlsx]

## Sheet: Sheet1
kcat/Km (Ms)-1	kcat(s-1)	Dissipation/(RT) (s-1)	E+S ↔ES Dissipation/(RT) (s-1)	C ↔E+P Dissipation/(RT) (s-1)	Km(M-1)	Enzyme Abbreviation	Enzyme is Considered as	Enzyme Class*	Enzyme Full Title and EC Number	# states**	Substrate (Concentration (M))	Substrate/Product Ratio	k1(s-1)	k2(s-1)	k3(s-1)	k4(s-1)	k5(s-1)	k6(s-1)	k7(s-1)	k8(s-1)	Temperature (oC)	Force/(RT)	J(s-1)	Source Code	Species(organ)/domain	Reference	doi number	Reference #	# identical references
83600000	805433	125000	53288.8	5559.39	0.0096331	CAII	specialized	Eff	carbonic anhydrase II (EC 4.2. 1.1)	4	CO2 (0.0012)	0.05	156000	1800000	17000000	4800000	1200000	1200000	20000000	1000000	25	1.81	421874	CAII-K1K4k1k7.for	Homo sapiens (erythrocytes) / eukaryota	Behravan, G.; Jonsson, B.H.; Lindskog, S. Fine tuning of the catalytic properties of carbonic anhydrase. Studies of a Thr200→His variant of human isoenzyme II. Eur. J. Biochem. 1990, 190, 351–357.	1. doi: 10.1111/j.1432-1033.1990.tb15582.x	66
302000000	35030.8	115900	6223.64	6500.62	0.000116	KSI	specialized	Eff	3-oxo-Δ5-steroid isomerase (ketosteroid isomerase) (EC 5.3.3.1)	4	5-androstene-3,17-dione (0.0001)	2	83000	86000	180000	1700000	640000	43	150000	50000	25	8.43	13755.9	KSI-K1K4k1k7.for	Commamonas testosteroni / bacteria	Toney, M.D. Carbon Acidity in Enzyme Active Sites. Front. Bioeng. Biotechnol. 2019, 7, 25.	2. doi: 10.3389/fbioe.2019.00025	67
67700000	209682	62920	40306.7	2473.12	0.0030972	CAII-T200H		Eff	carbonic anhydrase II (EC 4.2. 1.1) mutant	4	CO2 (0.0012)	0.05	98400	54000	300000	216000	2700000	21000000	18000000	900000	25	1.87	33592.9	CAII-T200H-K1K4k1k7.for	Homo sapiens (erythrocytes) / eukaryota	Behravan, G.; Jonsson, B.H.; Lindskog, S. Fine tuning of the catalytic properties of carbonic anhydrase. Studies of a Thr200→His variant of human isoenzyme II. Eur. J. Biochem. 1990, 190, 351–357.		66
24810000	77745.9	28370	14774.3	6907.46	0.003134	CAI	specialized	Eff	carbonic anhydrase I (EC 4.2. 1.1)	4	CO2 (0.0012)	0.05	40800	38000	290000	624000	900000	9000000	5500000	45000	25	1.81	15690.6	CAI-K1K4k1k7.for	Homo sapiens (erythrocytes) / eukaryota	Behravan, G.; Jonsson, B.H.; Lindskog, S. Fine tuning of the catalytic properties of carbonic anhydrase. Studies of a Thr200→His variant of human isoenzyme II. Eur. J. Biochem. 1990, 190, 351–357.		66	3
26030200	1905.15	14526	1769.25	5301.28	7.3e-05	Lac1	specialized	Tur	Lac-1 β-lactamase (EC 3.5.2.6)	3	benzylpenicillin (0.001285)	5.977	52685	2320	4090	50	3610	1720			20	8.27	1756.79	Lac1-K1K3k1k3.for	Bacillus cereus / bacteria	Juretić, D.; Bonačić Lošić, Ž.; Kuić, D.; Simunić, J.; Dobovišek. A. The maximum entropy production requirement for proton transfers enhances catalytic efficiency for β-lactamases. Biophys. Chem. 2019, 244, 11-21.	3. doi: 10.1016/j.bpc.2018.10.004	16
23513000	975.383	6757	185.067	1859.94	4.1e-05	RTEM	specialized	Tur	RTEM β-lactamase (EC 3.5.2.6)	3	benzylpenicillin (0.001390)	12.64	170970	11800	2800	6	1500	4400			20	7.74	872.73	RTEM-K1K3k1k5.for	Escherichia coli / bacteria	Juretić, D.; Bonačić Lošić, Ž.; Kuić, D.; Simunić, J.; Dobovišek. A. The maximum entropy production requirement for proton transfers enhances catalytic efficiency for β-lactamases. Biophys. Chem. 2019, 244, 11-21.		16
70427239	812.118	6214	121.007	2107.71	1.15e-05	sgPPase	specialized	Tur	soluble inorganic pyrophosphatase (EC 3.6.1.1)	4	inorganic pyrophosphate PPi (0.00004)	0.04	16000	70000	17000	175	1300	36	2600	100	25	9.95	624.852	Co-sgPPase-K1K4k1k7.for	Streptococcus gordonii / bacteria	Zyryanov, A.B. ; Vener, A.V.; Salminen, A.; Goldman, A.; Lahti, R.; Baykov, A.A. Rates of elementary catalytic steps for different metal forms of the family II pyrophosphatase from Streptococcus gordonii. Biochemistry 2004, 43, 1065-1074.	4. doi: 10.1021/bi0357513	68
21721831	1550	2928	642.214	2285.88	7.1e-05	GPI	generalist	Tur	glucose-6-phosphate isomerase (5.3.1.9)	2	D-fructose-6-phosphate (0.0001)	10	3980	1290	1550	156					37	3.42	855.47	GPI-K1K2k1k3.for	Homo sapiens (erythrocytes) / eukaryota	McIntyre, L.M.; Thorburn, D.R.; Bubb, W.A., Kuchel, P.W. Comparison of computer simulations of the F-type and L-type non-oxidative hexose monophosphate shunts with 31P-NMR experimental data from human erythrocytes. Eur. J. Biochem. 1989, 180, 399-420.	5. doi: 10.1111/j.1432-1033.1989.tb14662.x	69
1918000	730	1153.5	5.935	1147.59	0.000381	GAL	specialized	Tur	β-galactosidase (EC 3.2. 1.23)	2	resorufin-b-D-galactopyranoside (0.0001)	10	5000	18300	730	0.1					25	7.6	151.817	GAL-K1K2k1k3.for	Escherichia coli / bacteria	Das, B.; Banerjee, K.; Gangopadhyay, G. Propensity approach to nonequilibrium thermodynamics of a chemical reaction network: Controlling single E-coli β-galactosidase enzyme catalysis through the elementary reaction steps. J. Chem. Phys. 2013, 139, 244104.	6. doi: 10.1063/1.4844195	54
44481928	146.749	1116	436.745	264.062	3.3e-06	coliMgPPase	specialized	Tur	soluble inorganic pyrophosphatase with Mg2+ (EC 3.6.1.1)	4	inorganic pyrophosphate PPi (0.00004)	0.04	1840	20	800	140	440	59	400	260	25	8.71	128.215	Mg-coliPPase-K1K4k1k7.for	Escherichia coli / bacteria	Käpylä, J.; Hyytiä, T.; Lahti, R.; Goldman, A,: Baykov, A.A.; Cooperman, B.S. Effect of D97E substitution on the kinetic and thermodynamic properties of Escherichia coli inorganic pyrophosphatase. Biochemistry 1995, 34, 792-800.	7. doi: 10.1021/bi00003a012	70
29765749	189.245	946	586.665	103.008	6.4e-06	yeastPPase	specialized	Tur	yeast soluble inorganic pyrophosphatase (EC 3.6.1.1)	4	inorganic pyrophosphate PPi (0.00004)	0.04	1200	6	1070	222	740	160	464	900	25	7.74	122.254	yeast-PPase-K1K4k1k7.for	Saccharomyces cerevisia/ eukaryota	Cooperman, B.S. ; Baykov, A.A., Lahti, R. Evolutionary conservation of the active site of soluble inorganic pyrophosphatase. Trends Biochem. Sci. 1992, 17, 262-266.	8. doi: 10.1016/0968-0004(92)90406-y	71
1080105	632.264	797.678	50.576	283.302	0.0005854	MR	specialized	Eff	mandelate racemase (EC 5.1.2.2)	3	(R)-mandelate (0.0008)	10	5384	3948	889	693	3896	549.6			25	2.52	316.815	MR-K1K3k1k5.for	Pseudomonas putida / bacteria	St Maurice, M.; Bearne, S.L. Kinetics and thermodynamics of mandelate racemase catalysis. Biochemistry 2002, 41, 4048-4058.	9. doi: 10.1021/bi016044h	72
10100000	60.8352	689	37.174	456.731	6e-06	PC1	specialized	Tur	PC1 β-lactamase (EC 3.5.2.6)	3	benzylpenicillin (0.001492)	186.5	32824	196	173	4	96	8			20	11.37	60.5696	PC1-K1K3k1k5.for	Staphylococcus aureus/ bacteria	Juretić, D.; Bonačić Lošić, Ž.; Kuić, D.; Simunić, J.; Dobovišek. A. The maximum entropy production requirement for proton transfers enhances catalytic efficiency for β-lactamases. Biophys. Chem. 2019, 244, 11-21.		16	3
6355555	1833.33	687.3	398.765	288.545	0.000288	FH	specialized	Tur	fumarate hydratase (EC 4.2.1.2)	2	L-malate (0.0003)	10	2600	667	1833	1850					25	1.35	508.393	FH-K1K2k1k3.for	Sus scrofa domesticus (heart muscle) / eukaryota	Darvey, I.G.; Shrager, R.; Kohn, L. D. Integrated steady state rate equations and the determination of individual rate constants J. Biol. Chem. 1975, 250, 4696-4701.	10. doi: 10.1016/s0021-9258(19)41357-4	73
2769512	129.28	655	0.2354	0.46854	4.7e-05	KSI-D38E		Eff	3-oxo-Δ5-steroid isomerase (D38E mutant) (EC 5.3.3.1)	4	5-androstene-3,17-dione (0.0001)	2	86000	66000	420	320	330	0.11	66000	43000	25	8.97	72.9897	KSI-D38E-K1K4k1k7.for	Commamonas testosteroni/ bacteria	Zawrotny, M.E; Pollack, R.M. Reaction energetics of a mutant 3-oxo-delta 5-steroid isomerase with an altered active site base (D38E). Biochemistry 1994, 33, 13896-13902.	11. doi: 10.1021/bi00250a044.	74
2225553	105.73	568.66	142.084	27.175	5e-05	KIN	specialized moleculer motor	Eff	kinesin-1 (EC 5.6.1.3)	4	ATP (0.00005)	0.5	115	20	600	1.4	400	1.7	190	120	25	13.73	41.4173	KIN-K1K4k1k7.for	Drosophila melanogaster /eukaryota	Hwang, W.; Hyeon C. Quantifying the Heat Dissipation from a Molecular Motor's Transport Properties in Nonequilibrium Steady States. J. Phys. Chem. Lett. 2017, 8, 250-256.	12. doi: 10.1021/acs.jpclett.6b02657	75
1.60505e+06	305	553.58	93.566	460.015	0.00019	RPE	specialized	Tur	ribulose-5-phosphate epimerase (EC 5.1.3.1)	2	ribulose-5-phosphate (0.0004)	10	1564	438	305	59.6					37	2.91	190.533	RPE-K1K2k1k3.for	Homo sapiens (erythrocytes) / eukaryota	McIntyre, L.M.; Thorburn, D.R.; Bubb, W.A., Kuchel, P.W. Comparison of computer simulations of the F-type and L-type non-oxidative hexose monophosphate shunts with 31P-NMR experimental data from human erythrocytes. Eur. J. Biochem. 1989, 180, 399-420.		69
1650000	330	423.4	140.288	283.116	0.0002	dPGM	specialized	Tur	phosphoglycerate mutase (EC 5.4.2.1)	2	3-phosphoglycerate (0.000375)	7.5	1031	220	330	145					37	2.37	178.721	dPGM-K1K2k1k3	Escherichia coli/ bacteria	Fraser, H.I., Kvaratskhelia, M.; White, M.F. The two analogous phosphoglycerate mutases of Escherichia coli. FEBS Lett. 1999, 455, 344-348.	13. doi: 10.1016/s0014-5793(99)00910-2	76
595000	800	364.627	95.56	269.068	0.001345	PMI	specialized	Eff	mannose 6-phosphate isomerase (EC 5.3.1.8)	2	mannose 6-phosphate (0.0004)	10	476	800	800	49.2					37	2.27	160.663	PMI-K1K2k1k3.for	Homo sapiens (erythrocytes) / eukaryota	McIntyre, L.M.; Thorburn, D.R.; Bubb, W.A., Kuchel, P.W. Comparison of computer simulations of the F-type and L-type non-oxidative hexose monophosphate shunts with 31P-NMR experimental data from human erythrocytes. Eur. J. Biochem. 1989, 180, 399-420.		69
589474	50.4	288.59	5.871	2.611	8.55e-05	AROH	specialized	Eff	chorismate mutase (EC 5.4.99.5)	3	chorismate (0.00005)	1	80	120	70	1e-08	180	130			30	22.59	12.7757	AROH-K1K3k1k5	Bacillus subtilis/ bacteria	Mattei, P. ; Kast, P.; Hilvert, D. Bacillus subtilis chorismate mutase is partially diffusion-controlled. Eur. J. Biochem. 1999; 261: 25-32.	14. doi: 10.1046/j.1432-1327.1999.00169.x	77
471129	114.524	269.89	11.014	187.414	0.000243	CypC	specialized	Tur	cyclophilin C (EC 5.2.1.8)	3	peptidyl-prolyl (0.01)	100	42000	1620	370	210	260	790			10	2.71	99.5797	CypC-K1K3k1k5.for	Homo sapiens / eukaryota	Holliday, M.J; Armstrong, G.S.; Eisenmesser, E.Z. Determination of the Full Catalytic Cycle among Multiple Cyclophilin Family Members and Limitations on the Application of CPMG-RD in Reversible Catalytic Systems. Biochemistry 2015, 54, 5815–5827.	15. doi: 10.1021/acs.biochem.5b00746	78
5086315	52.5692	266.2	33.152	227.013	1.03e-05	ALF	specialized	Tur	fructose 1,6-bisphosphate aldolase (EC 4.1.2.13)	3	fructose 1,6-bisphosphate (0.005)	100	53500	233	1900	560	70	320.5			37	5.14	51.8226	ALF-K1K3k1k5.for	Homo sapiens (erythrocytes) / eukaryota	McIntyre, L.M.; Thorburn, D.R.; Bubb, W.A., Kuchel, P.W. Comparison of computer simulations of the F-type and L-type non-oxidative hexose monophosphate shunts with 31P-NMR experimental data from human erythrocytes. Eur. J. Biochem. 1989, 180, 399-420.		69
379186	102.804	245.96	16.652	189.891	0.000271	CypB	specialized	Tur	cyclophilin B (EC 5.2.1.8)	3	peptidyl-prolyl (0.01)	100	21000	960	550	320	200	490			10	2.73	90.0684	CypB-K1K3k1k5.for	Homo sapiens / eukaryota	Holliday, M.J; Armstrong, G.S.; Eisenmesser, E.Z. Determination of the Full Catalytic Cycle among Multiple Cyclophilin Family Members and Limitations on the Application of CPMG-RD in Reversible Catalytic Systems. Biochemistry 2015, 54, 5815–5827.		78
100400	502	245.086	36.21	208.876	0.005	EpiI	specialized	Eff	isoleucine 2-epimerase (EC 5.1.1.21)	2	L-isoleucine (0.00125)	10	360.3	939	502	13.65					37	2.65	92.585	EpiI-K1K2k1k3-new.for	Lactobacillus buchneri JCM 1115 /bacteria	Mutaguchi, Y.; Ohmori, T.; Wakamatsu, T.; Doi, K.; Ohshima, T. Identification, purification, and characterization of a novel amino acid racemase, isoleucine 2-epimerase, from Lactobacillus species. J. Bacteriol. 2013, 195, 5207-5215.	16. doi: 10.1128/JB.00709-13	79
542518	714.264	242.458	9.482	201.358	0.001317	TPI	specialized	Tur	triosephosphate isomerase (EC 5.3.1.1)	4	dihydroxyacetone phosphate (DHAP)(0.001)	1000	8400	11000	4000	100000000	1000000000	500000	12000	230	30	1.16	209.161	TPI-K1K4k1k7.for	Saccharomyces cerevisia / eukaryota	Toney, M.D. Common Enzymological Experiments Allow Free Energy Profile Determination. Biochemistry. 2013, 52, 5952–5965.	17. doi: 10.1021/bi400696j	64
3255879	40.1746	238.58	19.067	155.511	1.23e-05	ALS	specialized	Tur	sedoheptulose 1,7-biphosphate aldolase (EC 4.1.2.13)	3	sedoheptulose 1,7-biphosphate (0.002)	100	16940	151	117	16.9	70	128.2			37	6.05	39.4201	ALS-K1K3k1k5.for	Homo sapiens (erythrocytes) / eukaryota	McIntyre, L.M.; Thorburn, D.R.; Bubb, W.A., Kuchel, P.W. Comparison of computer simulations of the F-type and L-type non-oxidative hexose monophosphate shunts with 31P-NMR experimental data from human erythrocytes. Eur. J. Biochem. 1989, 180, 399-420.		69
936569	97.3103	237.551	27.807	198.148	0.000104	CypA	specialized	Tur	cyclophilin A (EC 5.2.1.8)	3	peptidyl-prolyl (0.01)	100	32000	550	1660	1070	170	1000			10	2.73	86.9903	CypA-K1K3k1k5.for	Homo sapiens / eukaryota	Holliday, M.J; Armstrong, G.S.; Eisenmesser, E.Z. Determination of the Full Catalytic Cycle among Multiple Cyclophilin Family Members and Limitations on the Application of CPMG-RD in Reversible Catalytic Systems. Biochemistry 2015, 54, 5815–5827.		78
172197	1692.28	229.4	0.184	8.861	0.009828	AR	specialized	Eff	alanine racemase (EC 5.1.1.1)	4	L-alanine (0.001)	10	100000	1000000	2600	6800000	14000000	4000	90000	2000	25	1.8	826.768	AR-K1K4k1k7.for	Geobacillus stearothermophilus / bacteria	Toney, M.D. Common Enzymological Experiments Allow Free Energy Profile Determination. Biochemistry. 2013 52, 5952–5965.		64	2
747211	380	96.22	29.586	66.633	0.000509	yPGM	specialized	Tur	phosphoglycerate mutase (EC 5.4.2.1)	2	3-phosphoglycerate (0.000375)	37.5	663.64	520	380	173.08					37	1.03	93.3851	yPGM-K1K2k1k3.for	Saccharomyces cerevisiae/ eukaryota	Fraser, H.I., Kvaratskhelia, M.; White, M.F. The two analogous phosphoglycerate mutases of Escherichia coli. FEBS Lett. 1999, 455, 344-348.		76
847000	36.8502	92.186	5.577	84.747	4.4e-05	GeoCyp	specialized	Tur	cyclophilin (peptidyl-prolyl isomerase) (EC 5.2.1.8)	3	peptidyl-prolyl (0.01)	100	52000	720	2410	810	50	700			10	2.73	33.755	GeoCyp-K1K3k1k5.for	Geobacillus kaustophilus / bacteria	Holliday, M.J; Armstrong, G.S.; Eisenmesser, E.Z. Determination of the Full Catalytic Cycle among Multiple Cyclophilin Family Members and Limitations on the Application of CPMG-RD in Reversible Catalytic Systems. Biochemistry 2015, 54, 5815–5827.		78	4
295908	6.79634	64.72	2.767	11.358	2.3e-05	ALaO	specialized	Tur	altro-octulose 1,8-bisphosphate aldolase (EC 4.1.2.13)	3	altro-octulose 1,8-bisphosphate (0.002)	100	1724	14.4	7.53	0.0264	70	128.2			37	9.83	6.58183	ALaO-K1K3k1k5.for	Homo sapiens (erythrocytes) / eukaryota	McIntyre, L.M.; Thorburn, D.R.; Bubb, W.A., Kuchel, P.W. Comparison of computer simulations of the F-type and L-type non-oxidative hexose monophosphate shunts with 31P-NMR experimental data from human erythrocytes. Eur. J. Biochem. 1989, 180, 399-420.		69
10333.3	341	28.9	8.733	20.167	0.033	EpiT	specialized	Eff	D-psicose 3-epimerase (EC 5.1.3.B12)	2	D-fructose (0.005)	10	124.1	478	341	31.5					45	1.03	27.9687	EpiT-K1K2k1k3.for	Agrobacterium tumefaciens/ bacteria	Kim, H.J.; Yeom, S.J.; Kim, K.; Rhee, S.; Kim, D.; Oh, D.K. Mutational analysis of the active site residues of a D-psicose 3-epimerase from Agrobacterium tumefaciens. Biotechnol. Lett. 2010, 32, 261-268.	18. doi: 10.1007/s10529-009-0148-5	80
2857.14	20	23.67	5.69042	17.9795	0.007	NSAAR	specialized	Tur	n-succinyl amino acid racemase (EC 5.1.1.-)	2	L-acetyl-D-methionine (0.01)	10	60	22	20	5.25					55	2.34	10.1119	NSAAR-K1K2k1k3.for	Geobacillus kaustophilus / bacteria	Pozo-Dengra, J.; Martínez-Gómez, A.I.; Martínez-Rodríguez, S.; Clemente-Jiménez, J.M.; Rodríguez-Vico, F.; Las Heras-Vázquez, F.J. Racemization study on different N-acetylamino acids by a recombinant N-succinylamino acid racemase from Geobacillus kaustophilus CECT4264. Chem. Biodiversity 2010, 7, 836-841.	19. doi: 10.1016/j.procbio.2009.03.020	81
104762	22	20.29	8.464	11.827	0.00021	iPGM	specialized	Tur	phosphoglycerate mutase (EC 5.4.2.1)	2	3-phosphoglycerate (0.0002)	10	30.5	10	22	6.6					37	2.32	8.75142	iPGM-K1K2k1k3.for	Escherichia coli/ bacteria	Fraser, H.I., Kvaratskhelia, M.; White, M.F. The two analogous phosphoglycerate mutases of Escherichia coli. FEBS Lett. 1999, 455, 344-348.		76	3
8889.66	1.60241	12.774	1.856	0.166	0.0001803	ALiO	specialized	Eff	arabinose-5-phosphate aldolase (EC 4.1.2.13)	3	ido-octulose 1 ,8-bisphosphate (0.002)	100	23.2	0.5	1.64	0.0019	70	128.2			37	10.01	1.27643	ALiO-K1K3k1k5.for	Homo sapiens (erythrocytes) / eukaryota	McIntyre, L.M.; Thorburn, D.R.; Bubb, W.A., Kuchel, P.W. Comparison of computer simulations of the F-type and L-type non-oxidative hexose monophosphate shunts with 31P-NMR experimental data from human erythrocytes. Eur. J. Biochem. 1989, 180, 399-420.		69
50333	100	11.58	2.669	8.914	0.001987	API	specialized	Eff	arabinose-5-phosphate isomerase (EC 5.3.1.13)	2	ribulose 5-phosphate (0.0004)	10	60.4	200	100	10.3					37	1.08	10.7478	API-K1K2k1k3.for	Homo sapiens (erythrocytes) / eukaryota	McIntyre, L.M.; Thorburn, D.R.; Bubb, W.A., Kuchel, P.W. Comparison of computer simulations of the F-type and L-type non-oxidative hexose monophosphate shunts with 31P-NMR experimental data from human erythrocytes. Eur. J. Biochem. 1989, 180, 399-420.		69
15142.7	33.3	10.926	4.947	5.979	0.002199	RPI	specialized	Eff	ribose-5-phosphate isomerase (EC 5.3.1.6)	2	D-ribose-5-phosphate (0.0005)	10	10.8	14.2	33.3	3					37	2.12	5.15773	RPI-K1K2k1k3.for	Homo sapiens (erythrocytes) / eukaryota	McIntyre, L.M.; Thorburn, D.R.; Bubb, W.A., Kuchel, P.W. Comparison of computer simulations of the F-type and L-type non-oxidative hexose monophosphate shunts with 31P-NMR experimental data from human erythrocytes. Eur. J. Biochem. 1989, 180, 399-420.		69	9
14080.5	81.67	9.76	8.928	0.832	0.0058	RacE2mut		Eff	glutamate racemase mutant R25A (EC 5.1.1.3)	2	L-glutamate (0.0005)	10	7.22	2.1	81.67	29.92					25	2.24	4.35816	RacE2mut-K1K2k1k3.for	Bacillus anthracis/ bacteria	Mehboob, S.; Guo, L.; Fu, W.; Mittal, A.; Yau, T.; Truong, K.; Johlfs, M.; Long, F.; Fung, L.W-M.; Johnson, M.E. Glutamate racemase dimerization inhibits dynamic conformational flexibility and reduces catalytic rates. Biochemistry 2009, 48, 7045-7055.	20. doi: 10.1021/bi9005072	82
1995.6	12.1333	5.824	2.20048	3.6231	0.00608	TIProRC	generalist (bifunctional)	Eff	proline racemase from archeon (EC 5.1.1.4)	2	trans-4-hydroxy-L-proline (0.001)	10	26.261	3.8333	12.1333	2.401					50	3.54	1.64303	TIProRC-K1K2k1k3.for	Thermococcus litoralis/ archaea	Watanabe, S.; Tanimoto, Y.; Nishiwaki, H.; Watanabe, Y. Identification and characterization of bifunctional proline racemase/hydroxyproline epimerase from archaea: discrimination of substrates and molecular evolution. PLoS One 2015, 10(3):e0120349.	21. doi: 10.1371/journal.pone.0120349	83
318.18	3.5	5.73	1.66711	4.06126	0.011	LYSROEN	specialized	Tur	lysine racemase (EC 5.1.1.5)	2	L-Lys (0.05)	10	28.7878	2.83333	3.5	3.23129					30	2.4	2.38843	LYSROEN-K1K2k1k3	Oenococcus oeni/ bacteria	Kato, S.; Hemmi, H.; Yoshimura, T. Lysine racemase from a lactic acid bacterium, Oenococcus oeni: structural basis of substrate specificity. J Biochem. 2012; 152: 505-508. doi: 10.1093/jb/mvs120.	22. doi: 10.1093/jb/mvs120	84
2300.3	2.78333	4.48534	1.37186	3.11348	0.00121	TIProR	generalist (bifunctional)	Tur	proline racemase (EC 5.1.1.4)	2	L-proline (0.01)	100	41.3223	2.2167	2.7833	5.4407					50	2.26	1.98894	TIProR-K1K2k1k3.for	Thermococcus litoralis / archaea	Watanabe, S.; Tanimoto, Y.; Nishiwaki, H.; Watanabe, Y. Identification and characterization of bifunctional proline racemase/hydroxyproline epimerase from archaea: discrimination of substrates and molecular evolution. PLoS One 2015, 10(3):e0120349.		83	2
34526.3	0.74	4.23256	0.00353	2.14866	2.14e-05	KYNase_66	specialized	Tur	kynureininase mutant2 (EC 3.7.1.3)	4	L-kynurenine (0.0001)	1	590	268	3.1	19	21	0.1	1.5	0.1	37	7.03	0.60196	HsKYNase66-K1K4k1k7.for	Homo sapiens/ eukaryota	Karamitros, C.S.; Murray, K.; Kumada, Y.; Johnson, K.A.; D'Arcy, S.; Georgiou, G. Mechanistic conformational and substrate selectivity profiles emerging in the evolution of enzymes via parallel trajectories. Nat. Commun. 2024; 15: 7068. doi: 10.1038/s41467-024-51133-y.	23. doi: 10.1038/s41467-024-51133-y.	47
5311.48	32.4	3.958	3.816	0.142	0.0061	RacE2	specialized	Eff	glutamate racemase (EC 5.1.1.3)	2	L-glutamate (0.0005)	10	2.67	0.22	32.4	23.3					25	2.84	1.39	RacE2-K1K2k1k3.for	Bacillus anthracis/ bacteria	Mehboob, S.; Guo, L.; Fu, W.; Mittal, A.; Yau, T.; Truong, K.; Johlfs, M.; Long, F.; Fung, L.W-M.; Johnson, M.E. Glutamate racemase dimerization inhibits dynamic conformational flexibility and reduces catalytic rates. Biochemistry 2009, 48, 7045-7055.		82	2
1427	1.87	2.037	0.583	1.455	0.00131	ATAmut2		Tur	(R)-selective amine transaminase mutant2 (EC 2.6.1.21)	2	pyruvate (0.0025)	10	7	1.79	1.87	0.924					25	2.07	0.986	ATmut2-K1K2k1k3.for	Aspergillus terreus/ eukaryota	Liu, C-Y.; Severin, L.C.; Lyu, C-J.; Zhu, W-L.; Wang, H-P.; Jiang, C-J.; Mei, L-H.; Liu, H-G.; Huang, J. Improving thermostability of (R)-selective amine transaminase from Aspergillus terreus by evolutionary coupling saturation mutagenesis. Biochemical Engineering Journal 2021, 167, 107926.	24. doi: 10.1016/j.bej.2021.107926	85
38565.4	0.67	2.02152	0.0736	0.0742	1.74e-05	KYNase_93D9	generalist	Eff	kynureininase mutant1 (EC 3.7.1.3)	4	L-kynurenine (0.000075)	0.1	18	4	0.79	0.34	11.5	0.75	11	15	37	4.77	0.42406	HsKYNase-93D9-K1K4k1k7.for	Homo sapiens / eukaryota	Karamitros, C.S.; Murray, K.; Kumada, Y.; Johnson, K.A.; D'Arcy, S.; Georgiou, G. Mechanistic conformational and substrate selectivity profiles emerging in the evolution of enzymes via parallel trajectories. Nat. Commun. 2024; 15: 7068. doi: 10.1038/s41467-024-51133-y.		47	2
4875	1.95	1.785	0.602	1.183	0.0004	ATAmut1		Tur	(R)-selective amine transaminase mutant1 (EC 2.6.1.21)	2	pyruvate (0.0025)	10	23.4	1.79	1.95	5.2					25	1.59	1.12299	ATmut1-K1K2k1k3.for	Aspergillus terreus/ eukaryota	Liu, C-Y.; Severin, L.C.; Lyu, C-J.; Zhu, W-L.; Wang, H-P.; Jiang, C-J.; Mei, L-H.; Liu, H-G.; Huang, J. Improving thermostability of (R)-selective amine transaminase from Aspergillus terreus by evolutionary coupling saturation mutagenesis. Biochemical Engineering Journal 2021, 167, 107926.		85
17.8965	2.15617	0.618	0.47878	0.13922	0.12048	TM0831	generalist	Eff	TM0831 racemase (EC 5.1.1.-)	2	L-Asp (0.02)	10	0.383356	0.15317	2.15617	0.42805					90	2.53	0.24386	TM0831-K1K2k1k3.for	Thermotoga maritima/ bacteria	Miyamoto, T.; Moriya, T.; Katane, M.; Saitoh, Y.; Sekine, M.; Sakai-Kato, K.; Oshima , T.; Homma, H. Identification of a novel D-amino acid aminotransferase involved in D-glutamate biosynthetic pathways in the hyperthermophile Thermotoga maritime. FEBS J. 2022; 289: 5933-5946. doi: 10.1111/febs.16452.	25. doi: 10.1111/febs.16452	86
217.4	0.5	0.444	0.104	0.34	0.0023	ATA	specialized	Tur	(R)-selective amine transaminase (EC 2.6.1.21)	2	pyruvate (0.0025)	10	1.24	0.64	0.5	0.124					25	2.06	0.21584	ATA-K1K2k1k3.for	Aspergillus terreus/ eukaryota	Liu, C-Y.; Severin, L.C.; Lyu, C-J.; Zhu, W-L.; Wang, H-P.; Jiang, C-J.; Mei, L-H.; Liu, H-G.; Huang, J. Improving thermostability of (R)-selective amine transaminase from Aspergillus terreus by evolutionary coupling saturation mutagenesis. Biochemical Engineering Journal 2021, 167, 107926.		85	3
18.88	0.596667	0.216	0.154966	0.061223	0.0316	FAProR	generalist (bifunctional)	Tur	proline racemase from archeon (EC 5.1.1.4)	2	L-proline (0.1)	20	2.2621	0.1182	0.5967	3.0548					50	1.32	0.16392	FAProR-K1K2k1k3.for	Ferroplasma acidiphilum/ archaea	Watanabe, S.; Tanimoto, Y.; Nishiwaki, H.; Watanabe, Y. Identification and characterization of bifunctional proline racemase/hydroxyproline epimerase from archaea: discrimination of substrates and molecular evolution. PLoS One 2015, 10(3):e0120349.		83	3
480.77	0.05	0.163	0.010214	0.152529	0.000104	HcmABwt	specialized	Tur	2-hydroxyisobutyryl-CoA-mutase wt (EC 5.4.99.64)	2	2-hydroxyisobutyryl-CoA (0.01)	100	23.04	0.2	0.05	1.95					30	3.43	0.0475	HcmABwt-K1K2k1k3new.for	Aquincola tertiaricarbonis/ bacteria	Yaneva, N.; Schuster, J.; Schäfer, F.; Lede, V.; Przybylski, D.; Paproth, T.; Harms, H.; Müller, R.H.; Rohwerder T. Bacterial acyl-CoA mutase specifically catalyzes coenzyme B12-dependent isomerization of 2-hydroxyisobutyryl-CoA and (S)-3-hydroxybutyryl-CoA. J. Biol. Chem. 2012, 287, 15502-15511.	26. doi: 10.1074/jbc.M111.314690	87
31	0.31	0.1476	0.046659	0.100937	0.01	SerR	specialized	Eff	serine racemase (EC 5.1.1.18)	2	L-serine (0.0025)	10	0.1275	0.2	0.31	0.0143					30	2.62	0.05624	SerR-K1K2k1k3.for	Oryza sativa / eukaryota	Gogami, Y.; Kobayashi, A.; Ikeuchi, T.; Oikawa T. Site-directed mutagenesis of rice serine racemase: evidence that Glu219 and Asp225 mediate the effects of Mg2+ on the activity. Chem. Biodivers. 2010, 7, 1579-1590.	27. doi: 10.1002/cbdv.200900257	88
37.75	0.0209	0.114	8e-06	0.0076014	0.0005544	TAM	specialized	Eff	tyrosine aminomutase (EC 5.4.3.6)	4	L-tyrosine (0.001)	1000	63.7	36	0.023	0.085	1.1	0.087	39	0.05	25	8.47	0.0135	TAM-K1K4k1k7.for	Streptomyces globisporus/ bacteria	Christenson, S.D.; Wu, W.; Spies, M.A.; Shen, B.; Toney, M.D. Kinetic analysis of the 4-methylideneimidazole-5-one-containing tyrosine aminomutase in enediyne antitumor antibiotic C-1027 biosynthesis. Biochemistry 2003, 42, 12708-12718.	28. doi: 10.1021/bi035223r	89
10.87	0.02	0.06663	0.007562	0.059069	0.00184	HcmAmut		Tur	2-hydroxyisobutyryl-CoA-mutase (mutant I90V)(EC 5.4.99.64)	2	2-hydroxyisobutyryl-CoA (0.01)	100	0.29	0.033	0.02	0.003					30	4.05	0.01645	HCMmut-K1K2k1k3new.for	Aquincola tertiaricarbonis/ bacteria	Yaneva, N.; Schuster, J.; Schäfer, F.; Lede, V.; Przybylski, D.; Paproth, T.; Harms, H.; Müller, R.H.; Rohwerder T. Bacterial acyl-CoA mutase specifically catalyzes coenzyme B12-dependent isomerization of 2-hydroxyisobutyryl-CoA and (S)-3-hydroxybutyryl-CoA. J. Biol. Chem. 2012, 287, 15502-15511.		87
3.8889	0.07	0.0659	0.016315	0.049582	0.018	NSAARN	specialized	Tur	n-succinyl amino acid racemase (EC 5.1.1.-)	2	L-acetyl-D-asparagine (0.01)	10	0.0722	0.06	0.07	0.0048					55	2.86	0.02302	NSAARN-K1K2k1k3.for	Geobacillus kaustophilus/ bacteria	Pozo-Dengra, J.; Martínez-Gómez, A.I.; Martínez-Rodríguez, S.; Clemente-Jiménez, J.M.; Rodríguez-Vico, F.; Las Heras-Vázquez, F.J. Racemization study on different N-acetylamino acids by a recombinant N-succinylamino acid racemase from Geobacillus kaustophilus CECT4264. Process Biochem. 2009, 44, 835-841.		81	2
15.858	4.9	0.044	0.005	0.039	0.309	EpiTmut		Eff	D-psicose 3-epimerase (mutant R215K)(EC 5.1.3.B12)	2	D-fructose (0.005)	10	0.45	23	4.9	0.038					45	0.94	0.04738	EpiTmut-K1K2k1k3.for	Agrobacterium tumefaciens / bacteria	Kim, H.J.; Yeom, S.J.; Kim, K.; Rhee, S.; Kim, D.; Oh, D.K. Mutational analysis of the active site residues of a D-psicose 3-epimerase from Agrobacterium tumefaciens. Biotechnol. Lett. 2010, 32, 261-268.		80	2
0.0365	0.029	0.023	0.0072	0.0156	0.7937	GI	generalist	Tur	glucose isomerase Sweetzyme T® (EC 5.3.1.5)	2	glucose (0.5)	10	0.0315	0.021	0.029	0.0041					65	2.36	0.0097	GI2-K1K2k1k3.for	Streptomyces murinus/ bacteria	Converti, A.; Borghi, M.D. Kinetics of glucose isomerization to fructose by immobilized glucose isomerase in the presence of substrate protection. Bioprocess Eng. 1998, 18, 27–33.	29. doi: 10.1007/s004490050406	90
1.81818	0.001	0.0049	0.000245	0.004654	0.00055	HcmIcm	specialized	Tur	2-hydroxyisobutyryl-CoA-mutase (EC 5.4.99.64)	2	isobutyryl-CoA (0.005)	100	0.078788	0.00333	0.001	0.00013					30	5.21	0.0009412	HCMICM2-k1k2k1k3new.for	Aquincola tertiaricarbonis / bacteria	Yaneva, N.; Schuster, J.; Schäfer, F.; Lede, V.; Przybylski, D.; Paproth, T.; Harms, H.; Müller, R.H.; Rohwerder T. Bacterial acyl-CoA mutase specifically catalyzes coenzyme B12-dependent isomerization of 2-hydroxyisobutyryl-CoA and (S)-3-hydroxybutyryl-CoA. J. Biol. Chem. 2012, 287, 15502-15511.		87	3
0.0001831	0.0001183	4.4e-05	8.2e-06	2.05e-05	0.64627	GI3	generalist	Eff	glucose isomerase Sweetzyme IT® (EC 5.3.1.5)	3	glucose (0.1)	10	4.1e-05	0.000183	0.000208	0.00025	0.000603	6e-06			70	2.96	1.49e-05	GI3-K1K3k1k5.for	Strepomyces murinus/ bacteria	Gaily, M.H.; Sulieman, A.K.; Abasaeed, A.E. Kinetics of a three-step isomerization of glucose to fructose using immobilized enzyme. International Journal of Chemical Engineering and Applications 2013, 4, 31-34.	30. doi: 10.7763/IJCEA.2013.V4.255	91
* Maximum entropy production rule after variations in enzyme-substrate association and enzyme product dissociation rate separate all enzymes in the class of Eff-enzymes for which optimal catalytic efficiency is higher from the observed and the class of Tur-enzymes for which optimal turnover number is higher from the observed.
** # Functionaly important conformational states in the kinetic model
