# Supplementary material for: Exploring the Evolution-Coupling Hypothesis: Do Enzymes’ Performance Gains Correlate with Increased Dissipation?
Source: Entropy (Basel). 2025 Mar 29;27(4):365. doi: 10.3390/e27040365 (PMC12025749; doi:10.3390/e27040365)
Supplement: Supplementary file 1 [file entropy-27-00365-s001.zip › KIN-K1K4k1k7.dat]

   step     k1          k2       k3       k4       k5       k6       k7        k8         Ptot          Eff           Ktot           kcat           Km         P1           P2            P3             P4             J          S(I)          p1              p2              p3           p4             K4            K1            X
     1    115.00000    20.0    600.0      1.4    400.0      1.7    190.0    120.0       568.66044  2225552.93129   918065.30185      105.72972  0.00005 142.08380675  233.59871508  165.80292991   27.17498674   41.41728757    1.14744279    0.37219815    0.06927491    0.10546872    0.45305823    1.58333004    5.74999985   13.73002608
     2     17.11134    20.0    600.0      1.4    400.0      1.7   1276.9    120.0       193.23214   331149.80070   918065.30185      201.65496  0.00061  48.28077795   79.48265069   63.64963557    1.81907866   14.07369305    0.56241667    0.84999047    0.02353915    0.03557056    0.09089982   10.64106886    0.85556701   13.73002397
     3    178.06482    20.0    600.0      1.4    400.0      1.7    122.7    120.0       575.43246  3446021.52639   918065.30185       80.92806  0.00002 143.77517326  236.17993040  158.16476002   37.31260126   41.91052151    1.08460440    0.24324032    0.07010109    0.10723884    0.57941975    1.02256554    8.90324107   13.73002397
     4    115.00000    20.0    600.0      1.4    400.0      1.7    190.0    120.0       568.66044  2225552.93129   918065.30185      105.72972  0.00005 142.08380675  233.59871508  165.80292991   27.17498674   41.41728757    1.14744279    0.37219815    0.06927491    0.10546872    0.45305823    1.58333004    5.74999985   13.73002608
     5    103.69363    20.0    600.0      1.4    400.0      1.7    210.7    120.0       558.02380  2006745.22722   918065.30185      111.87646  0.00006 139.42631000  229.26433853  164.63598205   24.69716966   40.64259476    1.14604081    0.40506029    0.06797894    0.10340659    0.42355418    1.75597037    5.18468173   13.73002397
     6     19.75841    20.0    600.0      1.4    400.0      1.7   1105.9    120.0       217.64358   382377.59764   918065.30185      196.82602  0.00051  54.38018294   89.52064986   71.39928849    2.34345974   15.85165339    0.61561868    0.82911087    0.02651292    0.04007242    0.10430378    9.21546600    0.98792047   13.73002397
     7    135.41358    20.0    600.0      1.4    400.0      1.7    161.4    120.0       578.64095  2620609.16735   918065.30185       96.18777  0.00004 144.57730295  237.63319083  165.32457374   31.10587827   42.14420507    1.13671986    0.32163706    0.07049115    0.10748715    0.50038464    1.34464315    6.77067924   13.73002397
     8    325.24344    20.0    600.0      1.4    400.0      1.7     67.2    120.0       490.38227  6294305.90413   918065.30185       52.29790  0.00001 122.52350238  200.87606274  121.00903918   45.97366105   35.71605311    0.86114056    0.11348699    0.05974238    0.09241116    0.73435946    0.55983588   16.26217214   13.73002397
     9     32.40016    20.0    600.0      1.4    400.0      1.7    674.4    120.0       317.39813   627028.95397   918065.30185      176.62649  0.00028  79.30466568  130.52906075  102.19863167    5.36576743   23.11708459    0.81326378    0.73735384    0.03866497    0.05849602    0.16548517    5.61981602    1.62000810   13.73002397
    10    115.00000    20.0    600.0      1.4    400.0      1.7    190.0    120.0       568.66044  2225552.93129   918065.30185      105.72972  0.00005 142.08380675  233.59871508  165.80292991   27.17498674   41.41728757    1.14744279    0.37219815    0.06927491    0.10546872    0.45305823    1.58333004    5.74999985   13.73002608
    11     55.04848    20.0    600.0      1.4    400.0      1.7    396.9    120.0       440.40366  1065333.59672   918065.30185      149.19542  0.00014 110.03847103  181.05913437  137.52327731   11.78277684   32.07595708    1.01648402    0.60217744    0.05364964    0.08130707    0.26286584    3.30768378    2.75242378   13.73002397
    12     93.17207    20.0    600.0      1.4    400.0      1.7    234.5    120.0       543.83645  1803125.47452   918065.30185      118.27542  0.00007 135.88160586  223.46721776  162.29219488   22.19542833   39.60928604    1.13805054    0.43934081    0.06625044    0.10069649    0.39371226    1.95426526    4.65860375   13.73002397
    13    124.36284    20.0    600.0      1.4    400.0      1.7    175.7    120.0       574.51890  2406748.31709   918065.30185      101.12838  0.00004 143.54750363  235.97552532  165.93306670   29.06280405   41.84398374    1.14428254    0.34772253    0.06998878    0.10663150    0.47565719    1.46412672    6.21814176   13.73002397
    14    300.53596    20.0    600.0      1.4    400.0      1.7     72.7    120.0       506.19017  5816153.23021   918065.30185       55.59995  0.00001 126.47339354  207.41977206  126.92678526   45.37021470   36.86739125    0.89550992    0.12677600    0.06166782    0.09521294    0.71634325    0.60586077   15.02679818   13.73002397
    15      4.53189    20.0    600.0      1.4    400.0      1.7   4821.4    120.0        57.66002    87704.13254   918065.30185      228.26916  0.00260  14.40688399   23.72148846   19.38091435    0.15072829    4.19955677    0.21565308    0.95766558    0.00702400    0.01060389    0.02470652   40.17813207    0.22659459   13.73002397
    16    199.46292    20.0    600.0      1.4    400.0      1.7    109.5    120.0       566.85914  3860130.10218   918065.30185       74.96170  0.00002 141.63284478  232.59423933  153.04976458   39.58228709   41.28609950    1.05185480    0.21391064    0.06905706    0.10581293    0.61121936    0.91286617    9.97314586   13.73002397
    17     69.15191    20.0    600.0      1.4    400.0      1.7    316.0    120.0       490.43870  1338272.25808   918065.30185      136.03895  0.00010 122.54000508  201.59108508  150.47806373   15.82954839   35.72016359    1.08381963    0.53382566    0.05974511    0.09064250    0.31578673    2.63308620    3.45759568   13.73002397
    18     59.54208    20.0    600.0      1.4    400.0      1.7    367.0    120.0       458.19117  1152296.61641   918065.30185      144.73556  0.00013 114.48278649  188.36048562  142.26209680   13.08579819   33.37147612    1.04169677    0.57921741    0.05581657    0.08462016    0.28034585    3.05805508    2.97710383   13.73002397
    19      1.83932    20.0    600.0      1.4    400.0      1.7  11879.4    120.0        24.01093    35595.64996   918065.30185      234.90511  0.00660   5.99935192    9.87852308    8.10730606    0.02574672    1.74878994    0.10446279    0.98258742    0.00292495    0.00441478    0.01007285   98.99491390    0.09196581   13.73002397
    20     87.58236    20.0    600.0      1.4    400.0      1.7    249.5    120.0       534.29205  1694949.73720   918065.30185      121.98202  0.00007 133.49692330  219.56192638  160.44194709   20.79125041   38.91413798    1.13050975    0.45917800    0.06508763    0.09888695    0.37684742    2.07899124    4.37911777   13.73002397
    21    115.00000    20.0    600.0      1.4    400.0      1.7    190.0    120.0       568.66044  2225552.93129   918065.30185      105.72972  0.00005 142.08380675  233.59871508  165.80292991   27.17498674   41.41728757    1.14744279    0.37219815    0.06927491    0.10546872    0.45305823    1.58333004    5.74999985   13.73002608
    22    288.55593    20.0    600.0      1.4    400.0      1.7     75.7    120.0       513.91777  5584309.04236   918065.30185       57.35587  0.00001 128.40427956  210.61995032  129.90208868   44.99144797   37.43021627    0.91287505    0.13405511    0.06260905    0.09657926    0.70675659    0.63101440   14.42779665   13.73002397
    23    158.80807    20.0    600.0      1.4    400.0      1.7    137.6    120.0       579.83871  3073353.34084   918065.30185       87.17194  0.00003 144.87631201  238.05006835  162.09579073   34.81653523   42.23144166    1.11132271    0.27482352    0.07063751    0.10790181    0.54663716    1.14655982    7.94040340   13.73002397
    24    182.17714    20.0    600.0      1.4    400.0      1.7    119.9    120.0       574.03711  3525605.61968   918065.30185       79.70883  0.00002 143.42649064  235.59420151  157.22897499   37.78744337   41.80889354    1.07849126    0.23717310    0.06993118    0.10701224    0.58588348    0.99948295    9.10885716   13.73002397
    25    222.89503    20.0    600.0      1.4    400.0      1.7     98.0    120.0       554.66933  4313601.92012   918065.30185       69.36197  0.00002 138.58690649  227.52098348  147.00509601   41.55634268   40.39827824    1.01456290    0.18730668    0.06757248    0.10372164    0.64139919    0.81690001   11.14475130   13.73002397
    26    171.22216    20.0    600.0      1.4    400.0      1.7    127.6    120.0       577.43044  3313598.31831   918065.30185       83.04163  0.00003 144.27445528  237.02178181  159.65565222   36.47855345   42.05604040    1.09450386    0.25383938    0.07034436    0.10755521    0.56826105    1.06343097    8.56110811   13.73002397
    27    160.55517    20.0    600.0      1.4    400.0      1.7    136.1    120.0       579.60649  3107164.38840   918065.30185       86.56599  0.00003 144.81827080  237.94913681  161.77651291   35.06256487   42.21452830    1.10906262    0.27172412    0.07060925    0.10787294    0.54979369    1.13408335    8.02775871   13.73002397
    28    220.55025    20.0    600.0      1.4    400.0      1.7     99.1    120.0       555.98277  4268224.40538   918065.30185       69.88436  0.00002 138.91510121  228.06691471  147.62063608   41.38011761   40.49394020    1.01831294    0.18974628    0.06773245    0.10394878    0.63857249    0.82558488   11.02751236   13.73002397
    29     68.69758    20.0    600.0      1.4    400.0      1.7    318.1    120.0       489.07684  1329479.74570   918065.30185      136.42650  0.00010 122.19973782  201.03253911  150.14285296   15.70171252   35.62097513    1.08214844    0.53586397    0.05957920    0.09038766    0.31416918    2.65050013    3.43487909   13.73002397
    30     36.01712    20.0    600.0      1.4    400.0      1.7    606.7    120.0       341.36339   697026.74400   918065.30185      171.58820  0.00025  85.29257013  140.37781854  109.35370706    6.33929246   24.86254860    0.85640625    0.71338945    0.04158442    0.06293028    0.18209585    5.05545487    1.80085625   13.73002397
    31    152.52804    20.0    600.0      1.4    400.0      1.7    143.3    120.0       580.34618  2951818.50158   918065.30185       89.42192  0.00003 145.00317805  238.27855156  163.16658624   33.89786769   42.26840279    1.11909738    0.28638922    0.07069921    0.10794462    0.53496695    1.19376704    7.62640210   13.73002397
    32    184.53659    20.0    600.0      1.4    400.0      1.7    118.4    120.0       573.17649  3571266.98185   918065.30185       79.02573  0.00002 143.21143444  235.23353215  156.68028154   38.05124457   41.74621209    1.07493688    0.23378963    0.06982639    0.10687096    0.58951303    0.98670379    9.22682938   13.73002397
    33    125.62339    20.0    600.0      1.4    400.0      1.7    173.9    120.0       575.13133  2431143.39770   918065.30185      100.53931  0.00004 143.70051054  236.22305796  165.90192598   29.30583891   41.88858917    1.14361033    0.34460029    0.07006341    0.10675544    0.47858086    1.44943506    6.28116963   13.73002397
    34    431.02518    20.0    600.0      1.4    400.0      1.7     50.7    120.0       427.98377  8341449.61332   918065.30185       41.69598  0.00000 106.93218311  175.06966254   99.26723664   46.71468977   31.17137836    0.73588788    0.07473860    0.05214198    0.08129371    0.79182571    0.42244156   21.55125880   13.73002397
    35    229.82804    20.0    600.0      1.4    400.0      1.7     95.1    120.0       550.69182  4447773.67974   918065.30185       67.86205  0.00002 137.59303407  225.86845699  145.17832101   42.05201204   40.10858432    1.00348417    0.18035373    0.06708805    0.10303195    0.64952627    0.79225732   11.49140218   13.73002397
    36    223.87468    20.0    600.0      1.4    400.0      1.7     97.6    120.0       554.11556  4332560.82990   918065.30185       69.14601  0.00002 138.44853541  227.29084944  146.74751732   41.62866253   40.35794591    1.01299631    0.18630086    0.06750504    0.10362578    0.64256832    0.81332532   11.19373420   13.73002397
    37    203.03343    20.0    600.0      1.4    400.0      1.7    107.6    120.0       565.15602  3929228.68101   918065.30185       74.05075  0.00002 141.20727276  231.88430134  152.14922786   39.91521535   41.16205613    1.04622342    0.20951747    0.06884965    0.10552360    0.61610928    0.89681267   10.15167130   13.73002397
    38    351.68011    20.0    600.0      1.4    400.0      1.7     62.1    120.0       473.86038  6805922.54144   918065.30185       49.17316  0.00001 118.39521825  194.03989989  115.02714207   46.39811492   34.51271288    0.82656876    0.10141976    0.05772996    0.08947513    0.75137515    0.51775163   17.58400550   13.73002397
    39     42.88937    20.0    600.0      1.4    400.0      1.7    509.4    120.0       382.03250   830022.77466   918065.30185      162.76661  0.00020  95.45404584  157.08741318  121.22657002    8.26446915   27.82460533    0.92582640    0.67045477    0.04653876    0.07046482    0.21254166    4.24541005    2.14446834   13.73002397
    40    322.61353    20.0    600.0      1.4    400.0      1.7     67.7    120.0       492.05133  6243410.49369   918065.30185       52.63061  0.00001 122.94054744  201.56682381  121.62422515   45.91973131   35.83761607    0.86470457    0.11480154    0.05994568    0.09270736    0.73254543    0.56439960   16.13067674   13.73002397
    41    123.82348    20.0    600.0      1.4    400.0      1.7    176.5    120.0       574.24480  2396310.31352   918065.30185      101.38254  0.00004 143.47902327  235.86465752  165.94309950   28.95801736   41.82402004    1.14455361    0.34907054    0.06995538    0.10657624    0.47439784    1.47050426    6.19117381   13.73002397
    42    106.83976    20.0    600.0      1.4    400.0      1.7    204.5    120.0       561.42089  2067630.97460   918065.30185      110.09540  0.00005 140.27506453  230.65023689  165.08698341   25.40860796   40.89001549    1.14709358    0.39552572    0.06839284    0.10406113    0.43202032    1.70426207    5.34198795   13.73002397
    43     26.61740    20.0    600.0      1.4    400.0      1.7    820.9    120.0       275.02992   515117.27365   918065.30185      185.32659  0.00036  68.71863326  113.11413280   89.30224830    3.89490407   20.03127737    0.73296568    0.77773745    0.03350368    0.05066509    0.13809378    6.84074815    1.33087014   13.73002397
    44    226.09427    20.0    600.0      1.4    400.0      1.7     96.6    120.0       552.85052  4375515.52331   918065.30185       68.66167  0.00002 138.13243368  226.76519852  146.16317600   41.78970962   40.26580864    1.00944792    0.18405079    0.06735096    0.10340659    0.64519166    0.80534084   11.30471346   13.73002397
    45    200.51583    20.0    600.0      1.4    400.0      1.7    109.0    120.0       566.36372  3880506.69342   918065.30185       74.69075  0.00002 141.50904994  232.38767366  152.78524897   39.68174303   41.25001652    1.05019738    0.21260142    0.06899673    0.10572890    0.61267295    0.90807269   10.02579151   13.73002397
    46    209.22884    20.0    600.0      1.4    400.0      1.7    104.4    120.0       562.05515  4049126.00114   918065.30185       72.52156  0.00002 140.43243710  230.59284075  150.56544044   40.46442899   40.93621020    1.03639095    0.20219798    0.06847200    0.10499395    0.62433606    0.87025740   10.46144213   13.73002397
    47    199.83729    20.0    600.0      1.4    400.0      1.7    109.3    120.0       566.68366  3867375.11478   918065.30185       74.86514  0.00002 141.58899596  232.52106753  152.95581898   39.61777280   41.27331871    1.05126583    0.21344381    0.06903569    0.10578318    0.61173731    0.91115603    9.99186432   13.73002397
    48     18.81462    20.0    600.0      1.4    400.0      1.7   1161.3    120.0       209.09117   364112.73068   918065.30185      198.52098  0.00055  52.24329013   86.00399300   68.69281017    2.15107396   15.22875471    0.59721797    0.83648664    0.02547108    0.03849496    0.09954732    9.67773846    0.94073089   13.73002397
    49    249.51104    20.0    600.0      1.4    400.0      1.7     87.6    120.0       538.80715  4828690.34306   918065.30185       63.93682  0.00001 134.62338639  220.93567473  139.97922137   43.26886280   39.24298650    0.97229847    0.16254109    0.06564055    0.10095862    0.67085974    0.72975908   12.47555211   13.73002397
    50    132.64502    20.0    600.0      1.4    400.0      1.7    164.7    120.0       577.86058  2567030.18658   918065.30185       97.37967  0.00004 144.38235487  237.32157161  165.54429063   30.61236659   42.08736889    1.13894721    0.32790745    0.07039603    0.10731952    0.49437700    1.37270854    6.63225093   13.73002397
    51    209.52076    20.0    600.0      1.4    400.0      1.7    104.3    120.0       561.90482  4054775.36852   918065.30185       72.45106  0.00002 140.39487438  230.53026440  150.49024222   40.48944091   40.92526154    1.03592619    0.20186227    0.06845370    0.10496820    0.62471584    0.86904491   10.47603803   13.73002397
    52     93.66306    20.0    600.0      1.4    400.0      1.7    233.3    120.0       544.60390  1812627.33832   918065.30185      117.96057  0.00007 136.07335493  223.78108677  162.43314068   22.31631868   39.66518210    1.13859432    0.43765451    0.06634394    0.10084238    0.39515917    1.94402092    4.68315304   13.73002397
    53    140.54189    20.0    600.0      1.4    400.0      1.7    155.5    120.0       579.68597  2719855.28118   918065.30185       94.05535  0.00003 144.83835214  238.04590480  164.81319872   31.98851339   42.22031734    1.13208567    0.31046037    0.07061855    0.10772338    0.51119769    1.29557776    7.02709460   13.73002397
    54    237.23879    20.0    600.0      1.4    400.0      1.7     92.1    120.0       546.30629  4591190.69427   918065.30185       66.32889  0.00001 136.49720878  224.04747049  143.21976286   42.54184458   39.78917210    0.99168144    0.17332853    0.06655391    0.10226879    0.65784877    0.76750918   11.86193947   13.73002397
    55    111.04668    20.0    600.0      1.4    400.0      1.7    196.8    120.0       565.42284  2149045.91808   918065.30185      107.80057  0.00005 141.27493570  232.28117870  165.53329765   26.33343294   41.18149001    1.14767643    0.38325413    0.06888044    0.10483660    0.44302884    1.63969736    5.55233404   13.73002397
    56    391.72452    20.0    600.0      1.4    400.0      1.7     55.8    120.0       449.94436  7580883.10133   918065.30185       45.09216  0.00001 112.41939730  184.14863883  106.67126486   46.70506185   32.77083593    0.77845214    0.08645661    0.05481689    0.08521452    0.77351198    0.46482398   19.58622600   13.73002397
    57    152.04969    20.0    600.0      1.4    400.0      1.7    143.7    120.0       580.36262  2942561.12021   918065.30185       89.59807  0.00003 145.00729019  238.28683474  163.24284731   33.82564806   42.26959993    1.11966522    0.28729835    0.07070120    0.10794374    0.53405671    1.19752267    7.60248444   13.73002397
    58      5.58458    20.0    600.0      1.4    400.0      1.7   3912.5    120.0        70.34422   108076.49209   918065.30185      225.77560  0.00209  17.57614787   28.93939165   23.60301006    0.22567154    5.12338662    0.25344097    0.94810485    0.00856917    0.01293762    0.03038836   32.60457588    0.27922913   13.73002397
    59     89.23390    20.0    600.0      1.4    400.0      1.7    244.9    120.0       537.27100  1726911.47925   918065.30185      120.86290  0.00007 134.24121963  220.78116699  161.03719989   21.21141082   39.13110410    1.13300589    0.45319228    0.06545056    0.09945086    0.38190630    2.04051316    4.46169505   13.73002397
    60      7.29768    20.0    600.0      1.4    400.0      1.7   2994.1    120.0        90.43531   141229.43969   918065.30185      221.83213  0.00157  22.59608683   37.20393546   30.25866397    0.37662122    6.58668242    0.31021170    0.93276441    0.01101662    0.01663494    0.03958403   24.95080446    0.36488393   13.73002397
    61    223.94571    20.0    600.0      1.4    400.0      1.7     97.6    120.0       554.07531  4333935.31628   918065.30185       69.13041  0.00002 138.43847595  227.27411972  146.72883491   41.63387591   40.35501378    1.01288274    0.18622825    0.06750013    0.10361881    0.64265281    0.81306738   11.19728537   13.73002397
    62     98.05933    20.0    600.0      1.4    400.0      1.7    222.8    120.0       550.99907  1897706.69288   918065.30185      115.21443  0.00006 137.67118890  226.39545235  163.55163320   23.38079371   40.13096185    1.14268253    0.42294214    0.06712308    0.10206087    0.40787391    1.85686510    4.90296655   13.73002397
    63    115.00000    20.0    600.0      1.4    400.0      1.7    190.0    120.0       568.66044  2225552.93129   918065.30185      105.72972  0.00005 142.08380675  233.59871508  165.80292991   27.17498674   41.41728757    1.14744279    0.37219815    0.06927491    0.10546872    0.45305823    1.58333004    5.74999985   13.73002608
    64    192.36345    20.0    600.0      1.4    400.0      1.7    113.6    120.0       570.03831  3722737.02880   918065.30185       76.84126  0.00002 142.42725524  233.92101579  154.80710366   38.88293156   41.51764829    1.06294323    0.22304930    0.06944423    0.10634904    0.60115743    0.94655690    9.61817246   13.73002397
    65     87.22266    20.0    600.0      1.4    400.0      1.7    250.5    120.0       533.62488  1687988.66639   918065.30185      122.22851  0.00007 133.33022972  219.28882628  160.30665806   20.69916409   38.86554600    1.12993476    0.46049586    0.06500635    0.09876075    0.37573704    2.08756476    4.36113295   13.73002397
    66    115.00000    20.0    600.0      1.4    400.0      1.7    190.0    120.0       568.66044  2225552.93129   918065.30185      105.72972  0.00005 142.08380675  233.59871508  165.80292991   27.17498674   41.41728757    1.14744279    0.37219815    0.06927491    0.10546872    0.45305823    1.58333004    5.74999985   13.73002608
    67     73.31490    20.0    600.0      1.4    400.0      1.7    298.0    120.0       502.22964  1418836.95202   918065.30185      132.58777  0.00009 125.48602406  206.42603013  153.32751859   16.99006532   36.57893382    1.09782234    0.51561914    0.06118154    0.09285131    0.33034800    2.48357367    3.66574489   13.73002397
    68    218.37014    20.0    600.0      1.4    400.0      1.7    100.1    120.0       557.18809  4226033.72518   918065.30185       70.37718  0.00002 139.21627898  228.56802207  148.19154109   41.21224447   40.58172716    1.02179934    0.19205607    0.06787924    0.10415693    0.63590775    0.83382714   10.91850705   13.73002397
    69    105.67967    20.0    600.0      1.4    400.0      1.7    206.8    120.0       560.20994  2045180.25639   918065.30185      110.74550  0.00005 139.97251272  230.15634431  164.93283788   25.14824934   40.80181837    1.14676964    0.39900506    0.06824529    0.10382747    0.42892218    1.72297042    5.28398361   13.73002397
    70    312.95586    20.0    600.0      1.4    400.0      1.7     69.8    120.0       498.21172  6056509.92819   918065.30185       53.88957  0.00001 124.47983131  204.11666583  123.91382367   45.70139431   36.28629609    0.87798614    0.11982590    0.06069603    0.09379987    0.72567820    0.58181671   15.64779308   13.73002397
    71    297.84970    20.0    600.0      1.4    400.0      1.7     73.4    120.0       507.92140  5764167.22990   918065.30185       55.98426  0.00001 126.90597427  208.13663153  127.58821837   45.29057430   36.99348228    0.89936478    0.12835687    0.06187868    0.09551925    0.71424520    0.61132493   14.89248514   13.73002397
    72    124.90337    20.0    600.0      1.4    400.0      1.7    174.9    120.0       574.78631  2417208.99791   918065.30185      100.87494  0.00004 143.61431274  236.08364053  165.92102194   29.16733778   41.86346027    1.14400086    0.34637888    0.07002137    0.10668554    0.47691422    1.45779057    6.24516829   13.73002397
    73    141.40711    20.0    600.0      1.4    400.0      1.7    154.5    120.0       579.81389  2736599.52454   918065.30185       93.70487  0.00003 144.87030381  238.09565860  164.71446823   32.13345684   42.22963403    1.13124367    0.30862887    0.07063415    0.10775426    0.51298272    1.28765059    7.07035555   13.73002397
    74    269.90330    20.0    600.0      1.4    400.0      1.7     81.0    120.0       525.92185  5223332.79769   918065.30185       60.32200  0.00001 131.40373276  215.59331277  134.65459052   44.27021549   38.30451081    0.94076512    0.14666710    0.06407114    0.09869618    0.69056558    0.67462292   13.49516485   13.73002397
    75    205.75603    20.0    600.0      1.4    400.0      1.7    106.2    120.0       563.81501  3981918.03581   918065.30185       73.37087  0.00002 140.87218440  231.32563084  151.45625023   40.16094010   41.06438611    1.04191066    0.20625453    0.06868633    0.10529496    0.61976417    0.88494589   10.28780132   13.73002397
    76    115.00000    20.0    600.0      1.4    400.0      1.7    190.0    120.0       568.66044  2225552.93129   918065.30185      105.72972  0.00005 142.08380675  233.59871508  165.80292991   27.17498674   41.41728757    1.14744279    0.37219815    0.06927491    0.10546872    0.45305823    1.58333004    5.74999985   13.73002608
    77    211.31554    20.0    600.0      1.4    400.0      1.7    103.4    120.0       560.97277  4089509.07574   918065.30185       72.02063  0.00002 140.16197757  230.14233558  150.02691156   40.64154734   40.85737747    1.03306643    0.19981578    0.06834018    0.10480835    0.62703569    0.86166377   10.56577723   13.73002397
    78    136.16023    20.0    600.0      1.4    400.0      1.7    160.5    120.0       578.82470  2635058.66499   918065.30185       95.87131  0.00004 144.62320573  237.70626018  165.25831659   31.23691282   42.15758811    1.13608493    0.31997493    0.07051354    0.10752740    0.50198413    1.33726971    6.80801141   13.73002397
    79    115.00000    20.0    600.0      1.4    400.0      1.7    190.0    120.0       568.66044  2225552.93129   918065.30185      105.72972  0.00005 142.08380675  233.59871508  165.80292991   27.17498674   41.41728757    1.14744279    0.37219815    0.06927491    0.10546872    0.45305823    1.58333004    5.74999985   13.73002608
    80    322.78980    20.0    600.0      1.4    400.0      1.7     67.7    120.0       491.93934  6246821.74895   918065.30185       52.60818  0.00001 122.91256445  201.52047394  121.58288038   45.92341781   35.82945941    0.86446499    0.11471273    0.05993204    0.09268749    0.73266775    0.56409139   16.13949019   13.73002397
    81     72.95880    20.0    600.0      1.4    400.0      1.7    299.5    120.0       501.26822  1411945.47233   918065.30185      132.87612  0.00009 125.24581006  206.03186227  153.09895171   16.89159778   36.50891090    1.09671359    0.51714393    0.06106442    0.09267104    0.32912061    2.49569560    3.64793987   13.73002397
    82    300.58162    20.0    600.0      1.4    400.0      1.7     72.7    120.0       506.16075  5817036.78406   918065.30185       55.59346  0.00001 126.46604455  207.40759393  126.91557289   45.37154276   36.86524912    0.89544460    0.12674938    0.06166423    0.09520773    0.71637865    0.60576874   15.02908096   13.73002397
    83    165.05967    20.0    600.0      1.4    400.0      1.7    132.4    120.0       578.83982  3194338.10786   918065.30185       85.04186  0.00003 144.62666493  237.61999235  160.91486740   35.67829567   42.15868972    1.10306368    0.26395914    0.07051594    0.10776719    0.55775773    1.10313409    8.25298355   13.73002397
    84    115.00000    20.0    600.0      1.4    400.0      1.7    190.0    120.0       568.66044  2225552.93129   918065.30185      105.72972  0.00005 142.08380675  233.59871508  165.80292991   27.17498674   41.41728757    1.14744279    0.37219815    0.06927491    0.10546872    0.45305823    1.58333004    5.74999985   13.73002608
    85     93.13210    20.0    600.0      1.4    400.0      1.7    234.6    120.0       543.77347  1802351.81416   918065.30185      118.30113  0.00007 135.86587183  223.44146202  162.28057171   22.18556758   39.60469948    1.13800545    0.43947850    0.06624276    0.10068452    0.39359421    1.95510413    4.65660490   13.73002397
    86    115.00000    20.0    600.0      1.4    400.0      1.7    190.0    120.0       568.66044  2225552.93129   918065.30185      105.72972  0.00005 142.08380675  233.59871508  165.80292991   27.17498674   41.41728757    1.14744279    0.37219815    0.06927491    0.10546872    0.45305823    1.58333004    5.74999985   13.73002608
    87     28.82871    20.0    600.0      1.4    400.0      1.7    757.9    120.0       291.84627   557912.00913   918065.30185      181.90036  0.00033  72.92033440  120.02675104   94.45635832    4.44282943   21.25606436    0.76545787    0.76198711    0.03555224    0.05377209    0.14868856    6.31602728    1.44143574   13.73002397
    88    136.17828    20.0    600.0      1.4    400.0      1.7    160.5    120.0       578.82900  2635407.93998   918065.30185       95.86369  0.00004 144.62428103  237.70797007  165.25667922   31.24006944   42.15790162    1.13606941    0.31993490    0.07051407    0.10752835    0.50202268    1.33709248    6.80891381   13.73002397
    89    191.02531    20.0    600.0      1.4    400.0      1.7    114.4    120.0       570.60378  3696840.52710   918065.30185       77.20614  0.00002 142.56855557  234.15726993  155.13259587   38.74535444   41.55883319    1.06501320    0.22483458    0.06951309    0.10644372    0.59920861    0.95318757    9.55126539   13.73002397
    90     49.49070    20.0    600.0      1.4    400.0      1.7    441.5    120.0       415.69849   957775.97872   918065.30185      155.10671  0.00016 103.86572619  170.91519366  130.75039187   10.16718018   30.27660351    0.97950034    0.63222795    0.05064000    0.07671329    0.24041876    3.67913469    2.47453498   13.73002397
    91    115.00000    20.0    600.0      1.4    400.0      1.7    190.0    120.0       568.66044  2225552.93129   918065.30185      105.72972  0.00005 142.08380675  233.59871508  165.80292991   27.17498674   41.41728757    1.14744279    0.37219815    0.06927491    0.10546872    0.45305823    1.58333004    5.74999985   13.73002608
    92      0.94745    20.0    600.0      1.4    400.0      1.7  23061.8    120.0        12.47410    18335.74811   918065.30185      237.18903  0.01294   3.11676910    5.13212878    4.21828694    0.00691466    0.90852715    0.06003032    0.99099110    0.00151956    0.00229340    0.00519594  192.18132304    0.04737270   13.73002397
    93    242.03871    20.0    600.0      1.4    400.0      1.7     90.3    120.0       543.40414  4684081.53872   918065.30185       65.37230  0.00001 135.77204310  222.84293823  141.95090587   42.83824989   39.57779959    0.98407186    0.16898871    0.06620045    0.10176245    0.66304840    0.75228854   12.10193559   13.73002397
    94    115.00000    20.0    600.0      1.4    400.0      1.7    190.0    120.0       568.66044  2225552.93129   918065.30185      105.72972  0.00005 142.08380675  233.59871508  165.80292991   27.17498674   41.41728757    1.14744279    0.37219815    0.06927491    0.10546872    0.45305823    1.58333004    5.74999985   13.73002608
    95    129.95651    20.0    600.0      1.4    400.0      1.7    168.1    120.0       576.94728  2515000.59598   918065.30185       98.56571  0.00004 144.15419004  236.95507572  165.71652181   30.12149477   42.02085033    1.14090785    0.33416212    0.07028472    0.10712793    0.48842523    1.40110676    6.49782567   13.73002397
    96    118.32235    20.0    600.0      1.4    400.0      1.7    184.7    120.0       571.01605  2289849.12066   918065.30185      104.04971  0.00005 142.67235910  234.55589155  165.92612861   27.86167326   41.58886057    1.14671476    0.36324583    0.06956194    0.10593251    0.46125972    1.53887200    5.91611743   13.73002397
    97    300.81018    20.0    600.0      1.4    400.0      1.7     72.6    120.0       506.01352  5821460.05652   918065.30185       55.56101  0.00001 126.42925555  207.34663051  126.85945605   45.37817859   36.85452566    0.89511770    0.12661623    0.06164630    0.09518168    0.71655579    0.60530846   15.04050910   13.73002397
    98     35.39427    20.0    600.0      1.4    400.0      1.7    617.3    120.0       337.36821   684972.87862   918065.30185      172.43523  0.00025  84.29434557  138.73606722  108.16852195    6.16927910   24.57156772    0.84932799    0.71744724    0.04109772    0.06219079    0.17926424    5.14441867    1.76971356   13.73002397
    99    115.00000    20.0    600.0      1.4    400.0      1.7    190.0    120.0       568.66044  2225552.93129   918065.30185      105.72972  0.00005 142.08380675  233.59871508  165.80292991   27.17498674   41.41728757    1.14744279    0.37219815    0.06927491    0.10546872    0.45305823    1.58333004    5.74999985   13.73002608
   100    139.79164    20.0    600.0      1.4    400.0      1.7    156.3    120.0       579.56406  2705335.98744   918065.30185       94.36139  0.00003 144.80790165  237.99825065  164.89600180   31.86190980   42.21143861    1.13280228    0.31206095    0.07060369    0.10769457    0.50964080    1.30253102    6.98958210   13.73002397
   101    115.00000    20.0    600.0      1.4    400.0      1.7    190.0    120.0       568.66044  2225552.93129   918065.30185      105.72972  0.00005 142.08380675  233.59871508  165.80292991   27.17498674   41.41728757    1.14744279    0.37219815    0.06927491    0.10546872    0.45305823    1.58333004    5.74999985   13.73002608
   102     91.36279    20.0    600.0      1.4    400.0      1.7    239.2    120.0       540.91197  1768111.08549   918065.30185      119.45027  0.00007 135.15092217  222.27095897  161.74358395   21.74650497   39.39628738    1.13588666    0.44563186    0.06589414    0.10014113    0.38833287    1.99296614    4.56813955   13.73002397
   103    196.69571    20.0    600.0      1.4    400.0      1.7    111.1    120.0       568.13267  3806577.43204   918065.30185       75.68327  0.00002 141.95107339  233.12545567  153.74042346   39.31571381   41.37885466    1.05619610    0.21740738    0.06921216    0.10602838    0.60735208    0.92570881    9.83478536   13.73002397
   104    109.97031    20.0    600.0      1.4    400.0      1.7    198.7    120.0       564.45543  2128215.32890   918065.30185      108.37856  0.00005 141.03323063  231.88712253  165.43537916   26.09969309   41.11102986    1.14761246    0.38634320    0.06876256    0.10464862    0.44024562    1.65574644    5.49851550   13.73002397
   105      8.12906    20.0    600.0      1.4    400.0      1.7   2687.9    120.0        99.94450   157318.88790   918065.30185      219.96755  0.00140  24.97204484   41.11543367   33.39486081    0.46216498    7.27926656    0.33598214    0.92541649    0.01217501    0.01838527    0.04402323   22.39901487    0.40645303   13.73002397
   106    140.95765    20.0    600.0      1.4    400.0      1.7    155.0    120.0       579.74912  2727901.28477   918065.30185       93.88661  0.00003 144.85412556  238.07050290  164.76618528   32.05830365   42.22491663    1.13168313    0.30957838    0.07062625    0.10773853    0.51205683    1.29175642    7.04788250   13.73002397
   107     65.11032    20.0    600.0      1.4    400.0      1.7    335.6    120.0       477.77722  1260056.80059   918065.30185      139.56583  0.00011 119.37646912  196.39742153  147.31824162   14.68508381   34.79798849    1.06789188    0.55232474    0.05820262    0.08827506    0.30119758    2.79652976    3.25551603   13.73002397
   108    153.94519    20.0    600.0      1.4    400.0      1.7    141.9    120.0       580.27842  2979244.01700   918065.30185       88.90410  0.00003 144.98623229  238.24618576  162.93606957   34.10993685   42.26346769    1.11739390    0.28371973    0.07069098    0.10794366    0.53764563    1.18277777    7.69725954   13.73002397
   109    113.21397    20.0    600.0      1.4    400.0      1.7    193.0    120.0       567.25767  2190988.55857   918065.30185      106.65528  0.00005 141.73335645  233.02812612  165.69811785   26.79807009   41.31512601    1.14763695    0.37713727    0.06910400    0.10519421    0.44856452    1.60830820    5.66069830   13.73002397
   110    116.52044    20.0    600.0      1.4    400.0      1.7    187.5    120.0       569.77793  2254977.55674   918065.30185      104.95413  0.00005 142.36302427  234.05299764  165.87036124   27.49154331   41.49868403    1.14716684    0.36806336    0.06941108    0.10568827    0.45683730    1.56266955    5.82602221   13.73002397
   111    115.00000    20.0    600.0      1.4    400.0      1.7    190.0    120.0       568.66044  2225552.93129   918065.30185      105.72972  0.00005 142.08380675  233.59871508  165.80292991   27.17498674   41.41728757    1.14744279    0.37219815    0.06927491    0.10546872    0.45305823    1.58333004    5.74999985   13.73002608
   112    103.19031    20.0    600.0      1.4    400.0      1.7    211.7    120.0       557.44656  1997004.64042   918065.30185      112.16676  0.00006 139.28208657  229.02873402  164.55395513   24.58177983   40.60055225    1.14582006    0.40661495    0.06790861    0.10329565    0.42218079    1.76453529    5.15951566   13.73002397
   113    117.99328    20.0    600.0      1.4    400.0      1.7    185.2    120.0       570.79685  2283480.81877   918065.30185      104.21372  0.00005 142.61759306  234.46689029  165.91787744   27.79448783   41.57289527    1.14680721    0.36411903    0.06953523    0.10588918    0.46045655    1.54316370    5.89966410   13.73002397
   114    230.00257    20.0    600.0      1.4    400.0      1.7     95.0    120.0       550.59003  4451151.17455   918065.30185       67.82513  0.00002 137.56759908  225.82617868  145.13224160   42.06401303   40.10117051    1.00320563    0.18018357    0.06707565    0.10301426    0.64972652    0.79165616   11.50012840   13.73002397
   115     44.34506    20.0    600.0      1.4    400.0      1.7    492.7    120.0       389.88758   858194.29507   918065.30185      161.01317  0.00019  97.41669420  160.31417099  123.47572456    8.68099302   28.39671537    0.93866827    0.66177897    0.04749568    0.07192170    0.21880365    4.10604802    2.21725304   13.73002397
   116    115.00000    20.0    600.0      1.4    400.0      1.7    190.0    120.0       568.66044  2225552.93129   918065.30185      105.72972  0.00005 142.08380675  233.59871508  165.80292991   27.17498674   41.41728757    1.14744279    0.37219815    0.06927491    0.10546872    0.45305823    1.58333004    5.74999985   13.73002608
   117    115.00000    20.0    600.0      1.4    400.0      1.7    190.0    120.0       568.66044  2225552.93129   918065.30185      105.72972  0.00005 142.08380675  233.59871508  165.80292991   27.17498674   41.41728757    1.14744279    0.37219815    0.06927491    0.10546872    0.45305823    1.58333004    5.74999985   13.73002608
   118     47.11564    20.0    600.0      1.4    400.0      1.7    463.8    120.0       404.15383   911812.30866   918065.30185      157.77817  0.00017 100.98121501  166.17393374  127.51958333    9.47909901   29.43577025    0.96150145    0.64565487    0.04923361    0.07456923    0.23054228    3.86459677    2.35578199   13.73002397
   119    115.00000    20.0    600.0      1.4    400.0      1.7    190.0    120.0       568.66044  2225552.93129   918065.30185      105.72972  0.00005 142.08380675  233.59871508  165.80292991   27.17498674   41.41728757    1.14744279    0.37219815    0.06927491    0.10546872    0.45305823    1.58333004    5.74999985   13.73002608
   120    232.14680    20.0    600.0      1.4    400.0      1.7     94.1    120.0       549.33327  4492647.54628   918065.30185       67.37478  0.00001 137.25356753  225.30424039  144.56585902   42.20959977   40.00963639    0.99978545    0.17811182    0.06692258    0.10279581    0.65216979    0.78434401   11.60733989   13.73002397
   121     81.98051    20.0    600.0      1.4    400.0      1.7    266.5    120.0       523.11976  1586539.26627   918065.30185      125.93730  0.00008 130.70549795  214.98706907  158.09296411   19.33422631   38.10042565    1.12020098    0.48029657    0.06372652    0.09677766    0.35919925    2.22105176    4.09902536   13.73002397
   122    139.16774    20.0    600.0      1.4    400.0      1.7    157.0    120.0       579.45480  2693261.94543   918065.30185       94.61741  0.00004 144.78060915  237.95538317  164.96283687   31.75597439   42.20348084    1.13338846    0.31340084    0.07059036    0.10766915    0.50833965    1.30837034    6.95838722   13.73002397
   123    358.12469    20.0    600.0      1.4    400.0      1.7     61.0    120.0       469.91417  6930641.50258   918065.30185       48.46722  0.00001 117.40919027  192.40749247  113.62520240   46.47228209   34.22529839    0.81848454    0.09876528    0.05724930    0.08877290    0.75521252    0.50843450   17.90623452   13.73002397
   124     41.30601    20.0    600.0      1.4    400.0      1.7    529.0    120.0       373.19698   799380.64232   918065.30185      164.71772  0.00021  93.24642951  153.45764475  118.67866762    7.81424295   27.18108764    0.91115845    0.68005444    0.04546241    0.06882676    0.20565639    4.40814663    2.06530051   13.73002397
   125     78.84236    20.0    600.0      1.4    400.0      1.7    277.1    120.0       516.08972  1525807.85327   918065.30185      128.26721  0.00008 128.94901887  212.10692736  156.53640212   18.49736732   37.58840602    1.11306736    0.49270225    0.06287007    0.09545415    0.34897353    2.30945588    3.94211795   13.73002397
   126     12.81199    20.0    600.0      1.4    400.0      1.7   1705.4    120.0       150.67394   247945.96348   918065.30185      210.02402  0.00085  37.64724175   61.98069763   49.96707792    1.07891780   10.97404749    0.46422753    0.88519769    0.01835478    0.02772718    0.06872035   14.21191906    0.64059945   13.73002397
   127    212.15687    20.0    600.0      1.4    400.0      1.7    103.0    120.0       560.53134  4105790.85636   918065.30185       71.82061  0.00002 140.05167542  229.95864214  149.80916006   40.71186628   40.82522690    1.03172469    0.19886679    0.06828642    0.10473255    0.62811424    0.85824678   10.60784340   13.73002397
   128    198.77542    20.0    600.0      1.4    400.0      1.7    109.9    120.0       567.17944  3846825.25988   918065.30185       75.13969  0.00002 141.71288269  232.72781577  153.22198060   39.51676372   41.30942845    1.05293541    0.21477178    0.06909607    0.10586720    0.61026496    0.91602347    9.93877101   13.73002397
   129    170.64017    20.0    600.0      1.4    400.0      1.7    128.0    120.0       577.58016  3302335.28050   918065.30185       83.22650  0.00003 144.31186992  237.08509346  159.77819371   36.40500474   42.06694490    1.09532787    0.25477117    0.07036259    0.10757834    0.56728790    1.06705794    8.53200856   13.73002397
   130    231.85542    20.0    600.0      1.4    400.0      1.7     94.2    120.0       549.50470  4487008.62617   918065.30185       67.43562  0.00002 137.29640456  225.37543283  144.64284800   42.19001675   40.02212256    1.00024999    0.17839131    0.06694346    0.10282562    0.65183960    0.78532971   11.59277098   13.73002397
   131    224.22177    20.0    600.0      1.4    400.0      1.7     97.4    120.0       553.91868  4339277.93184   918065.30185       69.06982  0.00002 138.39933960  227.20903381  146.65620620   41.65410234   40.34360633    1.01244132    0.18594638    0.06748106    0.10359168    0.64298088    0.81206631   11.21108874   13.73002397
   132    236.80843    20.0    600.0      1.4    400.0      1.7     92.3    120.0       546.56428  4582862.17191   918065.30185       66.41603  0.00001 136.56167514  224.15457049  143.33355418   42.51448429   39.80796285    0.99236522    0.17372553    0.06658534    0.10231375    0.65737538    0.76890399   11.84042161   13.73002397
   133    125.54253    20.0    600.0      1.4    400.0      1.7    174.0    120.0       575.09322  2429578.55338   918065.30185      100.57689  0.00004 143.69098849  236.20766118  165.90424263   29.29032750   41.88581324    1.14365505    0.34479939    0.07005877    0.10674771    0.47839414    1.45036861    6.27712665   13.73002397
   134    207.56006    20.0    600.0      1.4    400.0      1.7    105.3    120.0       562.90747  4016830.68976   918065.30185       72.92721  0.00002 140.64541258  230.94769154  150.99439872   40.31996794   40.99828755    1.03904562    0.20413274    0.06857581    0.10513986    0.62215159    0.87725429   10.37800285   13.73002397
   135    188.69014    20.0    600.0      1.4    400.0      1.7    115.8    120.0       571.56284  3651649.05906   918065.30185       77.85124  0.00002 142.80820758  234.55819355  155.69567009   38.50076444   41.62868447    1.06860745    0.22799963    0.06962988    0.10660372    0.59576677    0.96498389    9.43450720   13.73002397
   136     52.93283    20.0    600.0      1.4    400.0      1.7    412.8    120.0       431.36691  1024390.24463   918065.30185      151.39174  0.00015 107.78058166  177.34901969  135.06971773   11.16758799   31.41778252    1.00320832    0.61339548    0.05254876    0.07962578    0.25442997    3.43988704    2.64664141   13.73002397
   137    115.00000    20.0    600.0      1.4    400.0      1.7    190.0    120.0       568.66044  2225552.93129   918065.30185      105.72972  0.00005 142.08380675  233.59871508  165.80292991   27.17498674   41.41728757    1.14744279    0.37219815    0.06927491    0.10546872    0.45305823    1.58333004    5.74999985   13.73002608
   138    115.00000    20.0    600.0      1.4    400.0      1.7    190.0    120.0       568.66044  2225552.93129   918065.30185      105.72972  0.00005 142.08380675  233.59871508  165.80292991   27.17498674   41.41728757    1.14744279    0.37219815    0.06927491    0.10546872    0.45305823    1.58333004    5.74999985   13.73002608
   139    115.00000    20.0    600.0      1.4    400.0      1.7    190.0    120.0       568.66044  2225552.93129   918065.30185      105.72972  0.00005 142.08380675  233.59871508  165.80292991   27.17498674   41.41728757    1.14744279    0.37219815    0.06927491    0.10546872    0.45305823    1.58333004    5.74999985   13.73002608
   140    115.00000    20.0    600.0      1.4    400.0      1.7    190.0    120.0       568.66044  2225552.93129   918065.30185      105.72972  0.00005 142.08380675  233.59871508  165.80292991   27.17498674   41.41728757    1.14744279    0.37219815    0.06927491    0.10546872    0.45305823    1.58333004    5.74999985   13.73002608
   141    133.39666    20.0    600.0      1.4    400.0      1.7    163.8    120.0       578.08815  2581576.46166   918065.30185       97.05317  0.00004 144.43920612  237.41262640  165.48877383   30.74754603   42.10394342    1.13836277    0.32618821    0.07042376    0.10736794    0.49602008    1.36497380    6.66983313   13.73002397
   142    356.30181    20.0    600.0      1.4    400.0      1.7     61.3    120.0       471.02683  6895364.12126   918065.30185       48.66483  0.00001 117.68720696  192.86774592  114.01950509   46.45236716   34.30633669    0.82075770    0.09950562    0.05738483    0.08897093    0.75413862    0.51103571   17.81509043   13.73002397
   143    322.43202    20.0    600.0      1.4    400.0      1.7     67.8    120.0       492.16667  6239897.67411   918065.30185       52.65373  0.00001 122.96936809  201.61456130  121.66681769   45.91592417   35.84601690    0.86495140    0.11489309    0.05995973    0.09272782    0.73241936    0.56471733   16.12160088   13.73002397
   144    233.98945    20.0    600.0      1.4    400.0      1.7     93.4    120.0       548.24453  4528307.55497   918065.30185       66.99251  0.00001 136.98152292  224.85215601  144.07885840   42.33199599   39.93034058    0.99684963    0.17635898    0.06678998    0.10260639    0.65424465    0.77816736   11.69947236   13.73002397
   145    116.80072    20.0    600.0      1.4    400.0      1.7    187.1    120.0       569.97664  2260401.68664   918065.30185      104.81242  0.00005 142.41267000  234.13373764  165.88075241   27.54947520   41.51315660    1.14710532    0.36730819    0.06943529    0.10572739    0.45752913    1.55891971    5.84003615   13.73002397
   146     29.61549    20.0    600.0      1.4    400.0      1.7    737.8    120.0       297.64272   573138.16981   918065.30185      180.71168  0.00032  74.36862383  122.40933370   96.22239260    4.64237454   21.67823780    0.77646710    0.75647595    0.03625836    0.05484339    0.15242230    6.14823376    1.48077445   13.73002397
   147    205.91860    20.0    600.0      1.4    400.0      1.7    106.1    120.0       563.73383  3985064.23503   918065.30185       73.33067  0.00002 140.85189995  231.29182017  151.41471365   40.17539403   41.05847368    1.04165269    0.20606202    0.06867645    0.10528110    0.61998043    0.88424722   10.29592995   13.73002397
   148    206.14488    20.0    600.0      1.4    400.0      1.7    106.0    120.0       563.62063  3989443.41936   918065.30185       73.27479  0.00002 140.82361562  231.24467659  151.35687082   40.19547170   41.05022948    1.04129356    0.20579450    0.06866266    0.10526177    0.62028107    0.88327659   10.30724416   13.73002397
   149    282.90907    20.0    600.0      1.4    400.0      1.7     77.2    120.0       517.56082  5475027.78227   918065.30185       58.22258  0.00001 129.31456553  212.12898142  131.32639090   44.79088026   37.69555095    0.92121226    0.13770010    0.06305277    0.09722248    0.70202465    0.64360945   14.14545345   13.73002397
   150    212.38936    20.0    600.0      1.4    400.0      1.7    102.9    120.0       560.40886  4110290.22183   918065.30185       71.76553  0.00002 140.02106988  229.90767636  149.74892575   40.73118877   40.81630607    1.03135378    0.19860569    0.06827150    0.10471151    0.62841129    0.85730729   10.61946812   13.73002397
   151    115.00000    20.0    600.0      1.4    400.0      1.7    190.0    120.0       568.66044  2225552.93129   918065.30185      105.72972  0.00005 142.08380675  233.59871508  165.80292991   27.17498674   41.41728757    1.14744279    0.37219815    0.06927491    0.10546872    0.45305823    1.58333004    5.74999985   13.73002608
   152    211.80248    20.0    600.0      1.4    400.0      1.7    103.2    120.0       560.71763  4098932.61126   918065.30185       71.90473  0.00002 140.09822341  230.03615903  149.90092375   40.68232234   40.83879458    1.03228994    0.19926573    0.06830911    0.10476454    0.62766062    0.85968279   10.59012420   13.73002397
   153    172.00582    20.0    600.0      1.4    400.0      1.7    127.0    120.0       577.22363  3328764.03872   918065.30185       82.79399  0.00002 144.22277260  236.93439224  159.48953220   36.57693046   42.04097741    1.09338956    0.25259240    0.07031918    0.10752310    0.56956532    1.05858601    8.60029077   13.73002397
   154    159.25232    20.0    600.0      1.4    400.0      1.7    137.2    120.0       579.78325  3081950.74420   918065.30185       87.01706  0.00003 144.86245011  238.02587658  162.01543706   34.87948278   42.22740236    1.11075176    0.27403066    0.07063076    0.10789514    0.54744344    1.14336137    7.96261593   13.73002397
   155    154.40526    20.0    600.0      1.4    400.0      1.7    141.5    120.0       580.25039  2988147.61143   918065.30185       88.73728  0.00003 144.97922339  238.23320146  162.85978699   34.17818135   42.26142609    1.11683421    0.28286068    0.07068758    0.10794223    0.53850951    1.17925352    7.72026315   13.73002397
   156     70.45996    20.0    600.0      1.4    400.0      1.7    310.1    120.0       494.27558  1363586.31788   918065.30185      134.93536  0.00010 123.49866631  203.16460660  151.41596251   16.19634145   35.99961500    1.08847003    0.52801432    0.06021253    0.09136079    0.32041236    2.58420471    3.52299779   13.73002397
   157    171.33803    20.0    600.0      1.4    400.0      1.7    127.5    120.0       577.40024  3315840.68308   918065.30185       83.00492  0.00003 144.26690742  237.00901460  159.63117040   36.49314662   42.05384057    1.09433944    0.25365445    0.07034069    0.10755053    0.56845433    1.06271181    8.56690156   13.73002397
   158    147.14332    20.0    600.0      1.4    400.0      1.7    148.5    120.0       580.33494  2847610.15256   918065.30185       91.44571  0.00003 145.00042848  238.29121190  163.97722284   33.06607653   42.26758387    1.12526683    0.29686389    0.07069774    0.10789826    0.52454012    1.23745303    7.35716610   13.73002397
   159    115.00000    20.0    600.0      1.4    400.0      1.7    190.0    120.0       568.66044  2225552.93129   918065.30185      105.72972  0.00005 142.08380675  233.59871508  165.80292991   27.17498674   41.41728757    1.14744279    0.37219815    0.06927491    0.10546872    0.45305823    1.58333004    5.74999985   13.73002608
   160    186.47986    20.0    600.0      1.4    400.0      1.7    117.2    120.0       572.43671  3608874.32450   918065.30185       78.47186  0.00002 143.02657508  234.92379091  156.22245743   38.26389003   41.69233169    1.07198642    0.23105475    0.06973630    0.10674878    0.59246016    0.97642153    9.32399296   13.73002397
   161    112.00938    20.0    600.0      1.4    400.0      1.7    195.1    120.0       566.25628  2167676.70035   918065.30185      107.28882  0.00005 141.48316388  232.62053735  165.61176228   26.54081215   41.24219134    1.14768617    0.38052019    0.06898198    0.10499885    0.44549898    1.62560445    5.60046908   13.73002397
   162     45.98079    20.0    600.0      1.4    400.0      1.7    475.2    120.0       398.41663   889849.97888   918065.30185      159.08740  0.00018  99.54773559  163.81751614  125.89991258    9.15146416   29.01791208    0.95239616    0.65219858    0.04853470    0.07350427    0.22576246    3.95997867    2.29903952   13.73002397
   163    245.72496    20.0    600.0      1.4    400.0      1.7     88.9    120.0       541.14732  4755419.90021   918065.30185       64.65618  0.00001 135.20812819  221.90649623  140.97743846   43.05525495   39.41342848    0.97825164    0.16576232    0.06592557    0.10136808    0.66694402    0.74100307   12.28624795   13.73002397
   164     20.55209    20.0    600.0      1.4    400.0      1.7   1063.1    120.0       224.70849   397737.41578   918065.30185      195.42288  0.00049  56.14541050   92.42557695   73.62787528    2.50962999   16.36621270    0.63063207    0.82296663    0.02737356    0.04137574    0.10828407    8.85958319    1.02760449   13.73002397
   165      1.30434    20.0    600.0      1.4    400.0      1.7  16751.8    120.0        17.11437    25242.38856   918065.30185      236.26980  0.00936   4.27618312    7.04120706    5.78393667    0.01304171    1.24649226    0.07853638    0.98761941    0.00208483    0.00314661    0.00714915  139.59805396    0.06521687   13.73002397
   166    277.02015    20.0    600.0      1.4    400.0      1.7     78.9    120.0       521.35399  5361062.06820   918065.30185       59.15479  0.00001 130.26236411  213.70047095  132.82554450   44.56561543   37.97181972    0.93000664    0.14165798    0.06351478    0.09789153    0.69693571    0.65729136   13.85100734   13.73002397
   167     51.89854    20.0    600.0      1.4    400.0      1.7    421.0    120.0       426.78713  1004374.11432   918065.30185      152.48917  0.00015 106.63629621  175.46858456  133.81545644   10.86679760   31.08422358    0.99636716    0.61897769    0.05199085    0.07877415    0.25025732    3.50844043    2.59492719   13.73002397
   168    132.48758    20.0    600.0      1.4    400.0      1.7    164.9    120.0       577.81141  2563983.41751   918065.30185       97.44833  0.00004 144.37006951  237.30187888  165.55551933   30.58393940   42.08378721    1.13906766    0.32826916    0.07039003    0.10730910    0.49403170    1.37433972    6.62437920   13.73002397
   169     44.26224    20.0    600.0      1.4    400.0      1.7    493.6    120.0       389.44744   856591.52034   918065.30185      161.11191  0.00019  97.30672199  160.13337354  123.35011014    8.65723653   28.36465858    0.93795371    0.66226876    0.04744206    0.07184006    0.21844913    4.11373088    2.21311207   13.73002397
   170    170.80385    20.0    600.0      1.4    400.0      1.7    127.9    120.0       577.53839  3305502.96874   918065.30185       83.17442  0.00003 144.30143130  237.06742536  159.74380167   36.42573219   42.06390257    1.09509643    0.25450862    0.07035751    0.10757189    0.56756198    1.06603537    8.54019270   13.73002397
   171     33.24821    20.0    600.0      1.4    400.0      1.7    657.2    120.0       323.18521   643440.99659   918065.30185      175.41881  0.00027  80.75061264  132.90745208  103.93626359    5.59087817   23.53857555    0.82383175    0.73164756    0.03936995    0.05956646    0.16941603    5.47647313    1.66241069   13.73002397
   172    114.43602    20.0    600.0      1.4    400.0      1.7    190.9    120.0       568.22755  2214638.56692   918065.30185      106.02016  0.00005 141.97567404  233.42269992  165.77263871   27.05653569   41.38576521    1.14751923    0.37374777    0.06922217    0.10538391    0.45164615    1.59113314    5.72180117   13.73002397
   173    222.86057    20.0    600.0      1.4    400.0      1.7     98.0    120.0       554.68875  4312935.06596   918065.30185       69.36959  0.00002 138.59176036  227.52905666  147.01415193   41.55378498   40.39969305    1.01461800    0.18734220    0.06757485    0.10372500    0.64135795    0.81702632   11.14302839   13.73002397
   174     39.54308    20.0    600.0      1.4    400.0      1.7    552.6    120.0       362.99105   765263.19411   918065.30185      166.94588  0.00022  90.69640365  149.26456029  115.71298624    7.31710468   26.43775828    0.89392647    0.69094628    0.04421911    0.06693547    0.19789914    4.60467348    1.97715376   13.73002397
   175     78.56026    20.0    600.0      1.4    400.0      1.7    278.1    120.0       515.42901  1520348.52636   918065.30185      128.48088  0.00008 128.78393928  211.83619333  156.38743169   18.42144597   37.54028481    1.11237453    0.49383843    0.06278958    0.09532989    0.34804210    2.31774877    3.92801307   13.73002397
   176    177.63343    20.0    600.0      1.4    400.0      1.7    123.0    120.0       575.57075  3437673.03096   918065.30185       81.05813  0.00002 143.80972956  236.23805815  158.26130313   37.26166002   41.92059330    1.08523910    0.24388963    0.07011793    0.10726109    0.57873135    1.02504887    8.88167162   13.73002397
   177    188.16549    20.0    600.0      1.4    400.0      1.7    116.1    120.0       571.77331  3641495.56740   918065.30185       77.99767  0.00002 142.86080261  234.64622354  155.82127505   38.44501317   41.64401429    1.06941163    0.22871955    0.06965551    0.10663873    0.59498621    0.96767454    9.40827430   13.73002397
   178     86.53416    20.0    600.0      1.4    400.0      1.7    252.5    120.0       532.32919  1674664.34711   918065.30185      122.70311  0.00007 133.00649821  218.75840821  160.04195149   20.52232813   38.77117674    1.12880216    0.46303273    0.06484850    0.09851575    0.37360302    2.10417430    4.32670785   13.73002397
   179     91.53181    20.0    600.0      1.4    400.0      1.7    238.7    120.0       541.19168  1771382.08052   918065.30185      119.33953  0.00007 135.22080857  222.38538993  161.79681249   21.78867108   39.41665967    1.13609966    0.44503898    0.06592822    0.10019421    0.38883859    1.98928597    4.57659059   13.73002397
   180     35.03721    20.0    600.0      1.4    400.0      1.7    623.6    120.0       335.05357   678062.71006   918065.30185      172.92458  0.00026  83.71601376  137.78488182  107.48044282    6.07222976   24.40298494    0.84520624    0.71978629    0.04081575    0.06176241    0.17763554    5.19684570    1.75186026   13.73002397
   181    160.16283    20.0    600.0      1.4    400.0      1.7    136.4    120.0       579.66191  3099571.55286   918065.30185       86.70133  0.00003 144.83212336  237.97314699  161.84896974   35.00767002   42.21856505    1.10957357    0.27241579    0.07061600    0.10788004    0.54908817    1.13686145    8.00814162   13.73002397
   182    129.46942    20.0    600.0      1.4    400.0      1.7    168.8    120.0       576.76477  2505574.09908   918065.30185       98.78369  0.00004 144.10859316  236.88167211  165.74318123   30.03132228   42.00755731    1.14124059    0.33531321    0.07026247    0.10709006    0.48733426    1.40637803    6.47347108   13.73002397
   183     44.95702    20.0    600.0      1.4    400.0      1.7    486.0    120.0       393.11484   870037.25286   918065.30185      160.28727  0.00018  98.22304610  161.63981396  124.39524475    8.85673165   28.63176622    0.94388936    0.65817407    0.04788882    0.07252044    0.22141667    4.05015642    2.24785083   13.73002397
   184    302.71276    20.0    600.0      1.4    400.0      1.7     72.2    120.0       504.78841  5858279.71988   918065.30185       55.29237  0.00001 126.12313971  206.83937547  126.39329907   45.43259871   36.76529728    0.89240291    0.12551582    0.06149708    0.09496484    0.71802227    0.60150405   15.13563780   13.73002397
   185    270.96820    20.0    600.0      1.4    400.0      1.7     80.6    120.0       525.23988  5243941.41665   918065.30185       60.14442  0.00001 131.23332783  215.31068386  134.37977855   44.31608635   38.25484047    0.93914653    0.14590126    0.06398808    0.09857612    0.69153454    0.67197165   13.54841005   13.73002397
   186    136.43911    20.0    600.0      1.4    400.0      1.7    160.1    120.0       578.89049  2640455.74236   918065.30185       95.75365  0.00004 144.63964200  237.73238682  165.23282851   31.28563314   42.16238018    1.13584417    0.31935720    0.07052156    0.10754191    0.50257933    1.33453634    6.82195547   13.73002397
   187     69.89656    20.0    600.0      1.4    400.0      1.7    312.6    120.0       492.63813  1352683.06880   918065.30185      135.40849  0.00010 123.08954204  202.49310154  151.01689609   16.03858828   35.88035454    1.08649601    0.53050704    0.06001305    0.09105420    0.31842571    2.60503460    3.49482785   13.73002397
   188     91.03755    20.0    600.0      1.4    400.0      1.7    240.0    120.0       540.36990  1761816.84584   918065.30185      119.66394  0.00007 135.01548617  222.04918968  161.63999313   21.66523469   39.35680701    1.13547040    0.44677574    0.06582810    0.10003829    0.38735787    2.00008619    4.55187757   13.73002397
   189    133.87791    20.0    600.0      1.4    400.0      1.7    163.2    120.0       578.22765  2590889.90865   918065.30185       96.84527  0.00004 144.47405448  237.46837449  165.45159048   30.83362758   42.11410324    1.13798054    0.32509409    0.07044077    0.10739779    0.49706735    1.36006714    6.69389564   13.73002397
   190    328.33487    20.0    600.0      1.4    400.0      1.7     66.5    120.0       488.42550  6354132.96200   918065.30185       51.91215  0.00001 122.03456986  200.06627356  120.29049471   46.03416241   35.57353589    0.85698003    0.11196988    0.05950404    0.09206380    0.73646227    0.55456476   16.41674370   13.73002397
   191    115.00000    20.0    600.0      1.4    400.0      1.7    190.0    120.0       568.66044  2225552.93129   918065.30185      105.72972  0.00005 142.08380675  233.59871508  165.80292991   27.17498674   41.41728757    1.14744279    0.37219815    0.06927491    0.10546872    0.45305823    1.58333004    5.74999985   13.73002608
   192    149.14613    20.0    600.0      1.4    400.0      1.7    146.5    120.0       580.39042  2886369.72166   918065.30185       90.68237  0.00003 145.01426887  238.30756605  163.68827293   33.38031424   42.27162482    1.12303083    0.29290546    0.07070453    0.10792504    0.52846497    1.22083589    7.45730655   13.73002397
   193     57.34432    20.0    600.0      1.4    400.0      1.7    381.0    120.0       449.72380  1109764.20829   918065.30185      146.88301  0.00013 112.36716495  184.88508914  140.02211958   12.44942646   32.75477167    1.02985243    0.59030212    0.05478505    0.08304238    0.27187045    3.17525701    2.86721592   13.73002397
   194    192.89859    20.0    600.0      1.4    400.0      1.7    113.3    120.0       569.80902  3733093.40964   918065.30185       76.69631  0.00002 142.36996201  233.82524722  154.67638503   38.93742996   41.50094897    1.06211344    0.22234105    0.06941631    0.10631058    0.60193206    0.94393095    9.64492956   13.73002397
   195     51.01213    20.0    600.0      1.4    400.0      1.7    428.3    120.0       422.77529   987219.60262   918065.30185      153.44245  0.00016 105.63391028  173.82124786  132.71103340   10.60909651   30.79202840    0.99031364    0.62381384    0.05150211    0.07802836    0.24665569    3.56940520    2.55060632   13.73002397
   196     73.20774    20.0    600.0      1.4    400.0      1.7    298.5    120.0       501.94122  1416763.08099   918065.30185      132.67441  0.00009 125.41396176  206.30778421  153.25902511   16.96044971   36.55792749    1.09749037    0.51607737    0.06114641    0.09279723    0.32997899    2.48720915    3.66038678   13.73002397
   197    115.00000    20.0    600.0      1.4    400.0      1.7    190.0    120.0       568.66044  2225552.93129   918065.30185      105.72972  0.00005 142.08380675  233.59871508  165.80292991   27.17498674   41.41728757    1.14744279    0.37219815    0.06927491    0.10546872    0.45305823    1.58333004    5.74999985   13.73002608
   198     48.45374    20.0    600.0      1.4    400.0      1.7    450.9    120.0       410.73381   937708.02576   918065.30185      156.26187  0.00017 102.62526653  168.87632747  129.36578460    9.86642845   29.91501019    0.97181375    0.63804602    0.05003520    0.07579107    0.23612772    3.75787213    2.42268687   13.73002397
   199     20.90129    20.0    600.0      1.4    400.0      1.7   1045.4    120.0       227.78053   404495.41559   918065.30185      194.81185  0.00048  56.91298414   93.68870140   74.59487731    2.58396472   16.58995848    0.63710861    0.82028010    0.02774780    0.04194252    0.11002958    8.71156403    1.04506463   13.73002397
   200    115.00000    20.0    600.0      1.4    400.0      1.7    190.0    120.0       568.66044  2225552.93129   918065.30185      105.72972  0.00005 142.08380675  233.59871508  165.80292991   27.17498674   41.41728757    1.14744279    0.37219815    0.06927491    0.10546872    0.45305823    1.58333004    5.74999985   13.73002608
   201    314.67506    20.0    600.0      1.4    400.0      1.7     69.4    120.0       497.11181  6089780.88972   918065.30185       53.66107  0.00001 124.20499962  203.66136894  123.50277208   45.74266756   36.20618648    0.87559962    0.11890814    0.06056206    0.09360490    0.72692490    0.57863800   15.73375324   13.73002397
   202    130.46709    20.0    600.0      1.4    400.0      1.7    167.5    120.0       577.13290  2524881.56675   918065.30185       98.33825  0.00004 144.20056264  237.02967888  165.68705467   30.21560543   42.03436956    1.14055152    0.33296149    0.07030734    0.10716657    0.48956460    1.39562361    6.52335445   13.73002397
   203    241.57346    20.0    600.0      1.4    400.0      1.7     90.4    120.0       543.68732  4675077.71559   918065.30185       65.46381  0.00001 135.84280357  222.96045833  142.07384931   42.81021308   39.59842499    0.98480799    0.16940240    0.06623494    0.10181190    0.66255076    0.75373739   12.07867299   13.73002397
   204    160.08676    20.0    600.0      1.4    400.0      1.7    136.5    120.0       579.67244  3098099.28552   918065.30185       86.72762  0.00003 144.83475500  237.97771326  161.86296905   34.99700205   42.21933193    1.10967242    0.27255020    0.07061728    0.10788137    0.54895115    1.13740170    8.00433782   13.73002397
   205    209.07544    20.0    600.0      1.4    400.0      1.7    104.5    120.0       562.13400  4046157.17438   918065.30185       72.55866  0.00002 140.45214063  230.62566624  150.60493944   40.45125414   40.94195332    1.03663515    0.20237473    0.06848161    0.10500746    0.62413620    0.87089595   10.45377176   13.73002397
   206    114.02054    20.0    600.0      1.4    400.0      1.7    191.6    120.0       567.90294  2206597.87193   918065.30185      106.23524  0.00005 141.89457226  233.29066086  165.74875888   26.96894562   41.36212281    1.14756678    0.37489539    0.06918262    0.10532036    0.45060162    1.59693113    5.70102699   13.73002397
   207    198.46831    20.0    600.0      1.4    400.0      1.7    110.1    120.0       567.32170  3840881.87897   918065.30185       75.21947  0.00002 141.74843054  232.78714841  153.29878018   39.48734400   41.31978971    1.05341771    0.21515807    0.06911340    0.10589128    0.60983726    0.91744092    9.92341549   13.73002397
   208    251.81775    20.0    600.0      1.4    400.0      1.7     86.8    120.0       537.37148  4873331.04884   918065.30185       63.50634  0.00001 134.26465596  220.34018648  139.37211271   43.39452765   39.13842277    0.96868483    0.16062306    0.06546569    0.10070717    0.67320408    0.72307433   12.59088746   13.73002397
   209    256.01917    20.0    600.0      1.4    400.0      1.7     85.3    120.0       534.73955  4954639.38228   918065.30185       62.73697  0.00001 133.60701293  219.24868349  138.26889489   43.61495889   38.94673100    0.96213113    0.15721336    0.06514513    0.10024576    0.67739576    0.71120826   12.80095864   13.73002397
   210     19.30460    20.0    600.0      1.4    400.0      1.7   1131.9    120.0       213.55194   373595.20731   918065.30185      197.63739  0.00053  53.35785278   87.83822823   70.10563074    2.25023171   15.55364681    0.60684674    0.83264795    0.02601449    0.03931770    0.10201986    9.43210109    0.96523006   13.73002397
   211    173.09967    20.0    600.0      1.4    400.0      1.7    126.2    120.0       576.92510  3349932.94795   918065.30185       82.45079  0.00002 144.14817204  236.80837261  159.25556003   36.71299686   42.01923484    1.09182528    0.25086640    0.07028284    0.10747643    0.57137433    1.05189658    8.65498345   13.73002397
   212      2.64755    20.0    600.0      1.4    400.0      1.7   8252.9    120.0        34.29626    51237.20419   918065.30185      232.87301  0.00454   8.56923700   14.10993753   11.56432118    0.05276599    2.49790254    0.14064996    0.97503576    0.00417789    0.00630630    0.01448006   68.77401556    0.13237772   13.73002397
   213     17.58526    20.0    600.0      1.4    400.0      1.7   1242.5    120.0       197.70031   340321.46839   918065.30185      200.77307  0.00059  49.39718700   81.32002844   65.07367653    1.90941542   14.39912325    0.57231333    0.84620811    0.02408346    0.03639439    0.09331404   10.35429188    0.87926317   13.73002397
   214    115.00000    20.0    600.0      1.4    400.0      1.7    190.0    120.0       568.66044  2225552.93129   918065.30185      105.72972  0.00005 142.08380675  233.59871508  165.80292991   27.17498674   41.41728757    1.14744279    0.37219815    0.06927491    0.10546872    0.45305823    1.58333004    5.74999985   13.73002608
   215    115.00000    20.0    600.0      1.4    400.0      1.7    190.0    120.0       568.66044  2225552.93129   918065.30185      105.72972  0.00005 142.08380675  233.59871508  165.80292991   27.17498674   41.41728757    1.14744279    0.37219815    0.06927491    0.10546872    0.45305823    1.58333004    5.74999985   13.73002608
   216    195.76815    20.0    600.0      1.4    400.0      1.7    111.6    120.0       568.54997  3788626.77356   918065.30185       75.92826  0.00002 142.05535009  233.29959747  153.97037151   39.22465491   41.40924846    1.05764610    0.21859791    0.06926298    0.10609879    0.60604032    0.93009486    9.78840743   13.73002397
   217     66.94963    20.0    600.0      1.4    400.0      1.7    326.4    120.0       483.69389  1295652.23676   918065.30185      137.93835  0.00011 120.85478044  198.82460770  148.80660225   15.20789922   35.22891807    1.07544162    0.54380267    0.05892342    0.08938084    0.30789307    2.71970069    3.34748139   13.73002397
   218    153.38125    20.0    600.0      1.4    400.0      1.7    142.5    120.0       580.30877  2968330.33908   918065.30185       89.10944  0.00003 144.99382130  238.26045476  163.02861383   34.02588302   42.26567806    1.11807553    0.28477777    0.07069467    0.10794467    0.53658289    1.18712650    7.66906261   13.73002397
   219    162.08980    20.0    600.0      1.4    400.0      1.7    134.8    120.0       579.37187  3136863.32465   918065.30185       86.04064  0.00003 144.75963388  237.84790780  161.48900683   35.27532225   42.19744059    1.10704574    0.26904256    0.07058070    0.10784187    0.55253486    1.12334615    8.10448984   13.73002397
   220    126.65630    20.0    600.0      1.4    400.0      1.7    172.5    120.0       575.60428  2451132.80208   918065.30185      100.06171  0.00004 143.81866815  236.41401782  165.86855284   29.50304128   41.92303534    1.14302013    0.34207108    0.07012105    0.10685165    0.48095622    1.43761466    6.33281487   13.73002397
   221    173.47922    20.0    600.0      1.4    400.0      1.7    126.0    120.0       576.81888  3357278.17279   918065.30185       82.33237  0.00002 144.12162756  236.76356367  159.17381750   36.75987045   42.01149834    1.09128015    0.25027146    0.07026990    0.10745974    0.57199890    1.04959518    8.67396082   13.73002397
   222     26.33078    20.0    600.0      1.4    400.0      1.7    829.8    120.0       272.79243   509570.35848   918065.30185      185.78016  0.00036  68.15957930  112.19433738   88.61314006    3.82537574   19.86831437    0.72857986    0.77980739    0.03323111    0.05025180    0.13670970    6.91521296    1.31653899   13.73002397
   223     31.43092    20.0    600.0      1.4    400.0      1.7    695.2    120.0       310.65439   608271.51929   918065.30185      178.02727  0.00029  77.61969096  127.75739910  100.16618012    5.11112041   22.62591757    0.80082833    0.74394221    0.03784344    0.05724890    0.16096545    5.79311586    1.57154590   13.73002397
   224    115.00000    20.0    600.0      1.4    400.0      1.7    190.0    120.0       568.66044  2225552.93129   918065.30185      105.72972  0.00005 142.08380675  233.59871508  165.80292991   27.17498674   41.41728757    1.14744279    0.37219815    0.06927491    0.10546872    0.45305823    1.58333004    5.74999985   13.73002608
   225    133.54658    20.0    600.0      1.4    400.0      1.7    163.6    120.0       578.13212  2584477.74931   918065.30185       96.98831  0.00004 144.45019106  237.43020511  165.47732677   30.77440100   42.10714600    1.13824437    0.32584682    0.07042912    0.10737734    0.49634672    1.36344150    6.67732899   13.73002397
   226    119.42448    20.0    600.0      1.4    400.0      1.7    183.0    120.0       571.72817  2311178.15725   918065.30185      103.50418  0.00004 142.85027508  234.84491641  165.94761161   28.08536887   41.64072643    1.14637367    0.36034239    0.06964872    0.10607354    0.46393535    1.52467029    5.97122378   13.73002397
   227    189.10395    20.0    600.0      1.4    400.0      1.7    115.5    120.0       571.39552  3659657.18927   918065.30185       77.73614  0.00002 142.76639767  234.48822612  155.59636535   38.54452837   41.61649818    1.06797228    0.22743411    0.06960951    0.10657586    0.59638052    0.96287229    9.45519727   13.73002397
   228    184.54325    20.0    600.0      1.4    400.0      1.7    118.4    120.0       573.17400  3571395.90870   918065.30185       79.02382  0.00002 143.21081243  235.23248953  156.67872090   38.05198066   41.74603080    1.07492680    0.23378017    0.06982608    0.10687055    0.58952320    0.98666817    9.22716248   13.73002397
   229     24.83074    20.0    600.0      1.4    400.0      1.7    880.0    120.0       260.86098   480540.66205   918065.30185      188.19059  0.00039  65.17840889  107.28934218   84.92568235    3.46754676   18.99930989    0.70494029    0.79074811    0.03177763    0.04804833    0.12942592    7.33296445    1.24153711   13.73002397
   230    148.62750    20.0    600.0      1.4    400.0      1.7    147.0    120.0       580.38204  2876332.93481   918065.30185       90.87881  0.00003 145.01217958  238.30578746  163.76457076   33.29949931   42.27101412    1.12361676    0.29392328    0.07070350    0.10791921    0.52745400    1.22509593    7.43137519   13.73002397
   231    115.00000    20.0    600.0      1.4    400.0      1.7    190.0    120.0       568.66044  2225552.93129   918065.30185      105.72972  0.00005 142.08380675  233.59871508  165.80292991   27.17498674   41.41728757    1.14744279    0.37219815    0.06927491    0.10546872    0.45305823    1.58333004    5.74999985   13.73002608
   232    115.00000    20.0    600.0      1.4    400.0      1.7    190.0    120.0       568.66044  2225552.93129   918065.30185      105.72972  0.00005 142.08380675  233.59871508  165.80292991   27.17498674   41.41728757    1.14744279    0.37219815    0.06927491    0.10546872    0.45305823    1.58333004    5.74999985   13.73002608
   233    143.71903    20.0    600.0      1.4    400.0      1.7    152.0    120.0       580.09083  2781341.11425   918065.30185       92.78104  0.00003 144.93947304  238.20196224  164.43416877   32.51522183   42.24980431    1.12891487    0.30380920    0.07066793    0.10782473    0.51769814    1.26693698    7.18595133   13.73002397
   234    115.00000    20.0    600.0      1.4    400.0      1.7    190.0    120.0       568.66044  2225552.93129   918065.30185      105.72972  0.00005 142.08380675  233.59871508  165.80292991   27.17498674   41.41728757    1.14744279    0.37219815    0.06927491    0.10546872    0.45305823    1.58333004    5.74999985   13.73002608
   235    159.21562    20.0    600.0      1.4    400.0      1.7    137.2    120.0       579.78792  3081240.44730   918065.30185       87.02984  0.00003 144.86361874  238.02791366  162.02209744   34.87429226   42.22774289    1.11079903    0.27409604    0.07063133    0.10789571    0.54737692    1.14362494    7.96078078   13.73002397
   236    262.66093    20.0    600.0      1.4    400.0      1.7     83.2    120.0       530.54097  5083174.39367   918065.30185       61.55805  0.00001 132.55791182  217.50790266  136.53316147   43.94199356   38.64093542    0.95185137    0.15203483    0.06463375    0.09950859    0.68382284    0.69322434   13.13304641   13.73002397
   237     79.76748    20.0    600.0      1.4    400.0      1.7    273.9    120.0       518.22270  1543711.41670   918065.30185      127.57144  0.00008 129.48195289  212.98089525  157.01429920   18.74555468   37.74375800    1.11527864    0.48900072    0.06312993    0.09585545    0.35201390    2.28267139    3.98837410   13.73002397
   238    325.46942    20.0    600.0      1.4    400.0      1.7     67.1    120.0       490.23903  6298679.20327   918065.30185       52.26951  0.00001 122.48771342  200.81678618  120.95634552   45.97818866   35.70562112    0.86083537    0.11337507    0.05972494    0.09238574    0.73451425    0.55944718   16.27347117   13.73002397
   239    115.00000    20.0    600.0      1.4    400.0      1.7    190.0    120.0       568.66044  2225552.93129   918065.30185      105.72972  0.00005 142.08380675  233.59871508  165.80292991   27.17498674   41.41728757    1.14744279    0.37219815    0.06927491    0.10546872    0.45305823    1.58333004    5.74999985   13.73002608
   240    142.72409    20.0    600.0      1.4    400.0      1.7    153.1    120.0       579.98305  2762086.55035   918065.30185       93.17637  0.00003 144.91255567  238.16089845  164.55768462   32.35191167   42.24195469    1.12993088    0.30587023    0.07065478    0.10779652    0.51567847    1.27576884    7.13620463   13.73002397
   241     66.17081    20.0    600.0      1.4    400.0      1.7    330.2    120.0       481.22070  1280580.04563   918065.30185      138.62282  0.00011 120.23684136  197.81007690  148.18687586   14.98690559   35.04878803    1.07230784    0.54738987    0.05862212    0.08891852    0.30506949    2.75171109    3.30854046   13.73002397
   242    166.62691    20.0    600.0      1.4    400.0      1.7    131.1    120.0       578.51926  3224668.19089   918065.30185       84.52408  0.00003 144.54655384  237.48339261  160.60295474   35.88635964   42.13534238    1.10092293    0.26133163    0.07047692    0.10772036    0.56047110    1.09275838    8.33134534   13.73002397
   243     13.80050    20.0    600.0      1.4    400.0      1.7   1583.3    120.0       160.78864   267076.24723   918065.30185      208.03888  0.00078  40.17448883   66.14055868   53.23794584    1.23564611   11.71073261    0.48824682    0.87695898    0.01958693    0.02959075    0.07386334   13.19393982    0.69002494   13.73002397
   244    136.65727    20.0    600.0      1.4    400.0      1.7    159.9    120.0       578.94089  2644677.64440   918065.30185       95.66180  0.00004 144.65223277  237.75238623  165.21261243   31.32366067   42.16605108    1.13565448    0.31887514    0.07052771    0.10755307    0.50304408    1.33240591    6.83286331   13.73002397
   245    212.99457    20.0    600.0      1.4    400.0      1.7    102.6    120.0       560.08903  4122002.58648   918065.30185       71.62256  0.00002 139.94115118  229.77459935  149.59201041   40.78126571   40.79301157    1.03038804    0.19792834    0.06823255    0.10465655    0.62918255    0.85487131   10.64972859   13.73002397
   246    192.58210    20.0    600.0      1.4    400.0      1.7    113.5    120.0       569.94484  3726968.51168   918065.30185       76.78197  0.00002 142.40389956  233.88197384  154.75373099   38.90523468   41.51084079    1.06260432    0.22275953    0.06943285    0.10633337    0.60147426    0.94548220    9.62910507   13.73002397
   247     34.71230    20.0    600.0      1.4    400.0      1.7    629.5    120.0       332.93185   671774.85156   918065.30185      173.37229  0.00026  83.18588638  136.91296605  106.84880563    5.98419223   24.24845368    0.84141459    0.72192285    0.04055729    0.06136977    0.17615009    5.24548854    1.73561479   13.73002397
   248    115.00000    20.0    600.0      1.4    400.0      1.7    190.0    120.0       568.66044  2225552.93129   918065.30185      105.72972  0.00005 142.08380675  233.59871508  165.80292991   27.17498674   41.41728757    1.14744279    0.37219815    0.06927491    0.10546872    0.45305823    1.58333004    5.74999985   13.73002608
   249    181.52145    20.0    600.0      1.4    400.0      1.7    120.4    120.0       574.26870  3512916.18198   918065.30185       79.90076  0.00002 143.48436083  235.69132473  157.37998657   37.71302395   41.82576063    1.07947322    0.23812585    0.06995938    0.10705008    0.58486469    1.00309332    9.07607231   13.73002397
   250    147.69890    20.0    600.0      1.4    400.0      1.7    147.9    120.0       580.35662  2858362.04213   918065.30185       91.23267  0.00003 145.00583879  238.29833028  163.89862019   33.15382885   42.26916278    1.12465386    0.29575826    0.07070039    0.10790685    0.52563449    1.23279827    7.38494502   13.73002397
   251    115.00000    20.0    600.0      1.4    400.0      1.7    190.0    120.0       568.66044  2225552.93129   918065.30185      105.72972  0.00005 142.08380675  233.59871508  165.80292991   27.17498674   41.41728757    1.14744279    0.37219815    0.06927491    0.10546872    0.45305823    1.58333004    5.74999985   13.73002608
   252     14.15338    20.0    600.0      1.4    400.0      1.7   1543.8    120.0       164.35094   273905.43713   918065.30185      207.33928  0.00076  41.06456127   67.60559150   54.38715682    1.29363318   11.97018615    0.49659969    0.87403884    0.02002089    0.03024716    0.07569311   12.86497982    0.70766901   13.73002397
   253     25.97936    20.0    600.0      1.4    400.0      1.7    841.1    120.0       270.03068   502769.38413   918065.30185      186.33931  0.00037  67.46953237  111.05900965   87.76151243    3.74062279   19.66716721    0.72314590    0.78235429    0.03289468    0.04974171    0.13500933    7.00875524    1.29896781   13.73002397
   254    115.00000    20.0    600.0      1.4    400.0      1.7    190.0    120.0       568.66044  2225552.93129   918065.30185      105.72972  0.00005 142.08380675  233.59871508  165.80292991   27.17498674   41.41728757    1.14744279    0.37219815    0.06927491    0.10546872    0.45305823    1.58333004    5.74999985   13.73002608
   255    115.42377    20.0    600.0      1.4    400.0      1.7    189.3    120.0       568.97832  2233754.03582   918065.30185      105.51231  0.00005 142.16324988  233.72799622  165.82348710   27.26359074   41.44044651    1.14737562    0.37103900    0.06931365    0.10553111    0.45411624    1.57751692    5.77118848   13.73002397
   256     96.41474    20.0    600.0      1.4    400.0      1.7    226.6    120.0       548.70500  1865879.61310   918065.30185      116.22662  0.00006 137.09801613  225.45787060  163.16272171   22.98639098   39.96387775    1.14131319    0.42836550    0.06684358    0.10162316    0.40316776    1.88853844    4.82073718   13.73002397
   257    260.52344    20.0    600.0      1.4    400.0      1.7     83.9    120.0       531.89667  5041808.46078   918065.30185       61.93259  0.00001 132.89666160  218.06993766  137.09053484   43.83953800   38.73967542    0.95514837    0.15367390    0.06479887    0.09974676    0.68178048    0.69891197   13.02617186   13.73002397
   258    228.37925    20.0    600.0      1.4    400.0      1.7     95.7    120.0       551.53383  4419735.70701   918065.30185       68.17010  0.00002 137.80342955  226.21820175  145.56070461   41.95149781   40.16991048    1.00579726    0.18177537    0.06719060    0.10317816    0.64785586    0.79728326   11.41896228   13.73002397
   259     74.30486    20.0    600.0      1.4    400.0      1.7    294.1    120.0       504.85753  1437995.29124   918065.30185      131.79270  0.00009 126.14261419  207.50336523  153.94857839   17.26297310   36.77033136    1.10082098    0.51141158    0.06150169    0.09334423    0.33374250    2.45048512    3.71524292   13.73002397
   260    134.25206    20.0    600.0      1.4    400.0      1.7    162.8    120.0       578.33278  2598130.57693   918065.30185       96.68425  0.00004 144.50031904  237.51035395  165.42181029   30.90029880   42.12176055    1.13767909    0.32424704    0.07045358    0.10742039    0.49787899    1.35627679    6.71260286   13.73002397
   261    234.85963    20.0    600.0      1.4    400.0      1.7     93.0    120.0       547.72771  4545147.77820   918065.30185       66.81350  0.00001 136.85238201  224.63757084  143.84881613   42.38893694   39.89269845    0.99546441    0.17553992    0.06672704    0.10251642    0.65521663    0.77528416   11.74298136   13.73002397
   262     73.49062    20.0    600.0      1.4    400.0      1.7    297.3    120.0       502.70089  1422237.54262   918065.30185      132.44595  0.00009 125.60376733  206.61923078  153.43929170   17.03859606   36.61325624    1.09836354    0.51486894    0.06123895    0.09293969    0.33095242    2.47763540    3.67453075   13.73002397
   263    130.78651    20.0    600.0      1.4    400.0      1.7    167.1    120.0       577.24609  2531063.26328   918065.30185       98.19648  0.00004 144.22884004  237.07514474  165.66783536   30.27427002   42.04261343    1.14032471    0.33221343    0.07032113    0.10719020    0.49027523    1.39221503    6.53932567   13.73002397
   264     88.76982    20.0    600.0      1.4    400.0      1.7    246.1    120.0       536.44777  1717930.30544   918065.30185      121.17529  0.00007 134.03553588  220.44426214  160.87418719   21.09378902   39.07114623    1.13232805    0.45486350    0.06535027    0.09929495    0.38049128    2.05118077    4.43849103   13.73002397
   265     22.32854    20.0    600.0      1.4    400.0      1.7    978.6    120.0       240.10874   432116.44298   918065.30185      192.35369  0.00045  59.99329132   98.75752181   78.46271957    2.89520956   17.48786038    0.66279074    0.80940590    0.02924961    0.04421744    0.11712705    8.15471785    1.11642704   13.73002397
   266     64.60950    20.0    600.0      1.4    400.0      1.7    338.2    120.0       476.12016  1250364.64125   918065.30185      140.01564  0.00011 118.96244514  195.71759130  146.89792262   14.54220179   34.67730005    1.06574553    0.55467561    0.05800075    0.08796552    0.29935811    2.81820698    3.23047510   13.73002397
   267    342.67135    20.0    600.0      1.4    400.0      1.7     63.8    120.0       479.43329  6631580.12857   918065.30185       50.19516  0.00001 119.78770857  196.34546420  117.02396517   46.27615526   34.91860570    0.83809405    0.10531018    0.05840876    0.09046623    0.74581483    0.53136322   17.13356734   13.73002397
   268    115.00000    20.0    600.0      1.4    400.0      1.7    190.0    120.0       568.66044  2225552.93129   918065.30185      105.72972  0.00005 142.08380675  233.59871508  165.80292991   27.17498674   41.41728757    1.14744279    0.37219815    0.06927491    0.10546872    0.45305823    1.58333004    5.74999985   13.73002608
   269     28.42462    20.0    600.0      1.4    400.0      1.7    768.7    120.0       288.83144   550091.61537   918065.30185      182.51698  0.00033  72.16705538  118.78750267   93.53564396    4.34124238   21.03648508    0.75969337    0.76483654    0.03518498    0.05321496    0.14676352    6.40581929    1.42123077   13.73002397
   270    158.39942    20.0    600.0      1.4    400.0      1.7    137.9    120.0       579.88753  3065445.00899   918065.30185       87.31490  0.00003 144.88851502  238.07142124  162.16919386   34.75839820   42.23499752    1.11184559    0.27555572    0.07064345    0.10790754    0.54589330    1.14951775    7.91997118   13.73002397
   271    115.00000    20.0    600.0      1.4    400.0      1.7    190.0    120.0       568.66044  2225552.93129   918065.30185      105.72972  0.00005 142.08380675  233.59871508  165.80292991   27.17498674   41.41728757    1.14744279    0.37219815    0.06927491    0.10546872    0.45305823    1.58333004    5.74999985   13.73002608
   272     72.14296    20.0    600.0      1.4    400.0      1.7    302.9    120.0       499.03295  1396156.87178   918065.30185      133.54149  0.00010 124.68731884  205.11538450  152.56483083   16.66542082   36.34610952    1.09411224    0.52065997    0.06079210    0.09225203    0.32629589    2.52391848    3.60714799   13.73002397
   273    115.00000    20.0    600.0      1.4    400.0      1.7    190.0    120.0       568.66044  2225552.93129   918065.30185      105.72972  0.00005 142.08380675  233.59871508  165.80292991   27.17498674   41.41728757    1.14744279    0.37219815    0.06927491    0.10546872    0.45305823    1.58333004    5.74999985   13.73002608
   274    115.00000    20.0    600.0      1.4    400.0      1.7    190.0    120.0       568.66044  2225552.93129   918065.30185      105.72972  0.00005 142.08380675  233.59871508  165.80292991   27.17498674   41.41728757    1.14744279    0.37219815    0.06927491    0.10546872    0.45305823    1.58333004    5.74999985   13.73002608
   275     69.29582    20.0    600.0      1.4    400.0      1.7    315.3    120.0       490.86691  1341057.29580   918065.30185      135.91665  0.00010 122.64699552  201.76670476  150.58321799   15.86999451   35.75135148    1.08434290    0.53318216    0.05979727    0.09072264    0.31629792    2.62761794    3.46479118   13.73002397
   276    115.00000    20.0    600.0      1.4    400.0      1.7    190.0    120.0       568.66044  2225552.93129   918065.30185      105.72972  0.00005 142.08380675  233.59871508  165.80292991   27.17498674   41.41728757    1.14744279    0.37219815    0.06927491    0.10546872    0.45305823    1.58333004    5.74999985   13.73002608
   277    194.70698    20.0    600.0      1.4    400.0      1.7    112.2    120.0       569.02128  3768090.50293   918065.30185       76.21048  0.00002 142.17312084  233.49632195  154.23242405   39.11941632   41.44357536    1.05930149    0.21997148    0.06932037    0.10617819    0.60452996    0.93516393    9.73534923   13.73002397
   278    115.00000    20.0    600.0      1.4    400.0      1.7    190.0    120.0       568.66044  2225552.93129   918065.30185      105.72972  0.00005 142.08380675  233.59871508  165.80292991   27.17498674   41.41728757    1.14744279    0.37219815    0.06927491    0.10546872    0.45305823    1.58333004    5.74999985   13.73002608
   279    207.25389    20.0    600.0      1.4    400.0      1.7    105.4    120.0       563.06252  4010905.50965   918065.30185       73.00213  0.00002 140.68415650  231.01225476  151.07292269   40.29318908   41.00958048    1.03953223    0.20449061    0.06859469    0.10516638    0.62174832    0.87855023   10.36269435   13.73002397
   280    141.03289    20.0    600.0      1.4    400.0      1.7    154.9    120.0       579.76021  2729357.44995   918065.30185       93.85613  0.00003 144.85689701  238.07481786  164.75759174   32.07090629   42.22572475    1.13160987    0.30941914    0.07062760    0.10774121    0.51221204    1.29106724    7.05164470   13.73002397
   281    186.74784    20.0    600.0      1.4    400.0      1.7    117.0    120.0       572.33257  3614060.48309   918065.30185       78.39609  0.00002 143.00055184  234.88020649  156.15892309   38.29289069   41.68474675    1.07157801    0.23068122    0.06972362    0.10673154    0.59286363    0.97502037    9.33739210   13.73002397
   282    115.00000    20.0    600.0      1.4    400.0      1.7    190.0    120.0       568.66044  2225552.93129   918065.30185      105.72972  0.00005 142.08380675  233.59871508  165.80292991   27.17498674   41.41728757    1.14744279    0.37219815    0.06927491    0.10546872    0.45305823    1.58333004    5.74999985   13.73002608
   283     41.29353    20.0    600.0      1.4    400.0      1.7    529.1    120.0       373.12614   799139.19779   918065.30185      164.73328  0.00021  93.22872741  153.42853783  118.65816219    7.81070853   27.17592750    0.91103989    0.68013077    0.04545378    0.06881363    0.20560183    4.40947846    2.06467671   13.73002397
   284     72.96338    20.0    600.0      1.4    400.0      1.7    299.5    120.0       501.28064  1412034.10491   918065.30185      132.87240  0.00009 125.24891315  206.03695423  153.10190887   16.89286518   36.50981546    1.09672795    0.51712428    0.06106593    0.09267337    0.32913642    2.49553895    3.64816886   13.73002397
   285    115.00000    20.0    600.0      1.4    400.0      1.7    190.0    120.0       568.66044  2225552.93129   918065.30185      105.72972  0.00005 142.08380675  233.59871508  165.80292991   27.17498674   41.41728757    1.14744279    0.37219815    0.06927491    0.10546872    0.45305823    1.58333004    5.74999985   13.73002608
   286    178.70472    20.0    600.0      1.4    400.0      1.7    122.3    120.0       575.22444  3458405.19050   918065.30185       80.73590  0.00002 143.72319038  236.09251894  158.02096654   37.38776579   41.89537053    1.08366052    0.24228172    0.07007576    0.10720528    0.58043724    1.01890398    8.93523591   13.73002397
   287     46.69270    20.0    600.0      1.4    400.0      1.7    468.0    120.0       402.03267   903627.33510   918065.30185      158.26357  0.00018 100.45122939  165.30273553  126.92181664    9.35689230   29.28127982    0.95814728    0.64808381    0.04897521    0.07417545    0.22876552    3.89960195    2.33463507   13.73002397
   288    315.63841    20.0    600.0      1.4    400.0      1.7     69.2    120.0       496.49606  6108424.13553   918065.30185       53.53387  0.00001 124.05114323  203.40649126  123.27309328   45.76533003   36.16133948    0.87426654    0.11839839    0.06048706    0.09349573    0.72761882    0.57687196   15.78192066   13.73002397
   289    233.23569    20.0    600.0      1.4    400.0      1.7     93.7    120.0       548.69084  4513720.43147   918065.30185       67.14836  0.00001 137.09304215  225.03747139  144.27809545   42.28222884   39.96284632    0.99805016    0.17707296    0.06684434    0.10268406    0.65339864    0.78068219   11.66178455   13.73002397
   290     36.68414    20.0    600.0      1.4    400.0      1.7    595.6    120.0       345.58264   709935.26108   918065.30185      170.69030  0.00024  86.34678296  142.11160458  110.60191952    6.52233691   25.16985001    0.86383187    0.70907530    0.04209841    0.06371136    0.18511492    4.96353318    1.83420703   13.73002397
   291    146.16575    20.0    600.0      1.4    400.0      1.7    149.5    120.0       580.28484  2828691.62576   918065.30185       91.82299  0.00003 144.98792180  238.27377783  164.11256315   32.91057811   42.26393502    1.12633143    0.29882354    0.07069161    0.10788090    0.52260394    1.24572923    7.30828760   13.73002397
   292     35.80091    20.0    600.0      1.4    400.0      1.7    610.3    120.0       339.98258   692842.35738   918065.30185      171.88129  0.00025  84.94756531  139.81040391  108.94444123    6.28017173   24.76198024    0.85396504    0.71479486    0.04141621    0.06267469    0.18111424    5.08598704    1.79004535   13.73002397
   293    217.12455    20.0    600.0      1.4    400.0      1.7    100.6    120.0       557.86953  4201928.37453   918065.30185       70.66188  0.00002 139.38655337  228.85138201  148.51702910   41.11456155   40.63135849    1.02379075    0.19339408    0.06796224    0.10427447    0.63436922    0.83861059   10.85622763   13.73002397
   294    169.76305    20.0    600.0      1.4    400.0      1.7    128.7    120.0       577.79947  3285360.72585   918065.30185       83.50668  0.00003 144.36667423  237.17791127  159.96151160   36.29336953   42.08291754    1.09656391    0.25618474    0.07038929    0.10761200    0.56581396    1.07257114    8.48815255   13.73002397
   295    115.00000    20.0    600.0      1.4    400.0      1.7    190.0    120.0       568.66044  2225552.93129   918065.30185      105.72972  0.00005 142.08380675  233.59871508  165.80292991   27.17498674   41.41728757    1.14744279    0.37219815    0.06927491    0.10546872    0.45305823    1.58333004    5.74999985   13.73002608
   296     42.31069    20.0    600.0      1.4    400.0      1.7    516.4    120.0       378.83904   818823.92809   918065.30185      163.47430  0.00020  94.65613724  155.77552109  120.30782583    8.09955465   27.59201584    0.92055195    0.67394334    0.04614973    0.06987269    0.21003425    4.30347347    2.11553470   13.73002397
   297    125.56382    20.0    600.0      1.4    400.0      1.7    174.0    120.0       575.10327  2429990.44912   918065.30185      100.56699  0.00004 143.69349873  236.21172024  165.90363705   29.29441143   41.88654504    1.14364330    0.34474697    0.07005999    0.10674975    0.47844330    1.45012277    6.27819084   13.73002397
   298    311.38230    20.0    600.0      1.4    400.0      1.7     70.2    120.0       499.21955  6026057.57229   918065.30185       54.10042  0.00001 124.73165639  204.53386293  124.29135346   45.66267404   36.35969958    0.88017888    0.12067505    0.06081878    0.09397849    0.72452768    0.58475690   15.56911518   13.73002397
   299      2.91655    20.0    600.0      1.4    400.0      1.7   7491.7    120.0        37.68395    56442.97861   918065.30185      232.20446  0.00411   9.41568145   15.50362000   12.70084583    0.06380076    2.74463818    0.15206711    0.97253593    0.00459057    0.00692936    0.01594414   62.43094105    0.14582749   13.73002397
   300     42.78371    20.0    600.0      1.4    400.0      1.7    510.7    120.0       381.45245   827978.00842   918065.30185      162.89537  0.00020  95.30911712  156.84912938  121.05987742    8.23432788   27.78235877    0.92487066    0.67109004    0.04646810    0.07035726    0.21208461    4.25589448    2.13918543   13.73002397
   301    115.00000    20.0    600.0      1.4    400.0      1.7    190.0    120.0       568.66044  2225552.93129   918065.30185      105.72972  0.00005 142.08380675  233.59871508  165.80292991   27.17498674   41.41728757    1.14744279    0.37219815    0.06927491    0.10546872    0.45305823    1.58333004    5.74999985   13.73002608
   302    151.93342    20.0    600.0      1.4    400.0      1.7    143.8    120.0       580.36612  2940310.99638   918065.30185       89.64099  0.00003 145.00816544  238.28864391  163.26126340   33.80804542   42.26985469    1.11980269    0.28751994    0.07070163    0.10794344    0.53383500    1.19843910    7.59667094   13.73002397
   303     31.39359    20.0    600.0      1.4    400.0      1.7    696.0    120.0       310.39189   607549.16896   918065.30185      178.08166  0.00029  77.55410368  127.64951061  100.08690533    5.10137257   22.60679900    0.80034166    0.74419735    0.03781147    0.05720036    0.16079082    5.80000364    1.56967961   13.73002397
   304     87.66372    20.0    600.0      1.4    400.0      1.7    249.2    120.0       534.44204  1696524.31884   918065.30185      121.92640  0.00007 133.53439905  219.62332243  160.47226584   20.81205164   38.92506234    1.13063824    0.45888061    0.06510591    0.09891532    0.37709816    2.07706168    4.38318591   13.73002397
   305    127.18717    20.0    600.0      1.4    400.0      1.7    171.8    120.0       575.83742  2461406.53697   918065.30185       99.81801  0.00004 143.87691373  236.50808044  165.84870746   29.60371766   41.94001558    1.14270332    0.34078127    0.07014946    0.10689926    0.48217001    1.43161415    6.35935841   13.73002397
   306    213.00465    20.0    600.0      1.4    400.0      1.7    102.6    120.0       560.08369  4122197.71327   918065.30185       71.62018  0.00002 139.93981672  229.77237736  149.58939478   40.78209728   40.79262260    1.03037195    0.19791709    0.06823190    0.10465564    0.62919538    0.85483085   10.65023272   13.73002397
   307    186.06960    20.0    600.0      1.4    400.0      1.7    117.4    120.0       572.59516  3600934.78105   918065.30185       78.58814  0.00002 143.06616790  234.99011060  156.31953847   38.21934123   41.70387171    1.07261095    0.23162829    0.06975559    0.10677500    0.59184111    0.97857440    9.30348009   13.73002397
   308    115.00000    20.0    600.0      1.4    400.0      1.7    190.0    120.0       568.66044  2225552.93129   918065.30185      105.72972  0.00005 142.08380675  233.59871508  165.80292991   27.17498674   41.41728757    1.14744279    0.37219815    0.06927491    0.10546872    0.45305823    1.58333004    5.74999985   13.73002608
   309    112.29925    20.0    600.0      1.4    400.0      1.7    194.6    120.0       566.50142  2173286.36526   918065.30185      107.13568  0.00005 141.54441213  232.72033377  165.63373188   26.60294355   41.26004605    1.14768050    0.37970230    0.06901185    0.10504663    0.44623921    1.62140845    5.61496238   13.73002397
   310      4.98331    20.0    600.0      1.4    400.0      1.7   4384.6    120.0        63.13119    96440.23401   918065.30185      227.19315  0.00236  15.77390757   25.97218692   21.20394982    0.18114911    4.59803956    0.23216246    0.95355320    0.00769049    0.01161047    0.02714584   36.53856964    0.24916540   13.73002397
   311     92.26045    20.0    600.0      1.4    400.0      1.7    236.8    120.0       542.38205  1785483.10948   918065.30185      118.86448  0.00007 135.51822286  222.87233799  162.02157848   21.96990857   39.50335768    1.13699208    0.44249538    0.06607324    0.10042019    0.39101118    1.97357538    4.61302242   13.73002397
   312     49.64660    20.0    600.0      1.4    400.0      1.7    440.1    120.0       416.43489   960792.98305   918065.30185      154.93452  0.00016 104.04971933  171.21760205  130.95513456   10.21243082   30.33023742    0.98063347    0.63135913    0.05072971    0.07685010    0.24106105    3.66758176    2.48232979   13.73002397
   313    169.68095    20.0    600.0      1.4    400.0      1.7    128.8    120.0       577.81960  3283771.95030   918065.30185       83.53300  0.00003 144.37170531  237.18643713  159.97858450   36.28287197   42.08438384    1.09667924    0.25631762    0.07039174    0.10761508    0.56567556    1.07309008    8.48404773   13.73002397
   314    115.00000    20.0    600.0      1.4    400.0      1.7    190.0    120.0       568.66044  2225552.93129   918065.30185      105.72972  0.00005 142.08380675  233.59871508  165.80292991   27.17498674   41.41728757    1.14744279    0.37219815    0.06927491    0.10546872    0.45305823    1.58333004    5.74999985   13.73002608
   315     73.74919    20.0    600.0      1.4    400.0      1.7    296.3    120.0       503.39056  1427241.57727   918065.30185      132.23780  0.00009 125.77608438  206.90197400  153.60255791   17.10993986   36.66348706    1.09915287    0.51376766    0.06132297    0.09306904    0.33184033    2.46894859    3.68745932   13.73002397
   316    178.57473    20.0    600.0      1.4    400.0      1.7    122.4    120.0       575.26698  3455889.58436   918065.30185       80.77486  0.00002 143.73381969  236.11038975  158.05023286   37.37253538   41.89846856    1.08385248    0.24247601    0.07008094    0.10721215    0.58023090    1.01964566    8.92873651   13.73002397
   317    203.15931    20.0    600.0      1.4    400.0      1.7    107.6    120.0       565.09480  3931664.91962   918065.30185       74.01904  0.00002 141.19197519  231.85879088  152.11730016   39.92673083   41.15759727    1.04602433    0.20936496    0.06884219    0.10551318    0.61627967    0.89625697   10.15796565   13.73002397
   318     18.67642    20.0    600.0      1.4    400.0      1.7   1169.9    120.0       207.82487   361438.16304   918065.30185      198.77163  0.00055  51.92689516   85.48329651   68.29128545    2.12339339   15.13652642    0.59447204    0.83757305    0.02531682    0.03826142    0.09884870    9.74935174    0.93382080   13.73002397
   319    151.16619    20.0    600.0      1.4    400.0      1.7    144.5    120.0       580.38428  2925463.13426   918065.30185       89.92525  0.00003 145.01271158  238.29856201  163.38159389   33.69141161   42.27117741    1.12070426    0.28898826    0.07070382    0.10794051    0.53236741    1.20452165    7.55830953   13.73002397
   320     76.74486    20.0    600.0      1.4    400.0      1.7    284.7    120.0       511.05973  1485215.66412   918065.30185      129.87316  0.00009 127.69225877  210.04562106  155.39163888   17.93021266   37.22205675    1.10770308    0.50123493    0.06225728    0.09450864    0.34199915    2.37257529    3.83724281   13.73002397
   321     33.46946    20.0    600.0      1.4    400.0      1.7    652.8    120.0       324.67778   647722.67725   918065.30185      175.10646  0.00027  81.12354393  133.52086132  104.38343233    5.64994357   23.64728436    0.82654190    0.73016776    0.03955177    0.05984257    0.17043790    5.44027166    1.67347295   13.73002397
   322    115.00000    20.0    600.0      1.4    400.0      1.7    190.0    120.0       568.66044  2225552.93129   918065.30185      105.72972  0.00005 142.08380675  233.59871508  165.80292991   27.17498674   41.41728757    1.14744279    0.37219815    0.06927491    0.10546872    0.45305823    1.58333004    5.74999985   13.73002608
   323    176.13813    20.0    600.0      1.4    400.0      1.7    124.1    120.0       576.03768  3408735.01386   918065.30185       81.51222  0.00002 143.92641213  236.43445935  158.59341522   37.08339778   41.95460152    1.08742873    0.24615963    0.07017479    0.10733590    0.57632967    1.03375091    8.80690640   13.73002397
   324     50.63836    20.0    600.0      1.4    400.0      1.7    431.5    120.0       421.05928   979986.24440   918065.30185      153.84799  0.00016 105.20515527  173.11660065  132.23705119   10.50047619   30.66704648    0.98770729    0.62586757    0.05129307    0.07770942    0.24512994    3.59575128    2.53191802   13.73002397
   325    110.29415    20.0    600.0      1.4    400.0      1.7    198.1    120.0       564.75048  2134482.43903   918065.30185      108.20402  0.00005 141.10694848  232.00732111  165.46598522   26.17022457   41.13251955    1.14763769    0.38541020    0.06879851    0.10470591    0.44108537    1.65088496    5.51470739   13.73002397
   326    100.05146    20.0    600.0      1.4    400.0      1.7    218.4    120.0       553.62701  1936259.69895   918065.30185      114.01169  0.00006 138.32777755  227.46910274  163.97771692   23.85240899   40.32236268    1.14409855    0.41649793    0.06744325    0.10256326    0.41349556    1.81989289    5.00257323   13.73002397
   327    182.71689    20.0    600.0      1.4    400.0      1.7    119.6    120.0       573.84397  3536051.04413   918065.30185       79.55152  0.00002 143.37822796  235.51322621  157.10417897   37.84833894   41.79482668    1.07768101    0.23639293    0.06990767    0.10698062    0.58671878    0.99653050    9.13584431   13.73002397
   328    341.44748    20.0    600.0      1.4    400.0      1.7     64.0    120.0       480.19524  6607895.13997   918065.30185       50.33729  0.00001 119.97809422  196.66071129  117.29857264   46.25786158   34.97410061    0.83968012    0.10585561    0.05850157    0.09060168    0.74504114    0.53326781   17.07237385   13.73002397
   329     23.83562    20.0    600.0      1.4    400.0      1.7    916.7    120.0       252.73692   461282.37681   918065.30185      189.82448  0.00041  63.14854704  103.94940869   82.40289284    3.23607617   18.40760987    0.68859810    0.79810681    0.03078796    0.04654839    0.12455683    7.63911175    1.19178090   13.73002397
   330    131.58034    20.0    600.0      1.4    400.0      1.7    166.1    120.0       577.51769  2546425.85478   918065.30185       97.84593  0.00004 144.29669341  237.18415441  165.61749146   30.41935504   42.06239520    1.13974830    0.33036455    0.07035424    0.10724713    0.49203408    1.38381578    6.57901694   13.73002397
   331     99.17634    20.0    600.0      1.4    400.0      1.7    220.3    120.0       552.49258  1919323.75060   918065.30185      114.53693  0.00006 138.04434204  227.00568366  163.79649099   23.64606320   40.23973892    1.14350849    0.41931210    0.06730504    0.10234625    0.41103661    1.83595149    4.95881702   13.73002397
   332      6.46862    20.0    600.0      1.4    400.0      1.7   3377.8    120.0        80.79645   125184.93826   918065.30185      223.72324  0.00179  20.18773110   33.23900565   27.07050292    0.29920827    5.88465454    0.28339909    0.94015481    0.00984243    0.01486099    0.03514177   28.14865917    0.32343095   13.73002397
   333    266.22927    20.0    600.0      1.4    400.0      1.7     82.1    120.0       528.26961  5152231.01552   918065.30185       60.94277  0.00001 131.99036574  216.56637143  135.60556660   44.10730133   38.47550494    0.94637237    0.14935490    0.06435710    0.09910927    0.68717873    0.68393287   13.31146365   13.73002397
   334     96.19005    20.0    600.0      1.4    400.0      1.7    227.2    120.0       548.38260  1861531.21336   918065.30185      116.36630  0.00006 137.01746424  225.32608307  163.10690007   22.93215119   39.94039630    1.14111157    0.42911384    0.06680430    0.10156170    0.40252015    1.89294993    4.80950252   13.73002397
   335    115.82540    20.0    600.0      1.4    400.0      1.7    188.6    120.0       569.27527  2241526.54684   918065.30185      105.30721  0.00005 142.23743863  233.84870840  165.84181107   27.34730810   41.46207373    1.14730511    0.36994538    0.06934983    0.10558942    0.45511536    1.57204686    5.79126977   13.73002397
   336    368.11110    20.0    600.0      1.4    400.0      1.7     59.4    120.0       463.87004  7123903.84150   918065.30185       47.41248  0.00001 115.89896266  189.90751106  111.49639246   46.56717686   33.78508618    0.80621899    0.09485003    0.05651310    0.08769671    0.76094016    0.49464129   18.40555511   13.73002397
   337    161.40104    20.0    600.0      1.4    400.0      1.7    135.4    120.0       579.48065  3123534.05283   918065.30185       86.27563  0.00003 144.78682095  237.89476970  161.61884138   35.18021907   42.20536340    1.10795451    0.27024140    0.07059394    0.10785647    0.55130820    1.12813989    8.07005190   13.73002397
   338    199.09550    20.0    600.0      1.4    400.0      1.7    109.7    120.0       567.03063  3853019.67375   918065.30185       75.05672  0.00002 141.67569780  232.66575495  153.14185090   39.54732744   41.29859003    1.05243247    0.21437023    0.06907795    0.10584199    0.61070983    0.91455079    9.95477511   13.73002397
   339    115.00000    20.0    600.0      1.4    400.0      1.7    190.0    120.0       568.66044  2225552.93129   918065.30185      105.72972  0.00005 142.08380675  233.59871508  165.80292991   27.17498674   41.41728757    1.14744279    0.37219815    0.06927491    0.10546872    0.45305823    1.58333004    5.74999985   13.73002608
   340    115.00000    20.0    600.0      1.4    400.0      1.7    190.0    120.0       568.66044  2225552.93129   918065.30185      105.72972  0.00005 142.08380675  233.59871508  165.80292991   27.17498674   41.41728757    1.14744279    0.37219815    0.06927491    0.10546872    0.45305823    1.58333004    5.74999985   13.73002608
   341    137.41372    20.0    600.0      1.4    400.0      1.7    159.0    120.0       579.10846  2659316.90581   918065.30185       95.34469  0.00004 144.69409284  237.81877748  165.14064390   31.45494775   42.17825571    1.13498765    0.31721156    0.07054814    0.10759040    0.50464991    1.32507115    6.87068576   13.73002397
   342    115.00000    20.0    600.0      1.4    400.0      1.7    190.0    120.0       568.66044  2225552.93129   918065.30185      105.72972  0.00005 142.08380675  233.59871508  165.80292991   27.17498674   41.41728757    1.14744279    0.37219815    0.06927491    0.10546872    0.45305823    1.58333004    5.74999985   13.73002608
   343    271.44035    20.0    600.0      1.4    400.0      1.7     80.5    120.0       524.93732  5253078.63153   918065.30185       60.06603  0.00001 131.15772751  215.18529873  134.25805847   44.33623295   38.23280417    0.93842986    0.14556358    0.06395123    0.09852285    0.69196234    0.67080282   13.57201729   13.73002397
   344    237.87577    20.0    600.0      1.4    400.0      1.7     91.9    120.0       545.92372  4603517.91537   918065.30185       66.20034  0.00001 136.40161724  223.88866704  143.05133938   42.58210120   39.76130894    0.99066978    0.17274334    0.06650732    0.10220210    0.65854724    0.76545396   11.89378852   13.73002397
   345    106.47608    20.0    600.0      1.4    400.0      1.7    205.2    120.0       561.04641  2060592.78162   918065.30185      110.29838  0.00005 140.18150153  230.49751936  165.04015549   25.32723494   40.86274085    1.14699991    0.39661195    0.06834721    0.10398882    0.43105201    1.71008318    5.32380387   13.73002397
   346    137.37310    20.0    600.0      1.4    400.0      1.7    159.1    120.0       579.09975  2658530.98576   918065.30185       95.36166  0.00004 144.69191601  237.81532905  165.14458078   31.44792201   42.17762104    1.13502381    0.31730056    0.07054707    0.10758845    0.50456392    1.32546287    6.86865523   13.73002397
   347    115.00000    20.0    600.0      1.4    400.0      1.7    190.0    120.0       568.66044  2225552.93129   918065.30185      105.72972  0.00005 142.08380675  233.59871508  165.80292991   27.17498674   41.41728757    1.14744279    0.37219815    0.06927491    0.10546872    0.45305823    1.58333004    5.74999985   13.73002608
   348    115.00000    20.0    600.0      1.4    400.0      1.7    190.0    120.0       568.66044  2225552.93129   918065.30185      105.72972  0.00005 142.08380675  233.59871508  165.80292991   27.17498674   41.41728757    1.14744279    0.37219815    0.06927491    0.10546872    0.45305823    1.58333004    5.74999985   13.73002608
   349    133.68967    20.0    600.0      1.4    400.0      1.7    163.4    120.0       578.17366  2587246.87927   918065.30185       96.92648  0.00004 144.46056650  237.44680369  165.46628605   30.79999960   42.11017090    1.13813079    0.32552145    0.07043419    0.10738622    0.49665814    1.36198221    6.68448340   13.73002397
   350    187.79541    20.0    600.0      1.4    400.0      1.7    116.3    120.0       571.92065  3634333.56954   918065.30185       78.10128  0.00002 142.89761954  234.70785479  155.90966644   38.40551019   41.65474526    1.06997811    0.22922933    0.06967346    0.10666321    0.59443401    0.96958149    9.38977032   13.73002397
   351     10.97044    20.0    600.0      1.4    400.0      1.7   1991.7    120.0       131.28743   212307.09907   918065.30185      213.82510  0.00101  32.80335361   54.00728497   43.66626472    0.81052829    9.56206864    0.41685497    0.90077810    0.01599315    0.02415623    0.05907252   16.59759865    0.54852197   13.73002397
   352    213.73849    20.0    600.0      1.4    400.0      1.7    102.2    120.0       559.69394  4136399.29755   918065.30185       71.44759  0.00002 139.84242937  229.61022657  149.39890364   40.84238283   40.76423636    1.02920055    0.19710032    0.06818443    0.10458863    0.63012661    0.85189593   10.68692443   13.73002397
   353    115.00000    20.0    600.0      1.4    400.0      1.7    190.0    120.0       568.66044  2225552.93129   918065.30185      105.72972  0.00005 142.08380675  233.59871508  165.80292991   27.17498674   41.41728757    1.14744279    0.37219815    0.06927491    0.10546872    0.45305823    1.58333004    5.74999985   13.73002608
   354    288.41184    20.0    600.0      1.4    400.0      1.7     75.8    120.0       514.01076  5581520.53475   918065.30185       57.37767  0.00001 128.42751512  210.65846617  129.93826434   44.98651187   37.43698908    0.91308660    0.13414635    0.06262037    0.09659568    0.70663759    0.63132966   14.42059216   13.73002397
   355    257.00721    20.0    600.0      1.4    400.0      1.7     85.0    120.0       534.11770  4973760.35838   918065.30185       62.55875  0.00001 133.45163175  218.99082599  138.00999992   43.66524594   38.90143999    0.96059547    0.15642685    0.06506939    0.10013666    0.67836710    0.70847410   12.85036029   13.73002397
   356     15.90557    20.0    600.0      1.4    400.0      1.7   1373.7    120.0       181.66789   307814.99799   918065.30185      203.93404  0.00066  45.39134956   74.72712069   59.95273816    1.59667901   13.23143265    0.53645629    0.85970128    0.02213041    0.03343868    0.08472963   11.44774586    0.79527862   13.73002397
   357    131.17808    20.0    600.0      1.4    400.0      1.7    166.6    120.0       577.38178  2538641.11571   918065.30185       98.02325  0.00004 144.26273931  237.12962178  165.64345977   30.34596142   42.05249631    1.14004265    0.33129963    0.07033767    0.10721860    0.49114410    1.38805926    6.55890404   13.73002397
   358    169.39563    20.0    600.0      1.4    400.0      1.7    129.0    120.0       577.88904  3278250.18505   918065.30185       83.62461  0.00003 144.38905855  237.21585159  160.03780639   36.24632271   42.08944139    1.09707955    0.25678021    0.07040020    0.10762568    0.56519392    1.07489756    8.46978152   13.73002397
   359     30.25728    20.0    600.0      1.4    400.0      1.7    722.1    120.0       302.30005   585558.56083   918065.30185      179.75348  0.00031  75.53229249  124.32363363   97.63731797    4.80680243   22.01744492    0.78524263    0.75201597    0.03682572    0.05570429    0.15545402    6.01782240    1.51286410   13.73002397
   360    255.17696    20.0    600.0      1.4    400.0      1.7     85.6    120.0       535.26878  4938340.47646   918065.30185       62.88970  0.00001 133.73925261  219.46814663  138.48975147   43.57163203   38.98527664    0.96344184    0.15788834    0.06520958    0.10033859    0.67656348    0.71355559   12.75884819   13.73002397
   361     73.57897    20.0    600.0      1.4    400.0      1.7    297.0    120.0       502.93704  1423947.35055   918065.30185      132.37475  0.00009 125.66277190  206.71604807  153.49523920   17.06298264   36.63045621    1.09863419    0.51449230    0.06126772    0.09298398    0.33125600    2.47466037    3.67894826   13.73002397
   362     12.62334    20.0    600.0      1.4    400.0      1.7   1730.9    120.0       148.72069   244295.10827   918065.30185      210.40718  0.00086  37.15920673   61.17737496   49.33412295    1.04998676   10.83178673    0.45953611    0.88677984    0.01811684    0.02736734    0.06773598   14.42430835    0.63116700   13.73002397
   363     91.29571    20.0    600.0      1.4    400.0      1.7    239.3    120.0       540.80058  1766812.87273   918065.30185      119.49428  0.00007 135.12309114  222.22538803  161.72234369   21.72975683   39.38817448    1.13580150    0.44586746    0.06588057    0.10012000    0.38813197    1.99443053    4.56478545   13.73002397
   364    115.00000    20.0    600.0      1.4    400.0      1.7    190.0    120.0       568.66044  2225552.93129   918065.30185      105.72972  0.00005 142.08380675  233.59871508  165.80292991   27.17498674   41.41728757    1.14744279    0.37219815    0.06927491    0.10546872    0.45305823    1.58333004    5.74999985   13.73002608
   365     18.60731    20.0    600.0      1.4    400.0      1.7   1174.3    120.0       207.19029   360100.70578   918065.30185      198.89721  0.00055  51.76834105   85.22236047   68.08999407    2.10959928   15.09030831    0.59309388    0.83811694    0.02523952    0.03814439    0.09849915    9.78556201    0.93036531   13.73002397
   366    119.21900    20.0    600.0      1.4    400.0      1.7    183.3    120.0       571.59796  2307201.67950   918065.30185      103.60545  0.00004 142.81774367  234.79208216  165.94431825   28.04381878   41.63124290    1.14644089    0.36088123    0.06963285    0.10604772    0.46343820    1.52729807    5.96095003   13.73002397
   367    177.03694    20.0    600.0      1.4    400.0      1.7    123.4    120.0       575.75934  3426129.45231   918065.30185       81.23866  0.00002 143.85685579  236.31735697  158.39426076   37.19086473   41.93432870    1.08611452    0.24479154    0.07014089    0.10729137    0.57777619    1.02850255    8.85184725   13.73002397
   368    190.03942    20.0    600.0      1.4    400.0      1.7    115.0    120.0       571.01306  3677761.11063   918065.30185       77.47718  0.00002 142.67082705  234.32832759  155.37110621   38.64279422   41.58864226    1.06653355    0.22616308    0.06956293    0.10651209    0.59776190    0.95813251    9.50197117   13.73002397
   369    235.48211    20.0    600.0      1.4    400.0      1.7     92.8    120.0       547.35697  4557194.35145   918065.30185       66.68602  0.00001 136.75974640  224.48365248  143.68424115   42.42933417   39.86569691    0.99447400    0.17495739    0.06668188    0.10245186    0.65590887    0.77323476   11.77410531   13.73002397
   370    281.50918    20.0    600.0      1.4    400.0      1.7     77.6    120.0       518.46327  5447936.42296   918065.30185       58.44151  0.00001 129.54005964  212.50283402  131.68152150   44.73885140   37.76127905    0.92329372    0.13862614    0.06316269    0.09738172    0.70082944    0.64680998   14.07545919   13.73002397
   371    115.00000    20.0    600.0      1.4    400.0      1.7    190.0    120.0       568.66044  2225552.93129   918065.30185      105.72972  0.00005 142.08380675  233.59871508  165.80292991   27.17498674   41.41728757    1.14744279    0.37219815    0.06927491    0.10546872    0.45305823    1.58333004    5.74999985   13.73002608
   372    109.18510    20.0    600.0      1.4    400.0      1.7    200.1    120.0       563.72555  2113019.37057   918065.30185      108.80413  0.00005 140.85087510  231.58973408  165.35701374   25.92792950   41.05787096    1.14752959    0.38861846    0.06867363    0.10450703    0.43820087    1.66765389    5.45925477   13.73002397
   373    115.00000    20.0    600.0      1.4    400.0      1.7    190.0    120.0       568.66044  2225552.93129   918065.30185      105.72972  0.00005 142.08380675  233.59871508  165.80292991   27.17498674   41.41728757    1.14744279    0.37219815    0.06927491    0.10546872    0.45305823    1.58333004    5.74999985   13.73002608
   374    160.56317    20.0    600.0      1.4    400.0      1.7    136.1    120.0       579.60534  3107319.21226   918065.30185       86.56324  0.00003 144.81798346  237.94863922  161.77503096   35.06368209   42.21444456    1.10905218    0.27171004    0.07060911    0.10787280    0.54980805    1.13402684    8.02815872   13.73002397
   375    115.00000    20.0    600.0      1.4    400.0      1.7    190.0    120.0       568.66044  2225552.93129   918065.30185      105.72972  0.00005 142.08380675  233.59871508  165.80292991   27.17498674   41.41728757    1.14744279    0.37219815    0.06927491    0.10546872    0.45305823    1.58333004    5.74999985   13.73002608
   376    268.87280    20.0    600.0      1.4    400.0      1.7     81.3    120.0       526.58119  5203389.96812   918065.30185       60.49483  0.00001 131.56848172  215.86657129  134.92088396   44.22525367   38.35253251    0.94233429    0.14741380    0.06415145    0.09881223    0.68962252    0.67720852   13.44363981   13.73002397
   377     74.00226    20.0    600.0      1.4    400.0      1.7    295.3    120.0       504.06121  1432139.14995   918065.30185      132.03471  0.00009 125.94365119  207.17691646  153.76096241   17.17968441   36.71233317    1.09991733    0.51269284    0.06140468    0.09319484    0.33270765    2.46050537    3.70011282   13.73002397
   378     32.15340    20.0    600.0      1.4    400.0      1.7    679.6    120.0       315.69441   622253.38415   918065.30185      176.98103  0.00028  78.87897819  129.82884576  101.68592048    5.30066189   22.99299746    0.81013438    0.73902444    0.03845742    0.05818093    0.16433721    5.66294608    1.60766981   13.73002397
   379     97.66615    20.0    600.0      1.4    400.0      1.7    223.7    120.0       550.46102  1890097.63712   918065.30185      115.45481  0.00006 137.53675864  226.17558103  163.46176638   23.28691758   40.09177441    1.14237197    0.42423014    0.06705753    0.10195814    0.40675419    1.86434037    4.88330757   13.73002397
   380     64.49761    20.0    600.0      1.4    400.0      1.7    338.8    120.0       475.74723  1248199.33319   918065.30185      140.11653  0.00011 118.86926545  195.56458617  146.80312312   14.51025149   34.65013807    1.06526060    0.55520261    0.05795532    0.08789587    0.29894620    2.82309586    3.22488075   13.73002397
   381    126.41640    20.0    600.0      1.4    400.0      1.7    172.8    120.0       575.49672  2446490.06581   918065.30185      100.17223  0.00004 143.79179667  236.37060591  165.87692493   29.45739453   41.91520155    1.14316031    0.34265619    0.07010794    0.10682973    0.48040614    1.44034284    6.32081975   13.73002397
   382    124.09700    20.0    600.0      1.4    400.0      1.7    176.1    120.0       574.38471  2401603.62202   918065.30185      101.25349  0.00004 143.51397887  235.92125553  165.93826115   29.01121660   41.83421044    1.14441740    0.34838603    0.06997243    0.10660443    0.47503711    1.46726316    6.20484976   13.73002397
   383    115.00000    20.0    600.0      1.4    400.0      1.7    190.0    120.0       568.66044  2225552.93129   918065.30185      105.72972  0.00005 142.08380675  233.59871508  165.80292991   27.17498674   41.41728757    1.14744279    0.37219815    0.06927491    0.10546872    0.45305823    1.58333004    5.74999985   13.73002608
   384    198.20694    20.0    600.0      1.4    400.0      1.7    110.2    120.0       567.44237  3835823.63501   918065.30185       75.28750  0.00002 141.77858330  232.83747924  153.36407752   39.46223253   41.32857844    1.05382797    0.21548762    0.06912809    0.10591170    0.60947259    0.91865074    9.91034684   13.73002397
   385    286.16915    20.0    600.0      1.4    400.0      1.7     76.4    120.0       515.45797  5538118.74909   918065.30185       57.71904  0.00001 128.78912941  211.25790726  130.50246768   44.90846853   37.54239424    0.91638734    0.13557830    0.06279664    0.09685127    0.70477378    0.63627735   14.30845766   13.73002397
   386    196.24699    20.0    600.0      1.4    400.0      1.7    111.3    120.0       568.33516  3797893.58994   918065.30185       75.80159  0.00002 142.00167207  233.20995051  153.85176517   39.27177082   41.39360279    1.05689790    0.21798214    0.06923682    0.10606256    0.60671848    0.92782544    9.81234949   13.73002397
   387    276.36505    20.0    600.0      1.4    400.0      1.7     79.1    120.0       521.77534  5348384.18907   918065.30185       59.26034  0.00001 130.36764597  213.87505085  132.99314189   44.53950369   38.00250775    0.93099109    0.14210853    0.06356610    0.09796580    0.69635957    0.65884942   13.81825229   13.73002397
   388    202.78284    20.0    600.0      1.4    400.0      1.7    107.8    120.0       565.27765  3924379.15336   918065.30185       74.11396  0.00002 141.23766589  231.93498712  152.21274821   39.89224814   41.17091497    1.04661961    0.20982152    0.06886446    0.10554431    0.61576971    0.89792091   10.13914189   13.73002397
   389    219.21522    20.0    600.0      1.4    400.0      1.7     99.7    120.0       556.72274  4242388.18716   918065.30185       70.18532  0.00002 139.10000082  228.37454162  147.97041519   41.27778261   40.54783455    1.02044800    0.19115591    0.06782257    0.10407660    0.63694491    0.83061272   10.96076101   13.73002397
   390     84.06872    20.0    600.0      1.4    400.0      1.7    259.9    120.0       527.48388  1626951.72356   918065.30185      124.43325  0.00008 131.79588558  216.77447442  159.03050068   19.88301565   38.41827789    1.12439124    0.47227364    0.06425820    0.09760063    0.36586753    2.16588219    4.20343614   13.73002397
   391     91.51457    20.0    600.0      1.4    400.0      1.7    238.8    120.0       541.16320  1771048.31801   918065.30185      119.35082  0.00007 135.21369310  222.37373930  161.79140012   21.78437073   39.41458547    1.13607803    0.44509942    0.06592475    0.10018881    0.38878702    1.98966086    4.57572827   13.73002397
   392    206.63780    20.0    600.0      1.4    400.0      1.7    105.7    120.0       563.37326  3998982.59755   918065.30185       73.15335  0.00002 140.76180193  231.14165315  151.23075960   40.23904337   41.03221227    1.04051095    0.20521349    0.06863253    0.10521950    0.62093448    0.88116962   10.33188990   13.73002397
   393    111.82151    20.0    600.0      1.4    400.0      1.7    195.4    120.0       566.09596  2164040.89240   918065.30185      107.38830  0.00005 141.44311061  232.55526984  165.59711616   26.50046620   41.23051526    1.14768774    0.38105159    0.06896245    0.10496762    0.44501834    1.62833563    5.59107550   13.73002397
   394    115.00000    20.0    600.0      1.4    400.0      1.7    190.0    120.0       568.66044  2225552.93129   918065.30185      105.72972  0.00005 142.08380675  233.59871508  165.80292991   27.17498674   41.41728757    1.14744279    0.37219815    0.06927491    0.10546872    0.45305823    1.58333004    5.74999985   13.73002608
   395    293.64288    20.0    600.0      1.4    400.0      1.7     74.4    120.0       510.63487  5682754.53957   918065.30185       56.59690  0.00001 127.58398478  209.26030469  128.63077550   45.15980058   37.19111246    0.90544712    0.13089129    0.06220919    0.09599911    0.71090042    0.62008296   14.68214419   13.73002397
   396     32.74308    20.0    600.0      1.4    400.0      1.7    667.3    120.0       319.75085   633665.36613   918065.30185      176.13615  0.00028  79.89251225  131.49600038  102.90579519    5.45654266   23.28844080    0.81757168    0.73503991    0.03895157    0.05893118    0.16707733    5.56095936    1.63715411   13.73002397
   397    132.03750    20.0    600.0      1.4    400.0      1.7    165.5    120.0       577.66790  2555273.11344   918065.30185       97.64518  0.00004 144.33421931  237.24438293  165.58684918   30.50245279   42.07333545    1.13940821    0.32930634    0.07037254    0.10727877    0.49304234    1.37902452    6.60187499   13.73002397
   398    130.93152    20.0    600.0      1.4    400.0      1.7    166.9    120.0       577.29673  2533869.51454   918065.30185       98.13226  0.00004 144.24149161  237.09547981  165.65891288   30.30084757   42.04630182    1.14022077    0.33187462    0.07032730    0.10720079    0.49059729    1.39067315    6.54657599   13.73002397
   399    115.00000    20.0    600.0      1.4    400.0      1.7    190.0    120.0       568.66044  2225552.93129   918065.30185      105.72972  0.00005 142.08380675  233.59871508  165.80292991   27.17498674   41.41728757    1.14744279    0.37219815    0.06927491    0.10546872    0.45305823    1.58333004    5.74999985   13.73002608
   400    115.00000    20.0    600.0      1.4    400.0      1.7    190.0    120.0       568.66044  2225552.93129   918065.30185      105.72972  0.00005 142.08380675  233.59871508  165.80292991   27.17498674   41.41728757    1.14744279    0.37219815    0.06927491    0.10546872    0.45305823    1.58333004    5.74999985   13.73002608
   401    115.00000    20.0    600.0      1.4    400.0      1.7    190.0    120.0       568.66044  2225552.93129   918065.30185      105.72972  0.00005 142.08380675  233.59871508  165.80292991   27.17498674   41.41728757    1.14744279    0.37219815    0.06927491    0.10546872    0.45305823    1.58333004    5.74999985   13.73002608
   402    220.21359    20.0    600.0      1.4    400.0      1.7     99.2    120.0       556.16992  4261709.18103   918065.30185       69.96001  0.00002 138.96186538  228.14471457  147.70889132   41.35444921   40.50757098    1.01885136    0.19010033    0.06775524    0.10398112    0.63816331    0.82684702   11.01067940   13.73002397
   403    339.04380    20.0    600.0      1.4    400.0      1.7     64.4    120.0       481.69493  6561377.86133   918065.30185       50.61878  0.00001 120.35281904  197.28121036  117.84021696   46.22068752   35.08332796    0.84280935    0.10693902    0.05868424    0.09086823    0.74350851    0.53704846   16.95218993   13.73002397
   404    115.00000    20.0    600.0      1.4    400.0      1.7    190.0    120.0       568.66044  2225552.93129   918065.30185      105.72972  0.00005 142.08380675  233.59871508  165.80292991   27.17498674   41.41728757    1.14744279    0.37219815    0.06927491    0.10546872    0.45305823    1.58333004    5.74999985   13.73002608
   405     82.66866    20.0    600.0      1.4    400.0      1.7    264.3    120.0       524.58495  1599856.90915   918065.30185      125.43765  0.00008 131.07158000  215.58721346  158.41035088   19.51580292   38.20713994    1.12162940    0.47763250    0.06390503    0.09705384    0.36140864    2.20256311    4.13343320   13.73002397
   406    117.54869    20.0    600.0      1.4    400.0      1.7    185.9    120.0       570.49582  2274876.75553   918065.30185      104.43612  0.00005 142.54238381  234.34464216  165.90536838   27.70342568   41.55097043    1.14692517    0.36530345    0.06949855    0.10582974    0.45936825    1.54900028    5.87743438   13.73002397
   407    221.59767    20.0    600.0      1.4    400.0      1.7     98.6    120.0       555.39818  4288494.78184   918065.30185       69.65003  0.00002 138.76902665  227.82391303  147.34584973   41.45938749   40.45136251    1.01663774    0.18865084    0.06766125    0.10384773    0.63984018    0.82168259   11.07988362   13.73002397
   408    132.15061    20.0    600.0      1.4    400.0      1.7    165.3    120.0       577.70438  2557462.16461   918065.30185       97.59563  0.00004 144.34333090  237.25900008  165.57908341   30.52296208   42.07599184    1.13932316    0.32904525    0.07037699    0.10728647    0.49329130    1.37784415    6.60753069   13.73002397
   409    115.00000    20.0    600.0      1.4    400.0      1.7    190.0    120.0       568.66044  2225552.93129   918065.30185      105.72972  0.00005 142.08380675  233.59871508  165.80292991   27.17498674   41.41728757    1.14744279    0.37219815    0.06927491    0.10546872    0.45305823    1.58333004    5.74999985   13.73002608
   410    229.40436    20.0    600.0      1.4    400.0      1.7     95.2    120.0       550.93862  4439574.36618   918065.30185       67.95185  0.00002 137.65470070  225.97096238  145.29017044   42.02278252   40.12655894    1.00416045    0.18076780    0.06711811    0.10307481    0.64903928    0.79372052   11.47021814   13.73002397
   411    115.00000    20.0    600.0      1.4    400.0      1.7    190.0    120.0       568.66044  2225552.93129   918065.30185      105.72972  0.00005 142.08380675  233.59871508  165.80292991   27.17498674   41.41728757    1.14744279    0.37219815    0.06927491    0.10546872    0.45305823    1.58333004    5.74999985   13.73002608
   412     78.64389    20.0    600.0      1.4    400.0      1.7    277.8    120.0       515.62538  1521966.90616   918065.30185      128.41746  0.00008 128.83300226  211.91665849  156.43175244   18.44396402   37.55458682    1.11258082    0.49350125    0.06281350    0.09536682    0.34831843    2.31528420    3.93219436   13.73002397
   413    200.58880    20.0    600.0      1.4    400.0      1.7    108.9    120.0       566.32917  3881918.85358   918065.30185       74.67205  0.00002 141.50041683  232.37326998  152.76688378   39.68859574   41.24750019    1.05008241    0.21251112    0.06899252    0.10572304    0.61277332    0.90774235   10.02944001   13.73002397
   414     43.24888    20.0    600.0      1.4    400.0      1.7    505.2    120.0       383.99606   836980.31005   918065.30185      162.33002  0.00019  95.94465573  157.89403797  121.79024176    8.36712466   27.96761761    0.92905418    0.66829885    0.04677796    0.07082894    0.21409425    4.21011938    2.16244402   13.73002397
   415    253.67917    20.0    600.0      1.4    400.0      1.7     86.1    120.0       536.20799  4909354.27554   918065.30185       63.16316  0.00001 133.97393380  219.85764185  138.88289855   43.49351892   39.05368223    0.96577663    0.15909924    0.06532398    0.10050327    0.67507352    0.71776863   12.68395838   13.73002397
   416     32.18462    20.0    600.0      1.4    400.0      1.7    678.9    120.0       315.91044   622857.55219   918065.30185      176.93610  0.00028  78.93295688  129.91763589  101.75096279    5.30888840   23.00873215    0.81053166    0.73881284    0.03848374    0.05822088    0.16448255    5.65745306    1.60923076   13.73002397
   417     94.18074    20.0    600.0      1.4    400.0      1.7    232.0    120.0       545.40120  1822645.74610   918065.30185      117.63042  0.00006 136.27256071  224.10713426  162.57815859   22.44334677   39.72325187    1.13914807    0.43588609    0.06644107    0.10099401    0.39667883    1.93333535    4.70903689   13.73002397
   418    181.70514    20.0    600.0      1.4    400.0      1.7    120.2    120.0       574.20416  3516471.08342   918065.30185       79.84690  0.00002 143.46823347  235.66425506  157.33774767   37.73392126   41.82106009    1.07919839    0.23785839    0.06995153    0.10703954    0.58515055    1.00207926    9.08525687   13.73002397
   419     50.66638    20.0    600.0      1.4    400.0      1.7    431.3    120.0       421.18841   980528.42440   918065.30185      153.81751  0.00016 105.23741904  173.16962578  132.27275082   10.50861682   30.67645136    0.98790377    0.62571334    0.05130880    0.07773342    0.24524445    3.59376302    2.53331881   13.73002397
   420    178.68197    20.0    600.0      1.4    400.0      1.7    122.3    120.0       575.23190  3457964.90168   918065.30185       80.74272  0.00002 143.72505330  236.09565092  158.02609087   37.38510153   41.89591350    1.08369412    0.24231571    0.07007667    0.10720649    0.58040114    1.01903372    8.93409836   13.73002397
   421     81.14770    20.0    600.0      1.4    400.0      1.7    269.3    120.0       521.31037  1570422.16703   918065.30185      126.54733  0.00008 130.25341589  214.24587452  157.69753719   19.11353848   37.96864209    1.11840820    0.48354748    0.06350609    0.09643677    0.35650966    2.24384622    4.05738476   13.73002397
   422    237.26991    20.0    600.0      1.4    400.0      1.7     92.1    120.0       546.28761  4591793.00035   918065.30185       66.32260  0.00001 136.49254298  224.03971918  143.21153366   42.54381816   39.78781211    0.99163200    0.17329987    0.06655164    0.10226553    0.65788296    0.76740851   11.86349561   13.73002397
   423    403.69891    20.0    600.0      1.4    400.0      1.7     54.1    120.0       443.08914  7812617.72904   918065.30185       44.00020  0.00001 110.70650659  181.31421561  104.33423222   46.73418689   32.27154900    0.76501447    0.08261401    0.05398189    0.08399138    0.77941272    0.45103651   20.18494554   13.73002397
   424    282.44785    20.0    600.0      1.4    400.0      1.7     77.4    120.0       517.85819  5466101.97610   918065.30185       58.29453  0.00001 129.38886951  212.25217020  131.44330855   44.77384134   37.71720943    0.92189741    0.13800420    0.06308899    0.09727496    0.70163185    0.64466042   14.12239240   13.73002397
   425     63.16304    20.0    600.0      1.4    400.0      1.7    345.9    120.0       471.22093  1222371.83240   918065.30185      141.33122  0.00012 117.73834595  193.70746923  145.64675124   14.12836336   34.32047393    1.05932122    0.56153964    0.05740391    0.08705071    0.29400574    2.88274510    3.15815210   13.73002397
   426     48.34954    20.0    600.0      1.4    400.0      1.7    451.9    120.0       410.22851   935691.59714   918065.30185      156.37890  0.00017 102.49901549  168.66881028  129.22445294    9.83623462   29.87820809    0.97102685    0.63863439    0.04997364    0.07569722    0.23569475    3.76597041    2.41747717   13.73002397
   427    115.00000    20.0    600.0      1.4    400.0      1.7    190.0    120.0       568.66044  2225552.93129   918065.30185      105.72972  0.00005 142.08380675  233.59871508  165.80292991   27.17498674   41.41728757    1.14744279    0.37219815    0.06927491    0.10546872    0.45305823    1.58333004    5.74999985   13.73002608
   428    188.13962    20.0    600.0      1.4    400.0      1.7    116.1    120.0       571.78364  3640994.98323   918065.30185       78.00490  0.00002 142.86338353  234.65054372  155.82745872   38.44225691   41.64476654    1.06945125    0.22875512    0.06965677    0.10664044    0.59494766    0.96780758    9.40698097   13.73002397
   429    117.37014    20.0    600.0      1.4    400.0      1.7    186.2    120.0       570.37334  2271421.32453   918065.30185      104.52570  0.00005 142.51178358  234.29489556  165.89990116   27.66676098   41.54204993    1.14697027    0.36578063    0.06948363    0.10580558    0.45893016    1.55135672    5.86850682   13.73002397
   430    115.00000    20.0    600.0      1.4    400.0      1.7    190.0    120.0       568.66044  2225552.93129   918065.30185      105.72972  0.00005 142.08380675  233.59871508  165.80292991   27.17498674   41.41728757    1.14744279    0.37219815    0.06927491    0.10546872    0.45305823    1.58333004    5.74999985   13.73002608
   431    148.45517    20.0    600.0      1.4    400.0      1.7    147.2    120.0       580.37833  2872997.83094   918065.30185       90.94427  0.00003 145.01125613  238.30481979  163.78969804   33.27255958   42.27074438    1.12381040    0.29426261    0.07070305    0.10791711    0.52711724    1.22651807    7.42275851   13.73002397
   432    236.61761    20.0    600.0      1.4    400.0      1.7     92.3    120.0       546.67856  4579169.34338   918065.30185       66.45474  0.00001 136.59022860  224.20200826  143.38400862   42.50231088   39.81628565    0.99266848    0.17390198    0.06659925    0.10233367    0.65716510    0.76952407   11.83088068   13.73002397
   433     16.35067    20.0    600.0      1.4    400.0      1.7   1336.3    120.0       185.96972   316428.74433   918065.30185      203.08677  0.00064  46.46619950   76.49617082   61.32984394    1.67750617   13.54474842    0.54617273    0.85610197    0.02265445    0.03423167    0.08701191   11.13611806    0.81753331   13.73002397
   434      4.82483    20.0    600.0      1.4    400.0      1.7   4528.6    120.0        61.21589    93373.22485   918065.30185      227.56975  0.00244  15.29535208   25.18428564   20.56608166    0.17017241    4.45854224    0.22642105    0.95499480    0.00745717    0.01125809    0.02628994   37.73874381    0.24124140   13.73002397
   435    115.00000    20.0    600.0      1.4    400.0      1.7    190.0    120.0       568.66044  2225552.93129   918065.30185      105.72972  0.00005 142.08380675  233.59871508  165.80292991   27.17498674   41.41728757    1.14744279    0.37219815    0.06927491    0.10546872    0.45305823    1.58333004    5.74999985   13.73002608
   436    311.02298    20.0    600.0      1.4    400.0      1.7     70.3    120.0       499.44983  6019103.81508   918065.30185       54.14880  0.00001 124.78919578  204.62918999  124.37773552   45.65370450   36.37647151    0.88068071    0.12087019    0.06084683    0.09401930    0.72426368    0.58543246   15.55114918   13.73002397
   437      6.86783    20.0    600.0      1.4    400.0      1.7   3181.5    120.0        85.45741   132910.77852   918065.30185      222.80861  0.00168  21.35231481   35.15629771   28.61331640    0.33548264    6.22412690    0.29645619    0.93658828    0.01041022    0.01571877    0.03728273   26.51243328    0.34339162   13.73002397
   438    116.95441    20.0    600.0      1.4    400.0      1.7    186.8    120.0       570.08463  2263376.02670   918065.30185      104.73488  0.00005 142.43965200  234.17761455  165.88617912   27.58118603   41.52102232    1.14707019    0.36689501    0.06944845    0.10574866    0.45790787    1.55687111    5.84772075   13.73002397
   439      9.28345    20.0    600.0      1.4    400.0      1.7   2353.6    120.0       112.89194   179659.43469   918065.30185      217.42993  0.00121  28.20707811   46.44105720   37.65025487    0.59355386    8.22226853    0.37009612    0.91531822    0.01375224    0.02076885    0.05016068   19.61371012    0.46417263   13.73002397
   440      5.94894    20.0    600.0      1.4    400.0      1.7   3672.9    120.0        74.67406   115127.76766   918065.30185      224.92517  0.00195  18.65799683   30.72052099   25.04070926    0.25483127    5.43874202    0.26597020    0.94481952    0.00909662    0.01373434    0.03234953   30.60763053    0.29744699   13.73002397
   441    129.88481    20.0    600.0      1.4    400.0      1.7    168.2    120.0       576.92075  2513613.00327   918065.30185       98.59774  0.00004 144.14756162  236.94440792  165.72053553   30.10824522   42.01891792    1.14095727    0.33433122    0.07028148    0.10712242    0.48826488    1.40188022    6.49424064   13.73002397
   442    137.20167    20.0    600.0      1.4    400.0      1.7    159.3    120.0       579.06261  2655213.18602   918065.30185       95.43337  0.00004 144.68263861  237.80062700  165.16110938   31.41823438   42.17491613    1.13517599    0.31767666    0.07054255    0.10758014    0.50420065    1.32711909    6.86008326   13.73002397
   443    113.54710    20.0    600.0      1.4    400.0      1.7    192.4    120.0       567.52662  2197435.66238   918065.30185      106.48139  0.00005 141.80055066  233.13755991  165.71972414   26.86878084   41.33471411    1.14761154    0.37620906    0.06913677    0.10524677    0.44940741    1.60358954    5.67735523   13.73002397
   444    201.70500    20.0    600.0      1.4    400.0      1.7    108.3    120.0       565.79726  3903520.20317   918065.30185       74.38708  0.00002 141.36750509  232.15154299  152.48543293   39.79277908   41.20875982    1.04832214    0.21113663    0.06892774    0.10563269    0.61430294    0.90271907   10.08525000   13.73002397
   445    117.06826    20.0    600.0      1.4    400.0      1.7    186.6    120.0       570.16419  2265579.28041   918065.30185      104.67751  0.00005 142.45952916  234.20993582  165.89007559   27.60465024   41.52681685    1.14704354    0.36658936    0.06945814    0.10576434    0.45818815    1.55535706    5.85341314   13.73002397
   446    197.80919    20.0    600.0      1.4    400.0      1.7    110.5    120.0       567.62529  3828126.13610   918065.30185       75.39126  0.00002 141.82428943  232.91377720  153.46332983   39.42388910   41.34190055    1.05445191    0.21599051    0.06915037    0.10594265    0.60891647    0.92049794    9.89045932   13.73002397
   447     64.46464    20.0    600.0      1.4    400.0      1.7    338.9    120.0       475.63711  1247561.09822   918065.30185      140.14629  0.00011 118.84175247  195.51940841  146.77511772   14.50083198   34.64211800    1.06511729    0.55535808    0.05794191    0.08787530    0.29882472    2.82454011    3.22323179   13.73002397
   448     37.08055    20.0    600.0      1.4    400.0      1.7    589.3    120.0       348.06143   717606.75155   918065.30185      170.16112  0.00024  86.96612744  143.13017145  111.33355918    6.63157673   25.35038799    0.86817054    0.70652669    0.04240038    0.06417031    0.18690262    4.91047110    1.85402730   13.73002397
   449    185.54972    20.0    600.0      1.4    400.0      1.7    117.8    120.0       572.79421  3590873.78240   918065.30185       78.73599  0.00002 143.11590802  235.07344261  156.44223519   38.16262499   41.71836932    1.07340112    0.23235802    0.06977983    0.10680790    0.59105424    0.98131620    9.27748616   13.73002397
   450    197.29681    20.0    600.0      1.4    400.0      1.7    110.7    120.0       567.85962  3818210.23899   918065.30185       75.52535  0.00002 141.88284578  233.01153618  153.59097805   39.37426416   41.35896816    1.05525499    0.21664084    0.06917891    0.10598226    0.60819799    0.92288848    9.86484027   13.73002397
   451      2.75330    20.0    600.0      1.4    400.0      1.7   7935.9    120.0        35.63012    53283.67403   918065.30185      232.60973  0.00437   8.90251252   14.65868151   12.01193739    0.05698380    2.59505120    0.14517148    0.97405224    0.00434037    0.00655162    0.01505578   66.13260702    0.13766503   13.73002397
   452    115.00000    20.0    600.0      1.4    400.0      1.7    190.0    120.0       568.66044  2225552.93129   918065.30185      105.72972  0.00005 142.08380675  233.59871508  165.80292991   27.17498674   41.41728757    1.14744279    0.37219815    0.06927491    0.10546872    0.45305823    1.58333004    5.74999985   13.73002608
   453     71.25700    20.0    600.0      1.4    400.0      1.7    306.6    120.0       496.55341  1379011.15670   918065.30185      134.27164  0.00010 124.06779282  204.09867363  151.96804102   16.41890028   36.16551645    1.09118908    0.52451435    0.06049003    0.09178743    0.32320820    2.55529924    3.56284984   13.73002397
   454     46.37490    20.0    600.0      1.4    400.0      1.7    471.2    120.0       400.42556   897477.06055   918065.30185      158.63027  0.00018 100.04968052  164.64265110  126.46808306    9.26514354   29.16422863    0.95559638    0.64991658    0.04877943    0.07387714    0.22742686    3.92632534    2.31874506   13.73002397
   455     64.68163    20.0    600.0      1.4    400.0      1.7    337.8    120.0       476.36004  1251760.49270   918065.30185      139.95068  0.00011 119.02238015  195.81600655  146.95886032   14.56279273   34.69477116    1.06605709    0.55433623    0.05802998    0.08801033    0.29962346    2.81506437    3.23408146   13.73002397
   456     48.08904    20.0    600.0      1.4    400.0      1.7    454.4    120.0       408.95998   930650.10967   918065.30185      156.67224  0.00017 102.18206430  168.14783670  128.86931376    9.76076684   29.78581702    0.96904766    0.64010846    0.04981911    0.07546164    0.23461080    3.78637131    2.40445184   13.73002397
   457    226.07770    20.0    600.0      1.4    400.0      1.7     96.6    120.0       552.86001  4375194.96360   918065.30185       68.66526  0.00002 138.13480565  226.76914252  146.16754029   41.78852206   40.26650002    1.00947440    0.18406743    0.06735212    0.10340823    0.64517222    0.80539985   11.30388525   13.73002397
   458     83.76687    20.0    600.0      1.4    400.0      1.7    260.8    120.0       526.86807  1621110.16248   918065.30185      124.64843  0.00008 131.64202393  216.52228545  158.89965977   19.80409779   38.37342659    1.12381191    0.47342211    0.06418317    0.09748444    0.36491028    2.17368680    4.18834372   13.73002397
   459      0.42624    20.0    600.0      1.4    400.0      1.7  51262.1    120.0         5.63984     8248.86978   918065.30185      238.54446  0.02892   1.40916693    2.32037628    1.90889019    0.00140940    0.41076715    0.03032135    0.99593670    0.00068703    0.00103686    0.00233941  427.18438285    0.02131199   13.73002397
   460      3.73459    20.0    600.0      1.4    400.0      1.7   5850.7    120.0        47.87843    72274.15203   918065.30185      230.19475  0.00319  11.96286640   19.69753175   16.11457172    0.10346210    3.48713390    0.18523373    0.96497508    0.00583243    0.00880448    0.02038800   48.75585733    0.18672931   13.73002397
   461    115.00000    20.0    600.0      1.4    400.0      1.7    190.0    120.0       568.66044  2225552.93129   918065.30185      105.72972  0.00005 142.08380675  233.59871508  165.80292991   27.17498674   41.41728757    1.14744279    0.37219815    0.06927491    0.10546872    0.45305823    1.58333004    5.74999985   13.73002608
   462     80.60345    20.0    600.0      1.4    400.0      1.7    271.1    120.0       520.10622  1559889.65628   918065.30185      126.94918  0.00008 129.95255564  213.75257226  157.43232295   18.96876723   37.88094028    1.11719803    0.48568798    0.06335939    0.09621001    0.35474263    2.25899688    4.03017266   13.73002397
   463     81.30471    20.0    600.0      1.4    400.0      1.7    268.7    120.0       521.65457  1573460.88000   918065.30185      126.43186  0.00008 130.33941592  214.38687804  157.77304907   19.15522533   37.99371141    1.11875164    0.48293230    0.06354802    0.09650161    0.35701808    2.23951284    4.06523567   13.73002397
   464    109.10311    20.0    600.0      1.4    400.0      1.7    200.3    120.0       563.64815  2111432.67401   918065.30185      108.84876  0.00005 140.83153723  231.55819321  165.34848888   25.90993385   41.05223373    1.14751915    0.38885710    0.06866420    0.10449203    0.43798667    1.66890710    5.45515533   13.73002397
   465    421.05570    20.0    600.0      1.4    400.0      1.7     51.9    120.0       433.40724  8148515.15674   918065.30185       42.50812  0.00001 108.28732520  177.31156416  101.07382661   46.73452586   31.56638639    0.74627261    0.07747773    0.05280259    0.08226266    0.78745702    0.43244386   21.05278480   13.73002397
   466    115.00000    20.0    600.0      1.4    400.0      1.7    190.0    120.0       568.66044  2225552.93129   918065.30185      105.72972  0.00005 142.08380675  233.59871508  165.80292991   27.17498674   41.41728757    1.14744279    0.37219815    0.06927491    0.10546872    0.45305823    1.58333004    5.74999985   13.73002608
   467     14.01969    20.0    600.0      1.4    400.0      1.7   1558.5    120.0       163.00435   271318.20947   918065.30185      207.60377  0.00077  40.72810354   67.05179397   53.95291205    1.27154112   11.87210969    0.49344858    0.87514384    0.01985685    0.02999903    0.07500029   12.98765731    0.70098458   13.73002397
   468     25.50849    20.0    600.0      1.4    400.0      1.7    856.6    120.0       266.29826   493656.91828   918065.30185      187.09381  0.00038  66.53695745  109.52462977   86.60873517    3.62793702   19.39532371    0.71576598    0.78578238    0.03244000    0.04905239    0.13272524    7.13813063    1.27542461   13.73002397
   469    311.35859    20.0    600.0      1.4    400.0      1.7     70.2    120.0       499.23475  6025598.56881   918065.30185       54.10361  0.00001 124.73545405  204.54015460  124.29705338   45.66208345   36.36080655    0.88021199    0.12068792    0.06082063    0.09398119    0.72451026    0.58480144   15.56792928   13.73002397
   470    219.84779    20.0    600.0      1.4    400.0      1.7     99.4    120.0       556.37285  4254630.04530   918065.30185       70.04240  0.00002 139.01257273  228.22907765  147.80474763   41.32645395   40.52235110    1.01943638    0.19048611    0.06777996    0.10401618    0.63771776    0.82822279   10.99238950   13.73002397
   471    115.00000    20.0    600.0      1.4    400.0      1.7    190.0    120.0       568.66044  2225552.93129   918065.30185      105.72972  0.00005 142.08380675  233.59871508  165.80292991   27.17498674   41.41728757    1.14744279    0.37219815    0.06927491    0.10546872    0.45305823    1.58333004    5.74999985   13.73002608
   472    115.00000    20.0    600.0      1.4    400.0      1.7    190.0    120.0       568.66044  2225552.93129   918065.30185      105.72972  0.00005 142.08380675  233.59871508  165.80292991   27.17498674   41.41728757    1.14744279    0.37219815    0.06927491    0.10546872    0.45305823    1.58333004    5.74999985   13.73002608
   473     15.68295    20.0    600.0      1.4    400.0      1.7   1393.2    120.0       179.50165   303506.71634   918065.30185      204.36046  0.00067  44.85009549   73.83628393   59.25844412    1.55682246   13.07365860    0.53153630    0.86150800    0.02186652    0.03303939    0.08358609   11.61024678    0.78414763   13.73002397
   474     47.02371    20.0    600.0      1.4    400.0      1.7    464.7    120.0       403.69451   910033.31008   918065.30185      157.88341  0.00017 100.86644936  165.98528187  127.39024650    9.45252770   29.40231614    0.96077635    0.64618182    0.04917766    0.07448396    0.23015657    3.87215156    2.35118572   13.73002397
   475     33.67027    20.0    600.0      1.4    400.0      1.7    648.9    120.0       326.02636   651608.80876   918065.30185      174.82392  0.00027  81.46049582  134.07508572  104.78710531    5.70366949   23.74550525    0.82898512    0.72882783    0.03971606    0.06009206    0.17136405    5.40782640    1.68351326   13.73002397
   476    295.96478    20.0    600.0      1.4    400.0      1.7     73.8    120.0       509.13693  5727689.09092   918065.30185       56.25711  0.00001 127.20969784  208.63998083  128.05434770   45.23290496   37.08201329    0.90208323    0.12948348    0.06202674    0.09573424    0.71275554    0.61521831   14.79823882   13.73002397
   477    330.63359    20.0    600.0      1.4    400.0      1.7     66.1    120.0       486.97432  6398618.97248   918065.30185       51.62898  0.00001 121.67196784  199.46574553  119.75944140   46.07716992   35.46784228    0.85390662    0.11086105    0.05932728    0.09180613    0.73800553    0.55070917   16.53167953   13.73002397
   478    115.00000    20.0    600.0      1.4    400.0      1.7    190.0    120.0       568.66044  2225552.93129   918065.30185      105.72972  0.00005 142.08380675  233.59871508  165.80292991   27.17498674   41.41728757    1.14744279    0.37219815    0.06927491    0.10546872    0.45305823    1.58333004    5.74999985   13.73002608
   479    115.07486    20.0    600.0      1.4    400.0      1.7    189.9    120.0       568.71647  2227001.76640   918065.30185      105.69115  0.00005 142.09782676  233.62152899  165.80647031   27.19064050   41.42137463    1.14743122    0.37199271    0.06928174    0.10547973    0.45324582    1.58229996    5.75374311   13.73002397
   480    148.83247    20.0    600.0      1.4    400.0      1.7    146.8    120.0       580.38584  2880299.56481   918065.30185       90.80107  0.00003 145.01312873  238.30669322  163.73453856   33.33148445   42.27129146    1.12338577    0.29352043    0.07070397    0.10792161    0.52785399    1.22340877    7.44162350   13.73002397
   481    124.64463    20.0    600.0      1.4    400.0      1.7    175.3    120.0       574.65922  2412201.79504   918065.30185      100.99609  0.00004 143.58255941  236.03226103  165.92703439   29.11736070   41.85420337    1.14413693    0.34702113    0.07000588    0.10665984    0.47631315    1.46081663    6.23223153   13.73002397
   482     51.06944    20.0    600.0      1.4    400.0      1.7    427.8    120.0       423.03713   988328.75363   918065.30185      153.38045  0.00016 105.69933374  173.92876827  132.78327548   10.62575470   30.81109932    0.99071044    0.62349969    0.05153401    0.07807703    0.24688927    3.56539943    2.55347196   13.73002397
   483    115.00000    20.0    600.0      1.4    400.0      1.7    190.0    120.0       568.66044  2225552.93129   918065.30185      105.72972  0.00005 142.08380675  233.59871508  165.80292991   27.17498674   41.41728757    1.14744279    0.37219815    0.06927491    0.10546872    0.45305823    1.58333004    5.74999985   13.73002608
   484     59.21069    20.0    600.0      1.4    400.0      1.7    369.0    120.0       456.94214  1145883.40842   918065.30185      145.05533  0.00013 114.17071025  187.84785950  141.93358345   12.98998855   33.28050575    1.03996829    0.58087136    0.05566441    0.08438734    0.27907688    3.07517022    2.96053449   13.73002397
   485    115.00000    20.0    600.0      1.4    400.0      1.7    190.0    120.0       568.66044  2225552.93129   918065.30185      105.72972  0.00005 142.08380675  233.59871508  165.80292991   27.17498674   41.41728757    1.14744279    0.37219815    0.06927491    0.10546872    0.45305823    1.58333004    5.74999985   13.73002608
   486     42.71287    20.0    600.0      1.4    400.0      1.7    511.6    120.0       381.06280   826607.08893   918065.30185      162.98181  0.00020  95.21175979  156.68905916  120.94785388    8.21412697   27.75397921    0.92422806    0.67151638    0.04642063    0.07028500    0.21177798    4.26295284    2.13564349   13.73002397
   487    115.00000    20.0    600.0      1.4    400.0      1.7    190.0    120.0       568.66044  2225552.93129   918065.30185      105.72972  0.00005 142.08380675  233.59871508  165.80292991   27.17498674   41.41728757    1.14744279    0.37219815    0.06927491    0.10546872    0.45305823    1.58333004    5.74999985   13.73002608
   488    147.50010    20.0    600.0      1.4    400.0      1.7    148.1    120.0       580.34942  2854514.78395   918065.30185       91.30879  0.00003 145.00404297  238.29601342  163.92688470   33.12248078   42.26863865    1.12487385    0.29615321    0.07069951    0.10790388    0.52524340    1.23445982    7.37500513   13.73002397
   489    169.95821    20.0    600.0      1.4    400.0      1.7    128.6    120.0       577.75134  3289137.62541   918065.30185       83.44418  0.00003 144.35464617  237.15753165  159.92086631   36.31829116   42.07941199    1.09628950    0.25586925    0.07038343    0.10760464    0.56614268    1.07133951    8.49791067   13.73002397
   490    329.25908    20.0    600.0      1.4    400.0      1.7     66.4    120.0       487.84165  6372018.70481   918065.30185       51.79793  0.00001 121.88868416  199.82466028  120.07665009   46.05165436   35.53101218    0.85574228    0.11152212    0.05943293    0.09196014    0.73708481    0.55300813   16.46295402   13.73002397
   491    110.95977    20.0    600.0      1.4    400.0      1.7    196.9    120.0       565.34614  2147363.98541   918065.30185      107.84701  0.00005 141.25577034  232.24993833  165.52579380   26.31463347   41.17590305    1.14767337    0.38350228    0.06887109    0.10482168    0.44280495    1.64098166    5.54798854   13.73002397
   492    160.22874    20.0    600.0      1.4    400.0      1.7    136.4    120.0       579.65273  3100847.09952   918065.30185       86.67857  0.00003 144.82982903  237.96916733  161.83682775   35.01690633   42.21789647    1.10948787    0.27229942    0.07061488    0.10787887    0.54920683    1.13639379    8.01143716   13.73002397
   493     64.03488    20.0    600.0      1.4    400.0      1.7    341.2    120.0       474.19418  1239244.14878   918065.30185      140.53533  0.00011 118.48122820  194.92739868  146.40754970   14.37800195   34.53702481    1.06323384    0.55738917    0.05776612    0.08760583    0.29723888    2.84349648    3.20174388   13.73002397
   494    115.00000    20.0    600.0      1.4    400.0      1.7    190.0    120.0       568.66044  2225552.93129   918065.30185      105.72972  0.00005 142.08380675  233.59871508  165.80292991   27.17498674   41.41728757    1.14744279    0.37219815    0.06927491    0.10546872    0.45305823    1.58333004    5.74999985   13.73002608
   495    218.78325    20.0    600.0      1.4    400.0      1.7     99.9    120.0       556.96091  4234028.45581   918065.30185       70.28326  0.00002 139.15951258  228.47356369  148.08347453   41.24435614   40.56518096    1.02113877    0.19161527    0.06785158    0.10411772    0.63641543    0.83225269   10.93916251   13.73002397
   496    166.81312    20.0    600.0      1.4    400.0      1.7    131.0    120.0       578.47940  3228271.84734   918065.30185       84.46298  0.00003 144.53659349  237.46643681  160.56550202   35.91087240   42.13243953    1.10066686    0.26102192    0.07047207    0.10771446    0.56079155    1.09153856    8.34065586   13.73002397
   497      9.40086    20.0    600.0      1.4    400.0      1.7   2324.2    120.0       114.19228   181931.62462   918065.30185      217.17511  0.00119  28.53197920   46.97591049   38.07667956    0.60771311    8.31697618    0.37346467    0.91429794    0.01391065    0.02100827    0.05078315   19.36874953    0.47004312   13.73002397
   498    151.05019    20.0    600.0      1.4    400.0      1.7    144.7    120.0       580.38628  2923218.30423   918065.30185       89.96838  0.00003 145.01321185  238.29975415  163.39960490   33.67370526   42.27132286    1.12083973    0.28921117    0.07070406    0.10793992    0.53214484    1.20544664    7.55250972   13.73002397
   499    115.00000    20.0    600.0      1.4    400.0      1.7    190.0    120.0       568.66044  2225552.93129   918065.30185      105.72972  0.00005 142.08380675  233.59871508  165.80292991   27.17498674   41.41728757    1.14744279    0.37219815    0.06927491    0.10546872    0.45305823    1.58333004    5.74999985   13.73002608
   500    373.46100    20.0    600.0      1.4    400.0      1.7     58.5    120.0       460.66900  7227437.96334   918065.30185       46.86610  0.00001 115.09912664  188.58360897  110.37765702   46.60860272   33.55194400    0.79977739    0.09284613    0.05612320    0.08712645    0.76390422    0.48755545   18.67305019   13.73002397
   501    161.76720    20.0    600.0      1.4    400.0      1.7    135.1    120.0       579.42352  3130620.23514   918065.30185       86.15055  0.00003 144.77254256  237.87014406  161.54997808   35.23085621   42.20120243    1.10747210    0.26960312    0.07058698    0.10784884    0.55196105    1.12558633    8.08835999   13.73002397
   502    111.05421    20.0    600.0      1.4    400.0      1.7    196.8    120.0       565.42948  2149191.63741   918065.30185      107.79655  0.00005 141.27659327  232.28388056  165.53394447   26.33506108   41.18197322    1.14767668    0.38323264    0.06888124    0.10483789    0.44304823    1.63958619    5.55271052   13.73002397
   503    115.00000    20.0    600.0      1.4    400.0      1.7    190.0    120.0       568.66044  2225552.93129   918065.30185      105.72972  0.00005 142.08380675  233.59871508  165.80292991   27.17498674   41.41728757    1.14744279    0.37219815    0.06927491    0.10546872    0.45305823    1.58333004    5.74999985   13.73002608
   504     21.92435    20.0    600.0      1.4    400.0      1.7    996.6    120.0       236.65432   424294.37707   918065.30185      193.04350  0.00045  59.13017566   97.33724126   77.38101931    2.80588554   17.23626428    0.65564376    0.81246816    0.02882879    0.04357993    0.11512312    8.30505393    1.09621774   13.73002397
   505    115.00000    20.0    600.0      1.4    400.0      1.7    190.0    120.0       568.66044  2225552.93129   918065.30185      105.72972  0.00005 142.08380675  233.59871508  165.80292991   27.17498674   41.41728757    1.14744279    0.37219815    0.06927491    0.10546872    0.45305823    1.58333004    5.74999985   13.73002608
   506    168.65873    20.0    600.0      1.4    400.0      1.7    129.6    120.0       578.06455  3263989.17848   918065.30185       83.86213  0.00003 144.43291936  237.29024850  160.18992527   36.15145785   42.10222446    1.09810985    0.25798046    0.07042156    0.10765233    0.56394565    1.07959400    8.43293632   13.73002397
   507    223.66686    20.0    600.0      1.4    400.0      1.7     97.7    120.0       554.23328  4328538.87374   918065.30185       69.19171  0.00002 138.47794948  227.33976811  146.80217847   41.61338437   40.36651951    1.01332863    0.18651358    0.06751937    0.10364616    0.64232088    0.81408104   11.18334294   13.73002397
   508     68.19235    20.0    600.0      1.4    400.0      1.7    320.4    120.0       487.54447  1319702.09640   918065.30185      136.86008  0.00010 121.81686803  200.40403716  149.76427018   15.55929835   35.50936799    1.08025548    0.53814278    0.05939252    0.09010097    0.31236374    2.67013765    3.40961728   13.73002397
   509    152.33869    20.0    600.0      1.4    400.0      1.7    143.4    120.0       580.35308  2948153.97027   918065.30185       89.49157  0.00003 145.00490392  238.28199162  163.19686893   33.86931813   42.26890527    1.11932260    0.28674861    0.07070005    0.10794434    0.53460700    1.19525089    7.61693430   13.73002397
   510     77.02094    20.0    600.0      1.4    400.0      1.7    283.7    120.0       511.73745  1490558.56211   918065.30185      129.65949  0.00009 127.86159043  210.32337980  155.54727400   18.00521007   37.27141740    1.10843762    0.50010056    0.06233985    0.09463597    0.34292362    2.36407080    3.85104687   13.73002397
   511    268.87981    20.0    600.0      1.4    400.0      1.7     81.3    120.0       526.57670  5203525.79209   918065.30185       60.49365  0.00001 131.56736020  215.86471105  134.91906914   44.22556181   38.35220560    0.94232360    0.14740870    0.06415090    0.09881144    0.68962896    0.67719085   13.44399073   13.73002397
   512    163.41862    20.0    600.0      1.4    400.0      1.7    133.7    120.0       579.14628  3162579.41164   918065.30185       85.59087  0.00003 144.70325510  237.75104803  161.23493724   35.45704435   42.18101046    1.10527652    0.26675098    0.07055324    0.10781079    0.55488499    1.11421180    8.17093075   13.73002397
   513     94.16439    20.0    600.0      1.4    400.0      1.7    232.0    120.0       545.37621  1822329.38553   918065.30185      117.64082  0.00006 136.26631648  224.09691452  162.57363515   22.43934231   39.72143163    1.13913089    0.43594178    0.06643803    0.10098926    0.39663093    1.93367098    4.70821953   13.73002397
   514    115.00000    20.0    600.0      1.4    400.0      1.7    190.0    120.0       568.66044  2225552.93129   918065.30185      105.72972  0.00005 142.08380675  233.59871508  165.80292991   27.17498674   41.41728757    1.14744279    0.37219815    0.06927491    0.10546872    0.45305823    1.58333004    5.74999985   13.73002608
   515     48.21034    20.0    600.0      1.4    400.0      1.7    453.2    120.0       409.55159   932997.63504   918065.30185      156.53551  0.00017 102.32988088  168.39080412  129.03499835    9.79590359   29.82890546    0.96997135    0.63942153    0.04989118    0.07557151    0.23511579    3.77684437    2.41051697   13.73002397
   516     72.82146    20.0    600.0      1.4    400.0      1.7    300.0    120.0       500.89514  1409287.72685   918065.30185      132.98766  0.00009 125.15259459  205.87890136  153.01006524   16.85358139   36.48173839    1.09628168    0.51773358    0.06101897    0.09260109    0.32864636    2.50040218    3.64107324   13.73002397
   517     44.95798    20.0    600.0      1.4    400.0      1.7    486.0    120.0       393.11987   870055.85531   918065.30185      160.28613  0.00018  98.22430408  161.64188205  124.39667717    8.85700796   28.63213292    0.94389748    0.65816843    0.04788944    0.07252137    0.22142076    4.05006983    2.24789889   13.73002397
   518    134.50994    20.0    600.0      1.4    400.0      1.7    162.4    120.0       578.40357  2603121.23232   918065.30185       96.57358  0.00004 144.51800336  237.53860015  165.40084389   30.94612398   42.12691636    1.13746917    0.32366501    0.07046221    0.10743565    0.49843713    1.35367656    6.72549687   13.73002397
   519     70.71054    20.0    600.0      1.4    400.0      1.7    309.0    120.0       494.99656  1368435.73499   918065.30185      134.72599  0.00010 123.67880782  203.46026692  151.59109727   16.26639015   36.05212658    1.08933410    0.52691063    0.06030037    0.09149581    0.32129319    2.57504688    3.53552688   13.73002397
   520    276.26721    20.0    600.0      1.4    400.0      1.7     79.1    120.0       521.83825  5346490.90951   918065.30185       59.27613  0.00001 130.38336524  213.90111709  133.01818420   44.53558580   38.00708968    0.93113821    0.14217599    0.06357376    0.09797689    0.69627336    0.65908273   13.81336075   13.73002397
   521     14.61830    20.0    600.0      1.4    400.0      1.7   1494.7    120.0       169.00572   282902.87548   918065.30185      206.42471  0.00073  42.22759786   69.51989060   55.88661064    1.37162145   12.30920797    0.50743335    0.87020831    0.02058792    0.03110494    0.07809882   12.45582217    0.73091502   13.73002397
   522     52.80695    20.0    600.0      1.4    400.0      1.7    413.8    120.0       430.81531  1021954.26079   918065.30185      151.52445  0.00015 107.64276137  177.12254177  134.91902691   11.13097897   31.37760793    1.00238832    0.61407137    0.05248157    0.07952320    0.25392386    3.44808653    2.64034773   13.73002397
   523    100.99061    20.0    600.0      1.4    400.0      1.7    216.4    120.0       554.81022  1954434.56751   918065.30185      113.45336  0.00006 138.62340141  227.95235762  164.16205822   24.07239940   40.40853955    1.14467738    0.41350665    0.06758741    0.10278984    0.41611610    1.80296915    5.04953036   13.73002397
   524    141.12924    20.0    600.0      1.4    400.0      1.7    154.8    120.0       579.77427  2731222.08074   918065.30185       93.81714  0.00003 144.86040878  238.08028222  164.74654977   32.08703155   42.22674874    1.13151588    0.30921540    0.07062932    0.10774462    0.51241067    1.29018582    7.05646222   13.73002397
   525     11.11732    20.0    600.0      1.4    400.0      1.7   1965.4    120.0       132.85998   215149.55499   918065.30185      213.51689  0.00099  33.19626795   54.65406883   44.17888013    0.83076010    9.67660197    0.42076703    0.89952431    0.01618471    0.02444585    0.05984513   16.37831887    0.55586581   13.73002397
   526    202.99601    20.0    600.0      1.4    400.0      1.7    107.6    120.0       565.17420  3928504.60666   918065.30185       74.06019  0.00002 141.21181560  231.89187717  152.15871488   39.91178994   41.16338026    1.04628258    0.20956282    0.06885186    0.10552670    0.61605861    0.89697797   10.14980055   13.73002397
   527    189.54482    20.0    600.0      1.4    400.0      1.7    115.3    120.0       571.21599  3668189.20101   918065.30185       77.61388  0.00002 142.72153766  234.41316511  155.49033560   38.59095471   41.60342286    1.06729472    0.22683382    0.06958765    0.10654595    0.59703258    0.96063270    9.47724086   13.73002397
   528     94.74483    20.0    600.0      1.4    400.0      1.7    230.6    120.0       546.25624  1833562.35791   918065.30185      117.27277  0.00006 136.48619405  224.45676397  162.73203185   22.58125489   39.78552739    1.13972886    0.43397021    0.06654524    0.10115671    0.39832784    1.92182470    4.73724137   13.73002397
   529    115.00000    20.0    600.0      1.4    400.0      1.7    190.0    120.0       568.66044  2225552.93129   918065.30185      105.72972  0.00005 142.08380675  233.59871508  165.80292991   27.17498674   41.41728757    1.14744279    0.37219815    0.06927491    0.10546872    0.45305823    1.58333004    5.74999985   13.73002608
   530     82.39401    20.0    600.0      1.4    400.0      1.7    265.2    120.0       524.00338  1594541.59803   918065.30185      125.63659  0.00008 130.92627469  215.34900981  158.28468199   19.44341746   38.16478289    1.12106497    0.47869338    0.06383417    0.09694420    0.36052824    2.20990523    4.11970041   13.73002397
   531    463.57193    20.0    600.0      1.4    400.0      1.7     47.1    120.0       410.97669  8971310.65198   918065.30185       39.24796  0.00000 102.68269006  168.04049267   93.68947907   46.56402644   29.93269998    0.70381053    0.06672990    0.05007042    0.07825277    0.80494690    0.39278252   23.17859627   13.73002397
   532    258.30153    20.0    600.0      1.4    400.0      1.7     84.6    120.0       533.30155  4998808.84389   918065.30185       62.32679  0.00001 133.24769861  218.65241337  137.67119117   43.73024521   38.84199689    0.95858708    0.15540518    0.06496998    0.09999343    0.67963141    0.70492401   12.91507647   13.73002397
   533    148.23298    20.0    600.0      1.4    400.0      1.7    147.4    120.0       580.37288  2868697.82244   918065.30185       91.02882  0.00003 145.00989575  238.30329318  163.82192775   33.23776233   42.27034711    1.12405928    0.29470092    0.07070238    0.10791427    0.52668243    1.22835655    7.41164887   13.73002397
   534    115.00000    20.0    600.0      1.4    400.0      1.7    190.0    120.0       568.66044  2225552.93129   918065.30185      105.72972  0.00005 142.08380675  233.59871508  165.80292991   27.17498674   41.41728757    1.14744279    0.37219815    0.06927491    0.10546872    0.45305823    1.58333004    5.74999985   13.73002608
   535    159.47750    20.0    600.0      1.4    400.0      1.7    137.0    120.0       579.75419  3086308.58716   918065.30185       86.93876  0.00003 144.85518857  238.01322788  161.97448884   34.91128836   42.22528634    1.11046138    0.27363002    0.07062722    0.10789158    0.54785118    1.14174695    7.97387499   13.73002397
   536     19.44635    20.0    600.0      1.4    400.0      1.7   1123.6    120.0       214.83405   376338.35755   918065.30185      197.38324  0.00052  53.67819752   88.36541383   70.51122797    2.27920907   15.64702646    0.60960154    0.83154128    0.02617067    0.03955419    0.10273387    9.36335000    0.97231733   13.73002397
   537    115.00000    20.0    600.0      1.4    400.0      1.7    190.0    120.0       568.66044  2225552.93129   918065.30185      105.72972  0.00005 142.08380675  233.59871508  165.80292991   27.17498674   41.41728757    1.14744279    0.37219815    0.06927491    0.10546872    0.45305823    1.58333004    5.74999985   13.73002608
   538    150.92287    20.0    600.0      1.4    400.0      1.7    144.8    120.0       580.38824  2920754.26013   918065.30185       90.01577  0.00003 145.01370402  238.30096914  163.41931935   33.65424782   42.27146592    1.12098816    0.28945614    0.07070430    0.10793924    0.53190032    1.20646360    7.54614354   13.73002397
   539    220.49553    20.0    600.0      1.4    400.0      1.7     99.1    120.0       556.01321  4267165.57825   918065.30185       69.89664  0.00002 138.92270736  228.07956860  147.63498118   41.37595239   40.49615723    1.01840044    0.18980375    0.06773615    0.10395404    0.63850605    0.82578974   11.02477674   13.73002397
   540     42.27601    20.0    600.0      1.4    400.0      1.7    516.8    120.0       378.64634   818152.70678   918065.30185      163.51692  0.00020  94.60798909  155.69635652  120.25230725    8.08968325   27.57798070    0.92023269    0.67415316    0.04612625    0.06983696    0.20988363    4.30700409    2.11380052   13.73002397
   541    126.94793    20.0    600.0      1.4    400.0      1.7    172.1    120.0       575.73318  2456776.58378   918065.30185       99.92769  0.00004 143.85087166  236.46603042  165.85787495   29.55840376   41.93242357    1.14284721    0.34136169    0.07013675    0.10687796    0.48162360    1.43431212    6.34739632   13.73002397
   542    427.54426    20.0    600.0      1.4    400.0      1.7     51.1    120.0       429.86597  8274085.24140   918065.30185       41.97599  0.00001 107.40248123  175.84768873   99.89263619   46.72316557   31.30846477    0.73948294    0.07567846    0.05237124    0.08163002    0.79032028    0.42588093   21.37721322   13.73002397
   543    115.00000    20.0    600.0      1.4    400.0      1.7    190.0    120.0       568.66044  2225552.93129   918065.30185      105.72972  0.00005 142.08380675  233.59871508  165.80292991   27.17498674   41.41728757    1.14744279    0.37219815    0.06927491    0.10546872    0.45305823    1.58333004    5.74999985   13.73002608
   544    347.15527    20.0    600.0      1.4    400.0      1.7     62.9    120.0       476.65149  6718355.45481   918065.30185       49.68122  0.00001 119.09262722  195.19457239  116.02468551   46.33960723   34.71599856    0.83232472    0.10334683    0.05806993    0.08997160    0.74861164    0.52450003   17.35776360   13.73002397
   545    112.37898    20.0    600.0      1.4    400.0      1.7    194.4    120.0       566.56839  2174829.42328   918065.30185      107.09363  0.00005 141.56114321  232.74759314  165.63964205   26.62000899   41.26492340    1.14767825    0.37947776    0.06902001    0.10505969    0.44644254    1.62025805    5.61894907   13.73002397
   546    292.00580    20.0    600.0      1.4    400.0      1.7     74.8    120.0       511.69128  5651072.70693   918065.30185       56.83895  0.00001 127.84795086  209.69781070  129.03865992   45.10686276   37.26805469    0.90782892    0.13189742    0.06233786    0.09618585    0.70957887    0.62355937   14.60028980   13.73002397
   547     84.13163    20.0    600.0      1.4    400.0      1.7    259.7    120.0       527.61159  1628169.16055   918065.30185      124.38850  0.00008 131.82779435  216.82677377  159.05757324   19.89944532   38.42757943    1.12451088    0.47203476    0.06427376    0.09762473    0.36606675    2.16426268    4.20658155   13.73002397
   548      2.62275    20.0    600.0      1.4    400.0      1.7   8330.9    120.0        33.98304    50757.24780   918065.30185      232.93484  0.00459   8.49097560   13.98107853   11.45918610    0.05179941    2.47508961    0.13958309    0.97526658    0.00413973    0.00624869    0.01434500   69.42433705    0.13113769   13.73002397
   549    108.21100    20.0    600.0      1.4    400.0      1.7    201.9    120.0       562.79129  2094168.15956   918065.30185      109.33674  0.00005 140.61745286  231.20895992  165.25149195   25.71338305   40.98982558    1.14738331    0.39146686    0.06855980    0.10432606    0.43564728    1.68266574    5.41055022   13.73002397
   550     35.64699    20.0    600.0      1.4    400.0      1.7    613.0    120.0       338.99573   689863.72264   918065.30185      172.09054  0.00025  84.70099234  139.40487273  108.65171029    6.23815270   24.69010461    0.85221697    0.71579738    0.04129599    0.06249202    0.18041461    5.10794689    1.78234967   13.73002397
   551    387.63237    20.0    600.0      1.4    400.0      1.7     56.4    120.0       452.31945  7501689.61672   918065.30185       45.47786  0.00001 113.01285326  185.13074073  107.48669442   46.68916489   32.94382109    0.78314209    0.08783050    0.05510619    0.08563811    0.77142520    0.46973103   19.38161833   13.73002397
   552    115.00000    20.0    600.0      1.4    400.0      1.7    190.0    120.0       568.66044  2225552.93129   918065.30185      105.72972  0.00005 142.08380675  233.59871508  165.80292991   27.17498674   41.41728757    1.14744279    0.37219815    0.06927491    0.10546872    0.45305823    1.58333004    5.74999985   13.73002608
   553    194.02825    20.0    600.0      1.4    400.0      1.7    112.6    120.0       569.31925  3754955.22898   918065.30185       76.39210  0.00002 142.24757770  233.62072228  154.39944852   39.05150473   41.46527744    1.06035827    0.22085655    0.06935666    0.10622832    0.60355847    0.93843525    9.70141249   13.73002397
   554    173.39195    20.0    600.0      1.4    400.0      1.7    126.0    120.0       576.84342  3355589.37845   918065.30185       82.35957  0.00002 144.12776039  236.77391492  159.19263666   36.74910880   42.01328578    1.09140559    0.25040807    0.07027289    0.10746360    0.57185544    1.05012342    8.66959759   13.73002397
   555    115.00000    20.0    600.0      1.4    400.0      1.7    190.0    120.0       568.66044  2225552.93129   918065.30185      105.72972  0.00005 142.08380675  233.59871508  165.80292991   27.17498674   41.41728757    1.14744279    0.37219815    0.06927491    0.10546872    0.45305823    1.58333004    5.74999985   13.73002608
   556     56.05984    20.0    600.0      1.4    400.0      1.7    389.8    120.0       444.57052  1084906.23898   918065.30185      148.16784  0.00014 111.07958635  182.76971313  138.64459142   12.07662756   32.37944227    1.02250244    0.59690833    0.05415726    0.08208273    0.26685169    3.24801029    2.80299219   13.73002397
   557     12.50323    20.0    600.0      1.4    400.0      1.7   1747.5    120.0       147.47323   241970.65927   918065.30185      210.65186  0.00087  36.84751762   60.66432136   48.92965753    1.03173364   10.74093028    0.45653064    0.88778882    0.01796487    0.02713754    0.06710878   14.56287297    0.62516150   13.73002397
   558    122.11746    20.0    600.0      1.4    400.0      1.7    178.9    120.0       573.32912  2363294.53868   918065.30185      102.19494  0.00004 143.25025330  235.49397140  165.96148614   28.62340798   41.75732832    1.14534372    0.35338274    0.06984380    0.10639244    0.47038102    1.49104757    6.10587325   13.73002397
   559    150.12597    20.0    600.0      1.4    400.0      1.7    145.5    120.0       580.39508  2905332.06317   918065.30185       90.31354  0.00003 145.01542119  238.30633342  163.54138173   33.53194122   42.27196390    1.12191102    0.29099607    0.07070512    0.10793396    0.53036485    1.21286780    7.50629826   13.73002397
   560    175.35651    20.0    600.0      1.4    400.0      1.7    124.6    120.0       576.27395  3393608.76364   918065.30185       81.75161  0.00002 143.98545302  236.53391968  158.76540861   36.98916846   41.97180945    1.08856664    0.24735825    0.07020355    0.10737355    0.57506465    1.03835863    8.76782572   13.73002397
   561    165.00467    20.0    600.0      1.4    400.0      1.7    132.4    120.0       578.85058  3193273.78333   918065.30185       85.06015  0.00003 144.62935387  237.62458505  160.92570370   35.67093725   42.15947336    1.10313832    0.26405202    0.07051725    0.10776875    0.55766198    1.10350176    8.25023373   13.73002397
   562     88.40646    20.0    600.0      1.4    400.0      1.7    247.2    120.0       535.79571  1710898.40680   918065.30185      121.42101  0.00007 133.87261523  220.17738667  160.74424932   21.00145401   39.02365403    1.13178456    0.45617785    0.06527082    0.09917150    0.37937983    2.05961126    4.42032322   13.73002397
   563    115.00000    20.0    600.0      1.4    400.0      1.7    190.0    120.0       568.66044  2225552.93129   918065.30185      105.72972  0.00005 142.08380675  233.59871508  165.80292991   27.17498674   41.41728757    1.14744279    0.37219815    0.06927491    0.10546872    0.45305823    1.58333004    5.74999985   13.73002608
   564    227.54412    20.0    600.0      1.4    400.0      1.7     96.0    120.0       552.01670  4403573.78517   918065.30185       68.34895  0.00002 137.92408513  226.41878918  145.78099448   41.89283225   40.20507919    1.00713120    0.18260225    0.06724941    0.10326197    0.64688638    0.80020944   11.37720577   13.73002397
   565    278.85867    20.0    600.0      1.4    400.0      1.7     78.4    120.0       520.17075  5396642.18222   918065.30185       58.86056  0.00001 129.96670692  213.21022779  132.35605520   44.63775830   37.88564021    0.92725031    0.14040465    0.06337066    0.09768290    0.69854179    0.65295782   13.94293346   13.73002397
   566    220.95694    20.0    600.0      1.4    400.0      1.7     98.9    120.0       555.75620  4276094.93054   918065.30185       69.79319  0.00002 138.85848745  227.97273206  147.51397877   41.41100220   40.47743847    1.01766250    0.18931985    0.06770485    0.10390963    0.63906567    0.82406532   11.04784693   13.73002397
   567    248.05158    20.0    600.0      1.4    400.0      1.7     88.1    120.0       539.71173  4800445.92112   918065.30185       64.21222  0.00001 134.84941681  221.31091952  140.36378225   43.18761462   39.30887043    0.97459018    0.16377193    0.06575072    0.10111696    0.66936039    0.73405278   12.40257880   13.73002397
   568    115.00000    20.0    600.0      1.4    400.0      1.7    190.0    120.0       568.66044  2225552.93129   918065.30185      105.72972  0.00005 142.08380675  233.59871508  165.80292991   27.17498674   41.41728757    1.14744279    0.37219815    0.06927491    0.10546872    0.45305823    1.58333004    5.74999985   13.73002608
   569    115.00000    20.0    600.0      1.4    400.0      1.7    190.0    120.0       568.66044  2225552.93129   918065.30185      105.72972  0.00005 142.08380675  233.59871508  165.80292991   27.17498674   41.41728757    1.14744279    0.37219815    0.06927491    0.10546872    0.45305823    1.58333004    5.74999985   13.73002608
   570    190.42699    20.0    600.0      1.4    400.0      1.7    114.7    120.0       570.85291  3685261.51701   918065.30185       77.37040  0.00002 142.63081067  234.26139060  155.27747849   38.68323422   41.57697869    1.06593637    0.22563948    0.06954343    0.10648536    0.59833173    0.95618247    9.52134947   13.73002397
   571    212.46543    20.0    600.0      1.4    400.0      1.7    102.8    120.0       560.36874  4111762.32363   918065.30185       71.74753  0.00002 140.01104479  229.89098245  149.72921275   40.73750042   40.81338398    1.03123242    0.19852037    0.06826662    0.10470462    0.62850839    0.85700036   10.62327149   13.73002397
   572    285.60122    20.0    600.0      1.4    400.0      1.7     76.5    120.0       515.82440  5527127.81723   918065.30185       57.80613  0.00001 128.88068798  211.40968818  130.64568333   44.88833954   37.56908219    0.91722560    0.13594447    0.06284127    0.09691597    0.70429828    0.63754261   14.28006107   13.73002397
   573     70.09977    20.0    600.0      1.4    400.0      1.7    311.7    120.0       493.23137  1356615.73848   918065.30185      135.23746  0.00010 123.23776529  202.73638741  151.16168422   16.09552884   35.92356188    1.08721303    0.52960615    0.06008532    0.09116526    0.31914326    2.59748291    3.50498841   13.73002397
   574    115.00000    20.0    600.0      1.4    400.0      1.7    190.0    120.0       568.66044  2225552.93129   918065.30185      105.72972  0.00005 142.08380675  233.59871508  165.80292991   27.17498674   41.41728757    1.14744279    0.37219815    0.06927491    0.10546872    0.45305823    1.58333004    5.74999985   13.73002608
   575    179.02621    20.0    600.0      1.4    400.0      1.7    122.0    120.0       575.11863  3464626.98584   918065.30185       80.63970  0.00002 143.69674985  236.04807119  157.94846079   37.42535082   41.88766414    1.08318523    0.24180214    0.07006288    0.10718818    0.58094680    1.01707423    8.95131075   13.73002397
   576    333.48549    20.0    600.0      1.4    400.0      1.7     65.5    120.0       485.17868  6453810.55153   918065.30185       51.28194  0.00001 121.22329314  198.72269886  119.10444830   46.12823518   35.33705961    0.85011763    0.10950770    0.05910857    0.09148721    0.73989652    0.54599961   16.67427471   13.73002397
   577    115.00000    20.0    600.0      1.4    400.0      1.7    190.0    120.0       568.66044  2225552.93129   918065.30185      105.72972  0.00005 142.08380675  233.59871508  165.80292991   27.17498674   41.41728757    1.14744279    0.37219815    0.06927491    0.10546872    0.45305823    1.58333004    5.74999985   13.73002608
   578    169.63188    20.0    600.0      1.4    400.0      1.7    128.8    120.0       577.83160  3282822.16308   918065.30185       83.54874  0.00003 144.37470484  237.19152068  159.98878384   36.27659242   42.08525805    1.09674815    0.25639711    0.07039320    0.10761691    0.56559278    1.07340055    8.48159383   13.73002397
   579    130.30991    20.0    600.0      1.4    400.0      1.7    167.7    120.0       577.07638  2521839.74809   918065.30185       98.40816  0.00004 144.18644129  237.00696628  165.69629093   30.18667840   42.03025269    1.14066203    0.33333045    0.07030045    0.10715479    0.48921430    1.39730700    6.51549551   13.73002397
   580    207.84168    20.0    600.0      1.4    400.0      1.7    105.1    120.0       562.76448  4022280.86087   918065.30185       72.85844  0.00002 140.60968324  230.88815455  150.92212050   40.34452448   40.98787329    1.03859790    0.20380436    0.06855839    0.10511540    0.62252185    0.87606561   10.39208410   13.73002397
   581    186.98341    20.0    600.0      1.4    400.0      1.7    116.9    120.0       572.24061  3618619.34372   918065.30185       78.32960  0.00002 142.97757191  234.84172272  156.10299581   38.31831917   41.67804884    1.07121871    0.23035358    0.06971242    0.10671630    0.59321771    0.97379200    9.34917052   13.73002397
   582    166.31540    20.0    600.0      1.4    400.0      1.7    131.4    120.0       578.58510  3218639.71332   918065.30185       84.62650  0.00003 144.56300822  237.51141593  160.66542412   35.84525420   42.14013783    1.10135050    0.26185090    0.07048493    0.10773006    0.55993411    1.09480511    8.31576997   13.73002397
   583    313.51958    20.0    600.0      1.4    400.0      1.7     69.7    120.0       497.85092  6067419.32989   918065.30185       53.81443  0.00001 124.38967963  203.96731532  123.77887767   45.71504551   36.26001813    0.87720255    0.11952383    0.06065208    0.09373592    0.72608817    0.58077058   15.67597904   13.73002397
   584    157.48588    20.0    600.0      1.4    400.0      1.7    138.7    120.0       579.98898  3047765.53279   918065.30185       87.63619  0.00003 144.91387401  238.11600037  162.33149434   34.62761336   42.24238671    1.11300638    0.27720265    0.07065579    0.10791891    0.54422265    1.15618588    7.87429392   13.73002397
   585    287.24945    20.0    600.0      1.4    400.0      1.7     76.1    120.0       514.76089  5559025.27856   918065.30185       57.55409  0.00001 128.61495083  210.96917004  130.23042455   44.94634799   37.49162380    0.91479549    0.13488575    0.06271174    0.09672818    0.70567433    0.63388441   14.36247256   13.73002397
   586    297.84946    20.0    600.0      1.4    400.0      1.7     73.4    120.0       507.92156  5764162.50233   918065.30185       55.98429  0.00001 126.90601362  208.13669675  127.58827868   45.29056693   36.99349375    0.89936513    0.12835702    0.06187870    0.09551928    0.71424501    0.61132543   14.89247293   13.73002397
   587    115.00000    20.0    600.0      1.4    400.0      1.7    190.0    120.0       568.66044  2225552.93129   918065.30185      105.72972  0.00005 142.08380675  233.59871508  165.80292991   27.17498674   41.41728757    1.14744279    0.37219815    0.06927491    0.10546872    0.45305823    1.58333004    5.74999985   13.73002608
   588    171.96414    20.0    600.0      1.4    400.0      1.7    127.1    120.0       577.23478  3327957.53510   918065.30185       82.80712  0.00002 144.22555838  236.93910084  159.49839825   36.57171774   42.04178933    1.09344895    0.25265849    0.07032054    0.10752483    0.56949614    1.05884255    8.59820706   13.73002397
   589    227.80993    20.0    600.0      1.4    400.0      1.7     95.9    120.0       551.86321  4408718.00789   918065.30185       68.29192  0.00002 137.88573164  226.35502574  145.71088880   41.91156302   40.19389991    1.00670658    0.18233847    0.06723072    0.10323533    0.64719548    0.79927573   11.39049657   13.73002397
   590    115.00000    20.0    600.0      1.4    400.0      1.7    190.0    120.0       568.66044  2225552.93129   918065.30185      105.72972  0.00005 142.08380675  233.59871508  165.80292991   27.17498674   41.41728757    1.14744279    0.37219815    0.06927491    0.10546872    0.45305823    1.58333004    5.74999985   13.73002608
   591    275.80903    20.0    600.0      1.4    400.0      1.7     79.2    120.0       522.13284  5337623.77728   918065.30185       59.35022  0.00001 130.45697455  214.02317975  133.13551661   44.51717243   38.02854565    0.93182759    0.14249258    0.06360964    0.09802881    0.69586897    0.66017763   13.79045129   13.73002397
   592    149.62516    20.0    600.0      1.4    400.0      1.7    146.0    120.0       580.39451  2895640.20485   918065.30185       90.50167  0.00003 145.01528586  238.30770889  163.61690386   33.45461509   42.27192283    1.12248544    0.29196977    0.07070504    0.10792974    0.52939545    1.21692734    7.48125807   13.73002397
   593    123.43164    20.0    600.0      1.4    400.0      1.7    177.0    120.0       574.04107  2388727.27103   918065.30185      101.56799  0.00004 143.42812469  235.78222451  165.94912980   28.88159051   41.80918189    1.14474420    0.35005443    0.06993055    0.10653524    0.47347977    1.47517240    6.17158203   13.73002397
   594    163.25034    20.0    600.0      1.4    400.0      1.7    133.8    120.0       579.17598  3159322.82681   918065.30185       85.64757  0.00003 144.71067717  237.76377788  161.26736817   35.43415940   42.18317345    1.10550170    0.26703963    0.07055686    0.10781494    0.55458857    1.11536032    8.16251694   13.73002397
   595     92.38465    20.0    600.0      1.4    400.0      1.7    236.5    120.0       542.58247  1787886.74518   918065.30185      118.78388  0.00007 135.56829841  222.95431979  162.05913656   22.00071472   39.51795501    1.13714006    0.44206378    0.06609766    0.10045825    0.39138030    1.97092210    4.61923252   13.73002397
   596     18.01099    20.0    600.0      1.4    400.0      1.7   1213.1    120.0       201.67740   348560.39611   918065.30185      199.98741  0.00057  50.39089822   82.95544689   66.33913487    1.99192308   14.68878740    0.58106126    0.84282689    0.02456794    0.03712775    0.09547742   10.10954728    0.90054947   13.73002397
   597     73.57392    20.0    600.0      1.4    400.0      1.7    297.0    120.0       502.92358  1423849.76449   918065.30185      132.37881  0.00009 125.65940779  206.71052811  153.49205056   17.06159106   36.62947556    1.09861877    0.51451378    0.06126608    0.09298145    0.33123868    2.47482998    3.67869613   13.73002397
   598     82.94482    20.0    600.0      1.4    400.0      1.7    263.4    120.0       525.16540  1605201.20901   918065.30185      125.23825  0.00008 131.21660684  215.82495299  158.53536756   19.58846877   38.24941583    1.12218935    0.47656902    0.06397574    0.09716328    0.36229196    2.19522996    4.14724089   13.73002397
   599     85.94575    20.0    600.0      1.4    400.0      1.7    254.2    120.0       531.20223  1663277.04382   918065.30185      123.11165  0.00007 132.72492548  218.29702667  159.80966961   20.37060757   38.68909701    1.12780043    0.46521583    0.06471120    0.09830277    0.37177021    2.11858013    4.29728729   13.73002397
   600     55.12180    20.0    600.0      1.4    400.0      1.7    396.4    120.0       440.70903  1066752.58195   918065.30185      149.12044  0.00014 110.11477052  181.18449987  137.60567494   11.80408784   32.09819838    1.01692733    0.60179342    0.05368685    0.08136391    0.26315583    3.30328392    2.75608990   13.73002397
   601    224.78908    20.0    600.0      1.4    400.0      1.7     97.2    120.0       553.59613  4350256.71858   918065.30185       68.94566  0.00002 138.31874162  227.07500017  146.50690760   41.69547755   40.32011365    1.01153429    0.18536910    0.06744177    0.10353581    0.64365332    0.81001689   11.23945392   13.73002397
   602    268.00914    20.0    600.0      1.4    400.0      1.7     81.5    120.0       527.13329  5186676.09623   918065.30185       60.64045  0.00001 131.70643503  216.09539364  135.14432866   44.18713389   38.39274370    0.94365155    0.14804389    0.06421869    0.09890938    0.68882803    0.67939081   13.40045724   13.73002397
   603    115.00000    20.0    600.0      1.4    400.0      1.7    190.0    120.0       568.66044  2225552.93129   918065.30185      105.72972  0.00005 142.08380675  233.59871508  165.80292991   27.17498674   41.41728757    1.14744279    0.37219815    0.06927491    0.10546872    0.45305823    1.58333004    5.74999985   13.73002608
   604    259.76686    20.0    600.0      1.4    400.0      1.7     84.1    120.0       532.37556  5027166.79407   918065.30185       62.06626  0.00001 133.01632233  218.26848436  137.28811144   43.80264519   38.77455454    0.95631798    0.15426024    0.06485720    0.09983086    0.68105171    0.70094756   12.98834311   13.73002397
   605     85.18755    20.0    600.0      1.4    400.0      1.7    256.5    120.0       529.72307  1648603.96783   918065.30185      123.64209  0.00007 132.35535389  217.69139902  159.50200727   20.17430966   38.58136526    1.12646296    0.46804944    0.06453100    0.09802335    0.36939622    2.13743615    4.25937751   13.73002397
   606     66.47058    20.0    600.0      1.4    400.0      1.7    328.7    120.0       482.17817  1286381.39331   918065.30185      138.35856  0.00011 120.47607138  198.20285130  148.42721692   15.07203509   35.11852388    1.07352487    0.54600546    0.05873877    0.08909748    0.30615829    2.73930136    3.32352898   13.73002397
   607    188.16992    20.0    600.0      1.4    400.0      1.7    116.1    120.0       571.77154  3641581.36275   918065.30185       77.99643  0.00002 142.86036015  234.64548292  155.82021515   38.44548550   41.64388532    1.06940484    0.22871345    0.06965530    0.10663843    0.59499282    0.96765174    9.40849596   13.73002397
   608    253.33353    20.0    600.0      1.4    400.0      1.7     86.2    120.0       536.42435  4902665.36602   918065.30185       63.22660  0.00001 134.02799601  219.94737171  138.97368689   43.47529917   39.06944044    0.96631609    0.15938059    0.06535033    0.10054119    0.67472789    0.71874792   12.66667667   13.73002397
   609     12.33309    20.0    600.0      1.4    400.0      1.7   1771.7    120.0       145.70105   238678.08330   918065.30185      210.99943  0.00088  36.40472382   59.93546058   48.35476731    1.00610202   10.61185720    0.45224851    0.88922023    0.01774899    0.02681108    0.06621970   14.76376855    0.61665471   13.73002397
   610     89.67798    20.0    600.0      1.4    400.0      1.7    243.6    120.0       538.04873  1735505.49020   918065.30185      120.56548  0.00007 134.43553763  221.09943442  161.19012209   21.32363657   39.18774882    1.13363756    0.45160090    0.06554531    0.09959821    0.38325558    2.03040878    4.48389879   13.73002397
   611    292.65874    20.0    600.0      1.4    400.0      1.7     74.7    120.0       511.26992  5663708.86758   918065.30185       56.74216  0.00001 127.74266420  209.52330290  128.87583303   45.12811637   37.23736518    0.90687796    0.13149478    0.06228654    0.09611137    0.71010732    0.62216816   14.63293707   13.73002397
   612    213.96987    20.0    600.0      1.4    400.0      1.7    102.1    120.0       559.57063  4140877.16612   918065.30185       71.39334  0.00002 139.81161549  229.55892433  149.33879098   40.86129454   40.75525480    1.02883110    0.19684380    0.06816942    0.10456742    0.63041936    0.85097471   10.69849360   13.73002397
   613    146.11787    20.0    600.0      1.4    400.0      1.7    149.5    120.0       580.28199  2827765.02396   918065.30185       91.84155  0.00003 144.98721036  238.27276142  164.11909351   32.90292608   42.26372748    1.12638310    0.29891999    0.07069127    0.10787998    0.52250876    1.24613743    7.30589360   13.73002397
   614     17.99385    20.0    600.0      1.4    400.0      1.7   1214.3    120.0       201.51795   348228.68594   918065.30185      200.01892  0.00057  50.35105676   82.88987752   66.28843594    1.98857675   14.67717372    0.58071162    0.84296272    0.02454852    0.03709834    0.09539041   10.11917727    0.89969246   13.73002397
   615    246.56065    20.0    600.0      1.4    400.0      1.7     88.6    120.0       540.63262  4771592.60196   918065.30185       64.49601  0.00001 135.07952051  221.69295710  140.75694319   43.10320144   39.37594162    0.97693538    0.16504337    0.06586288    0.10127807    0.66781568    0.73849153   12.32803232   13.73002397
   616    115.00000    20.0    600.0      1.4    400.0      1.7    190.0    120.0       568.66044  2225552.93129   918065.30185      105.72972  0.00005 142.08380675  233.59871508  165.80292991   27.17498674   41.41728757    1.14744279    0.37219815    0.06927491    0.10546872    0.45305823    1.58333004    5.74999985   13.73002608
   617     93.27392    20.0    600.0      1.4    400.0      1.7    234.3    120.0       543.99654  1805096.37721   918065.30185      118.20997  0.00007 135.92160551  223.53269422  162.32170458   22.22053663   39.62094619    1.13816483    0.43899030    0.06626994    0.10072692    0.39401284    1.95213149    4.66369583   13.73002397
   618    308.45857    20.0    600.0      1.4    400.0      1.7     70.8    120.0       501.09474  5969475.83605   918065.30185       54.49661  0.00001 125.20020747  205.31014487  124.99609492   45.58829212   36.49627564    0.88427434    0.12227645    0.06104718    0.09431074    0.72236562    0.59029954   15.42292840   13.73002397
   619     50.51231    20.0    600.0      1.4    400.0      1.7    432.6    120.0       420.47726   977546.76364   918065.30185      153.98524  0.00016 105.05973406  172.87760155  132.07607831   10.46385057   30.62465626    0.98682100    0.62656216    0.05122216    0.07760125    0.24461443    3.60472453    2.52561531   13.73002397
   620     71.20907    20.0    600.0      1.4    400.0      1.7    306.8    120.0       496.41770  1378083.60965   918065.30185      134.31137  0.00010 124.03388657  204.04302748  151.93525199   16.40553776   36.15563271    1.09102798    0.52472394    0.06047350    0.09176200    0.32304056    2.55701913    3.56045340   13.73002397
   621    227.59789    20.0    600.0      1.4    400.0      1.7     96.0    120.0       551.98566  4404614.49382   918065.30185       68.33740  0.00002 137.91632980  226.40589567  145.76681251   41.89662598   40.20281867    1.00704530    0.18254884    0.06724563    0.10325658    0.64694895    0.80002037   11.37989458   13.73002397
   622    126.37654    20.0    600.0      1.4    400.0      1.7    172.9    120.0       575.47872  2445718.72456   918065.30185      100.19062  0.00004 143.78729892  236.36333863  165.87827969   29.44980171   41.91389033    1.14318342    0.34275354    0.07010574    0.10682606    0.48031466    1.44079710    6.31882689   13.73002397
   623    216.99207    20.0    600.0      1.4    400.0      1.7    100.7    120.0       557.94169  4199364.40791   918065.30185       70.69229  0.00002 139.40458523  228.88139183  148.55161757   41.10409500   40.63661439    1.02400253    0.19353719    0.06797103    0.10428691    0.63420487    0.83912262   10.84960327   13.73002397
   624     63.18746    20.0    600.0      1.4    400.0      1.7    345.8    120.0       471.30503  1222844.29719   918065.30185      141.30881  0.00012 117.75935978  193.74197828  145.66833375   14.13536192   34.32659948    1.05943248    0.56142287    0.05741415    0.08706641    0.29409657    2.88163130    3.15937277   13.73002397
   625     30.15368    20.0    600.0      1.4    400.0      1.7    724.6    120.0       301.55248   583553.49949   918065.30185      179.90748  0.00031  75.34550822  124.01636629   97.41044935    4.78016062   21.96299767    0.78383824    0.75273380    0.03673465    0.05556610    0.15496545    6.03849935    1.50768377   13.73002397
   626    174.56573    20.0    600.0      1.4    400.0      1.7    125.2    120.0       576.50741  3378305.09314   918065.30185       81.99524  0.00002 144.04379426  236.63226180  158.93826362   36.89309472   41.98881340    1.08971309    0.24857944    0.07023198    0.10741059    0.57377799    1.04306238    8.72828666   13.73002397
   627    307.69578    20.0    600.0      1.4    400.0      1.7     71.0    120.0       501.58448  5954714.00013   918065.30185       54.60093  0.00001 125.32257898  205.51289435  125.18065316   45.56835691   36.53194521    0.88534735    0.12269938    0.06110684    0.09439750    0.72179629    0.59176290   15.38478915   13.73002397
   628    348.10593    20.0    600.0      1.4    400.0      1.7     62.8    120.0       476.06372  6736753.17231   918065.30185       49.57361  0.00001 118.94576249  194.95140824  115.81419800   46.35235283   34.67318940    0.83110991    0.10293750    0.05799834    0.08986706    0.74919710    0.52306764   17.40529669   13.73002397
   629     63.38514    20.0    600.0      1.4    400.0      1.7    344.7    120.0       471.98427  1226670.10251   918065.30185      141.12761  0.00012 117.92906975  194.02067493  145.84250555   14.19201616   34.37607009    1.06032975    0.56047846    0.05749690    0.08719321    0.29483143    2.87264391    3.16925723   13.73002397
   630     72.43982    20.0    600.0      1.4    400.0      1.7    301.6    120.0       499.85160  1401901.95118   918065.30185      133.29861  0.00010 124.89186114  205.45104377  152.76088165   16.74781438   36.40573403    1.09506874    0.51937690    0.06089184    0.09240547    0.32732579    2.51357530    3.62199114   13.73002397
   631    156.25138    20.0    600.0      1.4    400.0      1.7    139.8    120.0       580.10890  3023874.81615   918065.30185       88.07413  0.00003 144.94385053  238.16919115  162.54678371   34.44907695   42.25112087    1.11455668    0.27945051    0.07067037    0.10793108    0.54194803    1.16532057    7.81256910   13.73002397
   632     37.18983    20.0    600.0      1.4    400.0      1.7    587.5    120.0       348.74106   719721.66288   918065.30185      170.01581  0.00024  87.13593785  143.40943666  111.53393891    6.66175046   25.39988748    0.86935702    0.70582607    0.04248317    0.06429615    0.18739461    4.89604161    1.85949144   13.73002397
   633     60.49754    20.0    600.0      1.4    400.0      1.7    361.2    120.0       461.73838  1170787.31523   918065.30185      143.82143  0.00012 115.36907906  189.81627584  143.19132509   13.36170416   33.62983088    1.04656933    0.57448296    0.05624871    0.08528152    0.28398681    3.00975800    3.02487691   13.73002397
   634    149.04764    20.0    600.0      1.4    400.0      1.7    146.6    120.0       580.38915  2884463.71625   918065.30185       90.71961  0.00003 145.01395144  238.30735867  163.70284004   33.36499714   42.27153198    1.12314247    0.29309836    0.07070438    0.10792399    0.52827327    1.22164260    7.45238214   13.73002397
   635    115.00000    20.0    600.0      1.4    400.0      1.7    190.0    120.0       568.66044  2225552.93129   918065.30185      105.72972  0.00005 142.08380675  233.59871508  165.80292991   27.17498674   41.41728757    1.14744279    0.37219815    0.06927491    0.10546872    0.45305823    1.58333004    5.74999985   13.73002608
   636    138.03441    20.0    600.0      1.4    400.0      1.7    158.3    120.0       579.23770  2671328.94279   918065.30185       95.08606  0.00004 144.72637781  237.86986269  165.07945039   31.56201257   42.18766877    1.13443011    0.31585564    0.07056389    0.10761951    0.50596096    1.31911276    6.90172043   13.73002397
   637    115.00000    20.0    600.0      1.4    400.0      1.7    190.0    120.0       568.66044  2225552.93129   918065.30185      105.72972  0.00005 142.08380675  233.59871508  165.80292991   27.17498674   41.41728757    1.14744279    0.37219815    0.06927491    0.10546872    0.45305823    1.58333004    5.74999985   13.73002608
   638    115.00000    20.0    600.0      1.4    400.0      1.7    190.0    120.0       568.66044  2225552.93129   918065.30185      105.72972  0.00005 142.08380675  233.59871508  165.80292991   27.17498674   41.41728757    1.14744279    0.37219815    0.06927491    0.10546872    0.45305823    1.58333004    5.74999985   13.73002608
   639     87.68001    20.0    600.0      1.4    400.0      1.7    249.2    120.0       534.47203  1696839.55621   918065.30185      121.91527  0.00007 133.54189168  219.63559743  160.47832326   20.81621486   38.92724648    1.13066390    0.45882110    0.06510956    0.09892100    0.37714834    2.07667580    4.38400036   13.73002397
   640     14.95577    20.0    600.0      1.4    400.0      1.7   1461.0    120.0       172.35721   289433.84417   918065.30185      205.76589  0.00071  43.06499590   70.89818771   56.96468118    1.42934279   12.55330711    0.51517811    0.86743975    0.02099620    0.03172259    0.07984146   12.17476107    0.74778859   13.73002397
   641    243.56748    20.0    600.0      1.4    400.0      1.7     89.7    120.0       542.47095  4713667.14430   918065.30185       65.07340  0.00001 135.53886525  222.45569632  141.54703817   42.92934679   39.50983244    0.98165538    0.16763965    0.06608679    0.10159945    0.66467411    0.74756675   12.17837402   13.73002397
   642    115.00000    20.0    600.0      1.4    400.0      1.7    190.0    120.0       568.66044  2225552.93129   918065.30185      105.72972  0.00005 142.08380675  233.59871508  165.80292991   27.17498674   41.41728757    1.14744279    0.37219815    0.06927491    0.10546872    0.45305823    1.58333004    5.74999985   13.73002608
   643    146.85914    20.0    600.0      1.4    400.0      1.7    148.8    120.0       580.32196  2842110.42783   918065.30185       91.55507  0.00003 144.99718762  238.28679272  164.01695963   33.02101627   42.26663824    1.12557817    0.29743169    0.07069615    0.10789350    0.52397866    1.23984761    7.34295684   13.73002397
   644     83.29870    20.0    600.0      1.4    400.0      1.7    262.3    120.0       525.90297  1612049.73896   918065.30185      124.98366  0.00008 131.40089299  216.12703833  158.69362449   19.68141908   38.30313596    1.12289592    0.47521088    0.06406560    0.09730238    0.36342114    2.18590388    4.16493495   13.73002397
   645    115.00000    20.0    600.0      1.4    400.0      1.7    190.0    120.0       568.66044  2225552.93129   918065.30185      105.72972  0.00005 142.08380675  233.59871508  165.80292991   27.17498674   41.41728757    1.14744279    0.37219815    0.06927491    0.10546872    0.45305823    1.58333004    5.74999985   13.73002608
   646     86.92881    20.0    600.0      1.4    400.0      1.7    251.4    120.0       533.07489  1682301.86536   918065.30185      122.43062  0.00007 133.19281359  219.06368263  160.19460970   20.62378243   38.82548854    1.12945654    0.46157628    0.06493935    0.09865674    0.37482763    2.09462151    4.34644037   13.73002397
   647    136.91761    20.0    600.0      1.4    400.0      1.7    159.6    120.0       578.99982  2649715.96416   918065.30185       95.55242  0.00004 144.66695351  237.77575197  165.18816977   31.36894515   42.17034301    1.13542657    0.31830121    0.07053489    0.10756615    0.50359775    1.32987240    6.84588047   13.73002397
   648    189.28910    20.0    600.0      1.4    400.0      1.7    115.4    120.0       571.32028  3663240.46494   918065.30185       77.68475  0.00002 142.74759676  234.45676659  155.55186349   38.56405167   41.61101829    1.06768783    0.22718173    0.06960034    0.10656333    0.59665460    0.96193044    9.46445514   13.73002397
   649    183.05350    20.0    600.0      1.4    400.0      1.7    119.4    120.0       573.72239  3542565.33110   918065.30185       79.45373  0.00002 143.34784570  235.46226134  157.02612968   37.88615095   41.78597131    1.07717482    0.23590824    0.06989286    0.10696069    0.58723821    0.99469801    9.15267484   13.73002397
   650    288.88580    20.0    600.0      1.4    400.0      1.7     75.6    120.0       513.70488  5590692.89103   918065.30185       57.30604  0.00001 128.35108478  210.53177386  129.81930400   45.00271318   37.41471078    0.91239098    0.13384657    0.06258312    0.09654165    0.70702867    0.63029386   14.44429021   13.73002397
   651    188.09501    20.0    600.0      1.4    400.0      1.7    116.2    120.0       571.80145  3640131.65466   918065.30185       78.01738  0.00002 142.86783201  234.65799007  155.83812137   38.43750167   41.64606314    1.06951956    0.22881650    0.06965894    0.10664340    0.59488116    0.96803711    9.40475045   13.73002397
   652    282.44605    20.0    600.0      1.4    400.0      1.7     77.4    120.0       517.85935  5466067.15617   918065.30185       58.29481  0.00001 129.38915936  212.25265073  131.44376482   44.77377468   37.71729392    0.92190008    0.13800539    0.06308913    0.09727516    0.70163032    0.64466453   14.12230243   13.73002397
   653    117.90131    20.0    600.0      1.4    400.0      1.7    185.3    120.0       570.73504  2281700.90113   918065.30185      104.25965  0.00005 142.60214955  234.44179004  165.91541845   27.77567717   41.56839321    1.14683227    0.36436362    0.06952770    0.10587697    0.46023171    1.54436750    5.89506545   13.73002397
   654    143.17562    20.0    600.0      1.4    400.0      1.7    152.6    120.0       580.03407  2770824.70825   918065.30185       92.99655  0.00003 144.92529876  238.18040098  164.50216349   32.42620886   42.24567075    1.12947233    0.30493245    0.07066101    0.10780971    0.51659683    1.27174553    7.15878081   13.73002397
   655     38.99527    20.0    600.0      1.4    400.0      1.7    560.3    120.0       359.73874   754661.70970   918065.30185      167.65058  0.00022  89.88378983  147.92828514  114.76302601    7.16364281   26.20088243    0.88837089    0.69437501    0.04382291    0.06633295    0.19546913    4.66935994    1.94976348   13.73002397
   656    211.43954    20.0    600.0      1.4    400.0      1.7    103.3    120.0       560.90789  4091908.61211   918065.30185       71.99108  0.00002 140.14576633  230.11533663  149.99484207   40.65194982   40.85265227    1.03286874    0.19967551    0.06833228    0.10479721    0.62719500    0.86115848   10.57197675   13.73002397
   657    330.96798    20.0    600.0      1.4    400.0      1.7     66.0    120.0       486.76350  6405090.33974   918065.30185       51.58805  0.00001 121.61929046  199.37850514  119.68242021   46.08328783   35.45248753    0.85346097    0.11070110    0.05930161    0.09176869    0.73822860    0.55015276   16.54839922   13.73002397
   658    269.77796    20.0    600.0      1.4    400.0      1.7     81.0    120.0       526.00208  5220907.19519   918065.30185       60.34296  0.00001 131.42377893  215.62656150  134.68696046   44.26477709   38.31035395    0.94095582    0.14675762    0.06408091    0.09871030    0.69045116    0.67493634   13.48889797   13.73002397
   659    159.32233    20.0    600.0      1.4    400.0      1.7    137.1    120.0       579.77428  3083305.64161   918065.30185       86.99270  0.00003 144.86020932  238.02197172  162.00272153   34.88937874   42.22674939    1.11066155    0.27390600    0.07062967    0.10789405    0.54757028    1.14285894    7.96611648   13.73002397
   660    203.43523    20.0    600.0      1.4    400.0      1.7    107.4    120.0       564.96035  3937004.57800   918065.30185       73.94963  0.00002 141.15837881  231.80276709  152.04728225   39.95191756   41.14780476    1.04558787    0.20903126    0.06882582    0.10549029    0.61665264    0.89504139   10.17176137   13.73002397
   661    205.43743    20.0    600.0      1.4    400.0      1.7    106.4    120.0       563.97374  3975752.33884   918065.30185       73.44979  0.00002 140.91184802  231.39174584  151.53760101   40.13254329   41.07594709    1.04241606    0.20663255    0.06870566    0.10532206    0.61933972    0.88631829   10.27187141   13.73002397
   662    329.24684    20.0    600.0      1.4    400.0      1.7     66.4    120.0       487.84938  6371781.90863   918065.30185       51.79944  0.00001 121.89061472  199.82785762  120.07947834   46.05142455   35.53157491    0.85575864    0.11152803    0.05943387    0.09196151    0.73707659    0.55302869   16.46234222   13.73002397
   663     14.81425    20.0    600.0      1.4    400.0      1.7   1474.9    120.0       170.95447   286694.94140   918065.30185      206.04167  0.00072  42.71451030   70.32131535   56.51362301    1.40502342   12.45114156    0.51194221    0.86859959    0.02082532    0.03146408    0.07911101   12.29107108    0.74071230   13.73002397
   664    218.55202    20.0    600.0      1.4    400.0      1.7    100.0    120.0       557.08814  4229553.45858   918065.30185       70.33580  0.00002 139.19130499  228.52646524  148.14397096   41.22639930   40.57444777    1.02150852    0.19186183    0.06786707    0.10413968    0.63613142    0.83313324   10.92760075   13.73002397
   665    115.00000    20.0    600.0      1.4    400.0      1.7    190.0    120.0       568.66044  2225552.93129   918065.30185      105.72972  0.00005 142.08380675  233.59871508  165.80292991   27.17498674   41.41728757    1.14744279    0.37219815    0.06927491    0.10546872    0.45305823    1.58333004    5.74999985   13.73002608
   666    115.00000    20.0    600.0      1.4    400.0      1.7    190.0    120.0       568.66044  2225552.93129   918065.30185      105.72972  0.00005 142.08380675  233.59871508  165.80292991   27.17498674   41.41728757    1.14744279    0.37219815    0.06927491    0.10546872    0.45305823    1.58333004    5.74999985   13.73002608
   667    194.97405    20.0    600.0      1.4    400.0      1.7    112.1    120.0       568.90329  3773258.85375   918065.30185       76.13926  0.00002 142.14363685  233.44706695  154.16657782   39.14600904   41.43498161    1.05888524    0.21962462    0.06930601    0.10615833    0.60491104    0.93388301    9.74870235   13.73002397
   668    185.06024    20.0    600.0      1.4    400.0      1.7    118.1    120.0       572.97984  3581401.02460   918065.30185       78.87571  0.00002 143.16229414  235.15117121  156.55742153   38.10895409   41.73188934    1.07414379    0.23304810    0.06980244    0.10683854    0.59031091    0.98391177    9.25301203   13.73002397
   669    567.61020    20.0    600.0      1.4    400.0      1.7     38.5    120.0       363.40659 10984709.26468   918065.30185       33.04605  0.00000  90.79655919  148.38664720   78.73429247   45.48909172   26.46802303    0.61744016    0.04819072    0.04427608    0.06973072    0.83780248    0.32078872   28.38051025   13.73002397
   670    213.23543    20.0    600.0      1.4    400.0      1.7    102.5    120.0       559.96135  4126663.73521   918065.30185       71.56581  0.00002 139.90924688  229.72147667  149.52951635   40.80110591   40.78371218    1.03000362    0.19765971    0.06821700    0.10463461    0.62948868    0.85390572   10.66177129   13.73002397
   671    320.29987    20.0    600.0      1.4    400.0      1.7     68.2    120.0       493.52287  6198635.17039   918065.30185       52.92683  0.00001 123.30823905  202.17586689  122.16839346   45.87037211   35.94479315    0.86785871    0.11597661    0.06012491    0.09296844    0.73093004    0.56847650   16.01499344   13.73002397
   672    148.46260    20.0    600.0      1.4    400.0      1.7    147.2    120.0       580.37850  2873141.68683   918065.30185       90.94145  0.00003 145.01129834  238.30486543  163.78861653   33.27372248   42.27075670    1.12380206    0.29424796    0.07070307    0.10791720    0.52713177    1.22645666    7.42313018   13.73002397
   673    186.36192    20.0    600.0      1.4    400.0      1.7    117.2    120.0       572.48239  3606591.80557   918065.30185       78.50525  0.00002 143.03798813  234.94290720  156.25038994   38.25110158   41.69565822    1.07216605    0.23121943    0.06974186    0.10675635    0.59228236    0.97703948    9.31809577   13.73002397
   674    114.62421    20.0    600.0      1.4    400.0      1.7    190.6    120.0       568.37285  2218280.44654   918065.30185      105.92303  0.00005 142.01197659  233.48179549  165.78296627   27.09611147   41.39634796    1.14749517    0.37322958    0.06923988    0.10541237    0.45211817    1.58852088    5.73121044   13.73002397
   675    276.73289    20.0    600.0      1.4    400.0      1.7     79.0    120.0       521.53877  5355502.87293   918065.30185       59.20102  0.00001 130.30853432  213.77703060  132.89901543   44.55419196   37.98527763    0.93043817    0.14185529    0.06353729    0.09792410    0.69668333    0.65797365   13.83664439   13.73002397
   676    168.92407    20.0    600.0      1.4    400.0      1.7    129.3    120.0       578.00199  3269124.24532   918065.30185       83.77645  0.00003 144.41728590  237.26372226  160.13529001   36.18569468   42.09766815    1.09773947    0.25754735    0.07041395    0.10764285    0.56439585    1.07789820    8.44620345   13.73002397
   677    156.50436    20.0    600.0      1.4    400.0      1.7    139.6    120.0       580.08596  3028770.62967   918065.30185       87.98403  0.00003 144.93811460  238.15895964  162.50304917   34.48583323   42.24944967    1.11424073    0.27898776    0.07066758    0.10792889    0.54241576    1.16343690    7.82521808   13.73002397
   678     90.04673    20.0    600.0      1.4    400.0      1.7    242.7    120.0       538.68717  1742641.78620   918065.30185      120.31962  0.00007 134.59505341  221.36068505  161.31485055   21.41658381   39.23424853    1.13414963    0.45028522    0.06562309    0.09971920    0.38437248    2.02209404    4.50233633   13.73002397
   679     35.39702    20.0    600.0      1.4    400.0      1.7    617.3    120.0       337.38593   685025.97977   918065.30185      172.43148  0.00025  84.29877255  138.74334824  108.17378499    6.17002606   24.57285818    0.84935948    0.71742930    0.04109988    0.06219407    0.17927674    5.14401989    1.76985075   13.73002397
   680    115.00000    20.0    600.0      1.4    400.0      1.7    190.0    120.0       568.66044  2225552.93129   918065.30185      105.72972  0.00005 142.08380675  233.59871508  165.80292991   27.17498674   41.41728757    1.14744279    0.37219815    0.06927491    0.10546872    0.45305823    1.58333004    5.74999985   13.73002608
   681    258.46815    20.0    600.0      1.4    400.0      1.7     84.5    120.0       533.19636  5002033.35497   918065.30185       62.29706  0.00001 133.22141556  218.60879993  137.62760528   43.73854088   38.83433582    0.95832881    0.15527437    0.06495717    0.09997496    0.67979350    0.70446958   12.92340744   13.73002397
   682     74.34401    20.0    600.0      1.4    400.0      1.7    293.9    120.0       504.96012  1438753.00619   918065.30185      131.76145  0.00009 126.16824661  207.54542099  153.97271169   17.27374115   36.77780327    1.10093708    0.51124612    0.06151419    0.09336348    0.33387622    2.44919458    3.71720057   13.73002397
   683     30.07228    20.0    600.0      1.4    400.0      1.7    726.6    120.0       300.96401   581978.21349   918065.30185      180.02865  0.00031  75.19847201  123.77448518   97.23179245    4.75925548   21.92013690    0.78273158    0.75329835    0.03666296    0.05545731    0.15458138    6.05484423    1.50361382   13.73002397
   684    253.87889    20.0    600.0      1.4    400.0      1.7     86.1    120.0       536.08290  4913219.48225   918065.30185       63.12656  0.00001 133.94267759  219.80576498  138.83044711   43.50401392   39.04457157    0.96546502    0.15893699    0.06530874    0.10048134    0.67527293    0.71720397   12.69394467   13.73002397
   685    198.70466    20.0    600.0      1.4    400.0      1.7    110.0    120.0       567.21227  3845455.84945   918065.30185       75.15805  0.00002 141.72108457  232.74150513  153.23968317   39.50999337   41.31181908    1.05304656    0.21486069    0.06910007    0.10587276    0.61016649    0.91634967    9.93523296   13.73002397
   686    150.40034    20.0    600.0      1.4    400.0      1.7    145.3    120.0       580.39379  2910641.96408   918065.30185       90.21079  0.00003 145.01509649  238.30492445  163.49961533   33.57415394   42.27187013    1.12159449    0.29046456    0.07070497    0.10793598    0.53089449    1.21065516    7.52001709   13.73002397
   687    494.61648    20.0    600.0      1.4    400.0      1.7     44.2    120.0       395.73247  9572100.17713   918065.30185       37.16658  0.00000  98.87368232  161.74117200   88.79684417   46.32077630   28.82241689    0.67563199    0.06022179    0.04821358    0.07552421    0.81604041    0.36812956   24.73082413   13.73002397
   688    181.76407    20.0    600.0      1.4    400.0      1.7    120.2    120.0       574.18340  3517611.51973   918065.30185       79.82963  0.00002 143.46304568  235.65554793  157.32418614   37.74061718   41.81954803    1.07911018    0.23777267    0.06994900    0.10703615    0.58524218    1.00175438    9.08820334   13.73002397
   689     89.93940    20.0    600.0      1.4    400.0      1.7    242.9    120.0       538.50204  1740564.75496   918065.30185      120.39108  0.00007 134.54879771  221.28493015  161.27875811   21.38955412   39.22076475    1.13400175    0.45066762    0.06560054    0.09968411    0.38404773    2.02450703    4.49697005   13.73002397
   690    172.04119    20.0    600.0      1.4    400.0      1.7    127.0    120.0       577.21415  3329448.54268   918065.30185       82.78285  0.00002 144.22040496  236.93039054  159.48200453   36.58135299   42.04028735    1.09333914    0.25253632    0.07031803    0.10752162    0.56962403    1.05836837    8.60205927   13.73002397
   691     47.11291    20.0    600.0      1.4    400.0      1.7    463.8    120.0       404.14019   911759.41654   918065.30185      157.78129  0.00017 100.97780627  166.16833047  127.51574266    9.47830893   29.43477660    0.96147993    0.64567053    0.04923195    0.07456670    0.23053082    3.86482096    2.35564534   13.73002397
   692    115.00000    20.0    600.0      1.4    400.0      1.7    190.0    120.0       568.66044  2225552.93129   918065.30185      105.72972  0.00005 142.08380675  233.59871508  165.80292991   27.17498674   41.41728757    1.14744279    0.37219815    0.06927491    0.10546872    0.45305823    1.58333004    5.74999985   13.73002608
   693    389.92931    20.0    600.0      1.4    400.0      1.7     56.0    120.0       450.98429  7546141.29605   918065.30185       45.26055  0.00001 112.67924089  184.57864547  107.02793000   46.69847548   32.84657717    0.78050341    0.08705539    0.05494356    0.08540000    0.77260105    0.46696400   19.49646559   13.73002397
   694      9.54557    20.0    600.0      1.4    400.0      1.7   2289.0    120.0       115.79079   184732.10958   918065.30185      216.86187  0.00117  28.93138164   47.63340558   38.60064475    0.62536244    8.43340075    0.37759190    0.91304215    0.01410537    0.02130259    0.05154988   19.07512491    0.47727852   13.73002397
   695     82.93853    20.0    600.0      1.4    400.0      1.7    263.4    120.0       525.15223  1605079.57883   918065.30185      125.24279  0.00008 131.21331809  215.81956190  158.53253718   19.58681625   38.24845715    1.12217669    0.47659319    0.06397414    0.09716080    0.36227188    2.19539632    4.14692664   13.73002397
   696     63.09278    20.0    600.0      1.4    400.0      1.7    346.3    120.0       470.97859  1221012.01590   918065.30185      141.39575  0.00012 117.67779699  193.60803499  145.58454377   14.10821805   34.30282386    1.05900047    0.56187591    0.05737439    0.08700547    0.29374423    2.88595555    3.15463884   13.73002397
   697    283.98702    20.0    600.0      1.4    400.0      1.7     76.9    120.0       516.86567  5495888.82462   918065.30185       58.05511  0.00001 129.14087020  211.84101805  131.05347397   44.83031080   37.64492139    0.91961341    0.13699318    0.06296810    0.09709979    0.70293893    0.64116646   14.19935082   13.73002397
   698     54.95536    20.0    600.0      1.4    400.0      1.7    397.6    120.0       440.01512  1063531.62625   918065.30185      149.29074  0.00014 109.94139212  180.89962599  137.41838970   11.75571260   32.04765857    1.01591946    0.60266556    0.05360231    0.08123476    0.26249737    3.31328808    2.74776815   13.73002397
   699    188.89757    20.0    600.0      1.4    400.0      1.7    115.7    120.0       571.47911  3655663.36400   918065.30185       77.79350  0.00002 142.78728511  234.52317931  155.64591690   38.52272519   41.62258622    1.06828915    0.22771589    0.06961969    0.10658978    0.59607464    0.96392424    9.44487869   13.73002397
   700    142.14055    20.0    600.0      1.4    400.0      1.7    153.7    120.0       579.91186  2750793.49909   918065.30185       93.40980  0.00003 144.89477482  238.13353733  164.62810969   32.25543844   42.23676969    1.13051714    0.30708824    0.07064610    0.10777849    0.51448717    1.28100636    7.10702755   13.73002397
   701     36.53560    20.0    600.0      1.4    400.0      1.7    598.0    120.0       344.64828   707060.55176   918065.30185      170.88945  0.00024  86.11332570  141.72765892  110.32580937    6.48148840   25.10179757    0.86219186    0.71003326    0.04198459    0.06353838    0.18444377    4.98371352    1.82677986   13.73002397
   702      5.67736    20.0    600.0      1.4    400.0      1.7   3848.6    120.0        71.44966   109871.96693   918065.30185      225.55844  0.00205  17.85235268   29.39413017   23.97023885    0.23294193    5.20389941    0.25665648    0.94726714    0.00870383    0.01314102    0.03088801   32.07176756    0.28386797   13.73002397
   703    305.47788    20.0    600.0      1.4    400.0      1.7     71.5    120.0       503.00960  5911791.86617   918065.30185       54.90654  0.00001 125.67866929  206.10289654  125.71890292   45.50912634   36.63574049    0.88847791    0.12394138    0.06128042    0.09464990    0.72012831    0.59605936   15.27389386   13.73002397
   704     76.28915    20.0    600.0      1.4    400.0      1.7    286.4    120.0       509.93051  1476396.57059   918065.30185      130.22740  0.00009 127.41011905  209.58280389  155.13139458   17.80619488   37.13981225    1.10647133    0.50311487    0.06211971    0.09429652    0.34046889    2.38674762    3.81445755   13.73002397
   705      2.29082    20.0    600.0      1.4    400.0      1.7   9538.0    120.0        29.77637    44333.46715   918065.30185      233.76557  0.00527   7.43990141   12.25045475   10.04632163    0.03969537    2.16870511    0.12505469    0.97836135    0.00362728    0.00547504    0.01253633   79.48370647    0.11454105   13.73002397
   706    133.42021    20.0    600.0      1.4    400.0      1.7    163.8    120.0       578.09509  2582032.20068   918065.30185       97.04297  0.00004 144.44093941  237.41540045  165.48698389   30.75176680   42.10444875    1.13834421    0.32613455    0.07042461    0.10736943    0.49607141    1.36473288    6.67101059   13.73002397
   707     96.14172    20.0    600.0      1.4    400.0      1.7    227.3    120.0       548.31297  1860595.93961   918065.30185      116.39638  0.00006 137.00006747  225.29762024  163.09480808   22.92047395   39.93532502    1.14106774    0.42927504    0.06679582    0.10154843    0.40238071    1.89390147    4.80708612   13.73002397
   708     34.46730    20.0    600.0      1.4    400.0      1.7    633.9    120.0       331.32214   667033.52801   918065.30185      173.71142  0.00026  82.78368896  136.25145251  106.36901907    5.91798342   24.13121380    0.83852937    0.72353906    0.04036119    0.06107190    0.17502784    5.28277387    1.72336498   13.73002397
   709    156.02029    20.0    600.0      1.4    400.0      1.7    140.0    120.0       580.12912  3019402.60532   918065.30185       88.15660  0.00003 144.94890500  238.17823318  162.58655913   34.41542427   42.25259350    1.11484450    0.27987417    0.07067283    0.10793294    0.54152005    1.16704660    7.80101455   13.73002397
   710    105.89009    20.0    600.0      1.4    400.0      1.7    206.3    120.0       560.43315  2049252.44160   918065.30185      110.62701  0.00005 140.02828089  230.24739326  164.96183401   25.19564526   40.81807538    1.14683387    0.39837084    0.06827249    0.10387050    0.42948616    1.71954661    5.29450463   13.73002397
   711     47.98396    20.0    600.0      1.4    400.0      1.7    455.4    120.0       408.44619   928616.53141   918065.30185      156.79088  0.00017 102.05368988  167.93682528  128.72533920    9.73033515   29.74839595    0.96824453    0.64070428    0.04975651    0.07536623    0.23417298    3.79466309    2.39919784   13.73002397
   712    215.30284    20.0    600.0      1.4    400.0      1.7    101.5    120.0       558.85629  4166673.50034   918065.30185       71.08243  0.00002 139.63312150  229.26177737  148.99204932   40.96934435   40.70322774    1.02670208    0.19537539    0.06808242    0.10444448    0.63209771    0.84570622   10.76514191   13.73002397
   713    228.34183    20.0    600.0      1.4    400.0      1.7     95.7    120.0       551.55551  4419011.54815   918065.30185       68.17810  0.00002 137.80884558  226.22720548  145.57057714   41.94888063   40.17148914    1.00585702    0.18181231    0.06719324    0.10318193    0.64781253    0.79741391   11.41709132   13.73002397
   714    241.91368    20.0    600.0      1.4    400.0      1.7     90.3    120.0       543.48028  4681661.91623   918065.30185       65.39687  0.00001 135.79106822  222.87453512  141.98394340   42.83072991   39.58334507    0.98426965    0.16909973    0.06620972    0.10177575    0.66291480    0.75267735   12.09568416   13.73002397
   715     71.23679    20.0    600.0      1.4    400.0      1.7    306.7    120.0       496.49621  1378620.05560   918065.30185      134.28839  0.00010 124.05350114  204.07521849  151.95422184   16.41326629   36.16135040    1.09112119    0.52460271    0.06048306    0.09177671    0.32313752    2.55602415    3.56183938   13.73002397
   716    115.00000    20.0    600.0      1.4    400.0      1.7    190.0    120.0       568.66044  2225552.93129   918065.30185      105.72972  0.00005 142.08380675  233.59871508  165.80292991   27.17498674   41.41728757    1.14744279    0.37219815    0.06927491    0.10546872    0.45305823    1.58333004    5.74999985   13.73002608
   717     11.84689    20.0    600.0      1.4    400.0      1.7   1844.4    120.0       140.60322   229268.79132   918065.30185      211.99903  0.00092  35.13098629   57.83880359   46.69911585    0.93431806   10.24056652    0.43984735    0.89332507    0.01712798    0.02587203    0.06367492   15.36968016    0.59234463   13.73002397
   718     71.32718    20.0    600.0      1.4    400.0      1.7    306.3    120.0       496.75183  1380369.38177   918065.30185      134.21351  0.00010 124.11736957  204.18003742  152.01596074   16.43846247   36.17996817    1.09142443    0.52420764    0.06051420    0.09182460    0.32345356    2.55278493    3.56635899   13.73002397
   719     74.92639    20.0    600.0      1.4    400.0      1.7    291.6    120.0       506.47414  1450023.61288   918065.30185      131.29837  0.00009 126.54652977  208.16606187  154.32786722   17.43367771   36.88807373    1.10264180    0.50879330    0.06169863    0.09364759    0.33586048    2.43015770    3.74631963   13.73002397
   720    233.14913    20.0    600.0      1.4    400.0      1.7     93.7    120.0       548.74201  4512045.22538   918065.30185       67.16630  0.00001 137.10582843  225.05871946  144.30097418   42.27648697   39.96657327    0.99818807    0.17715522    0.06685057    0.10269296    0.65330125    0.78097204   11.65745642   13.73002397
   721    115.00000    20.0    600.0      1.4    400.0      1.7    190.0    120.0       568.66044  2225552.93129   918065.30185      105.72972  0.00005 142.08380675  233.59871508  165.80292991   27.17498674   41.41728757    1.14744279    0.37219815    0.06927491    0.10546872    0.45305823    1.58333004    5.74999985   13.73002608
   722    142.69771    20.0    600.0      1.4    400.0      1.7    153.1    120.0       579.97996  2761576.01064   918065.30185       93.18690  0.00003 144.91178385  238.15971414  164.56090090   32.34756131   42.24172962    1.12995754    0.30592514    0.07065441    0.10779573    0.51562472    1.27600469    7.13488558   13.73002397
   723    298.52018    20.0    600.0      1.4    400.0      1.7     73.2    120.0       507.48916  5777142.75713   918065.30185       55.88784  0.00001 126.79797171  207.95764869  127.42281031   45.31073039   36.96200110    0.89840049    0.12795959    0.06182603    0.09544278    0.71477159    0.60995189   14.92600921   13.73002397
   724    240.34925    20.0    600.0      1.4    400.0      1.7     90.9    120.0       544.43060  4651386.05881   918065.30185       65.70584  0.00001 136.02852722  223.26892728  142.39741020   42.73573538   39.65256006    0.98674653    0.17049801    0.06632546    0.10194165    0.66123487    0.75757653   12.01746237   13.73002397
   725    313.76440    20.0    600.0      1.4    400.0      1.7     69.6    120.0       497.69427  6072157.19930   918065.30185       53.78186  0.00001 124.35053815  203.90247180  123.72032144   45.72093821   36.24860894    0.87686257    0.11939299    0.06063300    0.09370815    0.72626586    0.58031743   15.68821998   13.73002397
   726    115.00000    20.0    600.0      1.4    400.0      1.7    190.0    120.0       568.66044  2225552.93129   918065.30185      105.72972  0.00005 142.08380675  233.59871508  165.80292991   27.17498674   41.41728757    1.14744279    0.37219815    0.06927491    0.10546872    0.45305823    1.58333004    5.74999985   13.73002608
   727    419.18941    20.0    600.0      1.4    400.0      1.7     52.1    120.0       434.43370  8112397.90811   918065.30185       42.66369  0.00001 108.54380220  177.73589048  101.41731935   46.73668668   31.64114641    0.74824702    0.07800698    0.05292762    0.08244600    0.78661941    0.43436915   20.95947069   13.73002397
   728    280.42505    20.0    600.0      1.4    400.0      1.7     77.9    120.0       519.16188  5426955.70043   918065.30185       58.61219  0.00001 129.71462187  212.79225630  131.95708949   44.69791310   37.81216128    0.92490961    0.13934959    0.06324778    0.09750497    0.69989766    0.64931057   14.02125260   13.73002397
   729    213.01990    20.0    600.0      1.4    400.0      1.7    102.6    120.0       560.07561  4122492.84452   918065.30185       71.61658  0.00002 139.93779814  229.76901625  149.58543854   40.78335487   40.79203423    1.03034761    0.19790006    0.06823092    0.10465425    0.62921477    0.85476965   10.65099523   13.73002397
   730    204.33626    20.0    600.0      1.4    400.0      1.7    106.9    120.0       564.51871  3954441.86644   918065.30185       73.72385  0.00002 141.04802455  231.61876458  151.81825520   40.03366774   41.11563922    1.04416145    0.20794684    0.06877203    0.10541503    0.61786609    0.89109466   10.21681295   13.73002397
   731     30.70180    20.0    600.0      1.4    400.0      1.7    711.7    120.0       305.48884   594161.21700   918065.30185      179.09575  0.00030  76.32903867  125.63429784   98.60398230    4.92152528   22.24969489    0.79121518    0.74894554    0.03721418    0.05629381    0.15754647    5.93069239    1.53509015   13.73002397
   732    179.55226    20.0    600.0      1.4    400.0      1.7    121.7    120.0       574.94366  3474807.29097   918065.30185       80.48278  0.00002 143.65302546  235.97458706  157.82945346   37.48659136   41.87492014    1.08240605    0.24102037    0.07004157    0.10715986    0.58177820    1.01409445    8.97761292   13.73002397
   733     57.18429    20.0    600.0      1.4    400.0      1.7    382.1    120.0       449.09013  1106667.24771   918065.30185      147.04186  0.00013 112.20883756  184.62498057  139.85329689   12.40301055   32.70861919    1.02895430    0.59111997    0.05470786    0.08292435    0.27124782    3.18414284    2.85921453   13.73002397
   734    115.00000    20.0    600.0      1.4    400.0      1.7    190.0    120.0       568.66044  2225552.93129   918065.30185      105.72972  0.00005 142.08380675  233.59871508  165.80292991   27.17498674   41.41728757    1.14744279    0.37219815    0.06927491    0.10546872    0.45305823    1.58333004    5.74999985   13.73002608
   735     23.56322    20.0    600.0      1.4    400.0      1.7    927.3    120.0       250.48358   456010.70055   918065.30185      190.27670  0.00042  62.58552965  103.02299931   81.70146749    3.17358093   18.24349163    0.68402947    0.80013526    0.03051346    0.04613241    0.12321887    7.72742312    1.17816086   13.73002397
   736     35.34963    20.0    600.0      1.4    400.0      1.7    618.1    120.0       337.07983   684109.01853   918065.30185      172.49625  0.00025  84.22228980  138.61755749  108.08284933    6.15712985   24.55056358    0.84881528    0.71773914    0.04106259    0.06213742    0.17906085    5.15091480    1.76748167   13.73002397
   737    115.00000    20.0    600.0      1.4    400.0      1.7    190.0    120.0       568.66044  2225552.93129   918065.30185      105.72972  0.00005 142.08380675  233.59871508  165.80292991   27.17498674   41.41728757    1.14744279    0.37219815    0.06927491    0.10546872    0.45305823    1.58333004    5.74999985   13.73002608
   738    132.10127    20.0    600.0      1.4    400.0      1.7    165.4    120.0       577.68850  2556507.16448   918065.30185       97.61724  0.00004 144.33936429  237.25263702  165.58248027   30.51401715   42.07483541    1.13936031    0.32915912    0.07037505    0.10728312    0.49318271    1.37835885    6.60506332   13.73002397
   739    157.86548    20.0    600.0      1.4    400.0      1.7    138.4    120.0       579.94812  3055111.83896   918065.30185       87.50240  0.00003 144.90366114  238.09800954  162.26435788   34.68209537   42.23941088    1.11252542    0.27651661    0.07065082    0.10791443    0.54491815    1.15340572    7.89327407   13.73002397
   740     94.03961    20.0    600.0      1.4    400.0      1.7    232.3    120.0       545.18505  1819914.60935   918065.30185      117.72024  0.00006 136.21855513  224.01874412  162.53898798   22.40876166   39.70750889    1.13899910    0.43636721    0.06641474    0.10095290    0.39626515    1.93623670    4.70198065   13.73002397
   741    119.02780    20.0    600.0      1.4    400.0      1.7    183.6    120.0       571.47575  2303501.48295   918065.30185      103.69986  0.00005 142.78721094  234.74248849  165.94096228   28.00509196   41.62234202    1.14650196    0.36138365    0.06961796    0.10602350    0.46297490    1.52975143    5.95139009   13.73002397
   742    326.17868    20.0    600.0      1.4    400.0      1.7     67.0    120.0       489.78969  6312405.16990   918065.30185       52.18060  0.00001 122.37543575  200.63082440  120.79113468   45.99229070   35.67289370    0.85987859    0.11302485    0.05967020    0.09230598    0.73499896    0.55823069   16.30893412   13.73002397
   743     65.16941    20.0    600.0      1.4    400.0      1.7    335.3    120.0       477.97139  1261200.24017   918065.30185      139.51295  0.00011 119.42498557  196.47708424  147.36739844   14.70192609   34.81213109    1.06814249    0.55204826    0.05822628    0.08831134    0.30141412    2.79399435    3.25847025   13.73002397
   744    235.80736    20.0    600.0      1.4    400.0      1.7     92.7    120.0       547.16293  4563488.92898   918065.30185       66.61961  0.00001 136.71125920  224.40309146  143.59824372   42.45033191   39.85156381    0.99395667    0.17465412    0.06665825    0.10241806    0.65626957    0.77216821   11.79036821   13.73002397
   745    126.38328    20.0    600.0      1.4    400.0      1.7    172.9    120.0       575.48177  2445849.23684   918065.30185      100.18751  0.00004 143.78806061  236.36456937  165.87805119   29.45108661   41.91411239    1.14317952    0.34273706    0.07010612    0.10682668    0.48033014    1.44072022    6.31916409   13.73002397
   746    184.33441    20.0    600.0      1.4    400.0      1.7    118.5    120.0       573.25188  3567354.28694   918065.30185       79.08381  0.00002 143.23027218  235.26510973  156.72761413   38.02888225   41.75170266    1.07524269    0.23407683    0.06983557    0.10688337    0.58920423    0.98778601    9.21672041   13.73002397
   747    228.38990    20.0    600.0      1.4    400.0      1.7     95.7    120.0       551.52766  4419941.99101   918065.30185       68.16783  0.00002 137.80188658  226.21563667  145.55789228   41.95224315   40.16946073    1.00578024    0.18176485    0.06718985    0.10317709    0.64786821    0.79724605   11.41949525   13.73002397
   748    115.00000    20.0    600.0      1.4    400.0      1.7    190.0    120.0       568.66044  2225552.93129   918065.30185      105.72972  0.00005 142.08380675  233.59871508  165.80292991   27.17498674   41.41728757    1.14744279    0.37219815    0.06927491    0.10546872    0.45305823    1.58333004    5.74999985   13.73002608
   749    115.00000    20.0    600.0      1.4    400.0      1.7    190.0    120.0       568.66044  2225552.93129   918065.30185      105.72972  0.00005 142.08380675  233.59871508  165.80292991   27.17498674   41.41728757    1.14744279    0.37219815    0.06927491    0.10546872    0.45305823    1.58333004    5.74999985   13.73002608
   750    332.00124    20.0    600.0      1.4    400.0      1.7     65.8    120.0       486.11254  6425086.53095   918065.30185       51.46197  0.00001 121.45663506  199.10913027  119.44480011   46.10197207   35.40507566    0.85208626    0.11020899    0.05922232    0.09165308    0.73891561    0.54844056   16.60006218   13.73002397
   751     37.07340    20.0    600.0      1.4    400.0      1.7    589.4    120.0       348.01695   717468.51081   918065.30185      170.17063  0.00024  86.95501380  143.11189424  111.32044156    6.62960530   25.34714839    0.86809284    0.70657252    0.04239496    0.06416207    0.18687045    4.91141724    1.85367014   13.73002397
   752    232.25436    20.0    600.0      1.4    400.0      1.7     94.1    120.0       549.26993  4494729.18763   918065.30185       67.35234  0.00001 137.23774126  225.27793853  144.53743646   42.21681311   40.00502334    0.99961399    0.17800880    0.06691487    0.10278480    0.65229153    0.78398075   11.61271809   13.73002397
   753    212.29348    20.0    600.0      1.4    400.0      1.7    102.9    120.0       560.45940  4108434.58435   918065.30185       71.78824  0.00002 140.03369875  229.92870635  149.77377081   40.72322549   40.81998710    1.03150676    0.19871331    0.06827766    0.10472020    0.62828883    0.85769451   10.61467383   13.73002397
   754    237.47653    20.0    600.0      1.4    400.0      1.7     92.0    120.0       546.16360  4595791.59810   918065.30185       66.28085  0.00001 136.46155510  223.98823926  143.15690161   42.55690304   39.77877972    0.99130380    0.17310978    0.06653654    0.10224392    0.65810977    0.76674082   11.87382653   13.73002397
   755     16.63079    20.0    600.0      1.4    400.0      1.7   1313.8    120.0       188.65727   321849.94377   918065.30185      202.55713  0.00063  47.13770730   77.60136421   62.18905707    1.72914340   13.74049109    0.55220713    0.85384551    0.02298185    0.03472712    0.08844552   10.94854268    0.83153966   13.73002397
   756    175.93266    20.0    600.0      1.4    400.0      1.7    124.2    120.0       576.10032  3404758.65348   918065.30185       81.57502  0.00002 143.94206398  236.46082075  158.63873710   37.05869707   41.95916337    1.08772832    0.24647392    0.07018241    0.10734590    0.57599777    1.03495821    8.79663295   13.73002397
   757    103.89805    20.0    600.0      1.4    400.0      1.7    210.3    120.0       558.25553  2010701.18008   918065.30185      111.75899  0.00006 139.48420618  229.35891004  164.66850057   24.74390922   40.65947206    1.14612624    0.40443123    0.06800717    0.10345115    0.42411045    1.75251558    5.19490245   13.73002397
   758    227.57637    20.0    600.0      1.4    400.0      1.7     96.0    120.0       551.99809  4404197.93724   918065.30185       68.34202  0.00002 137.91943420  226.41105684  145.77248908   41.89510776   40.20372354    1.00707968    0.18257022    0.06724714    0.10325874    0.64692391    0.80009604   11.37881835   13.73002397
   759    115.00000    20.0    600.0      1.4    400.0      1.7    190.0    120.0       568.66044  2225552.93129   918065.30185      105.72972  0.00005 142.08380675  233.59871508  165.80292991   27.17498674   41.41728757    1.14744279    0.37219815    0.06927491    0.10546872    0.45305823    1.58333004    5.74999985   13.73002608
   760    127.11458    20.0    600.0      1.4    400.0      1.7    171.9    120.0       575.80593  2460001.71046   918065.30185       99.85126  0.00004 143.86904777  236.49538037  165.85152777   29.58997831   41.93772243    1.14274717    0.34095724    0.07014562    0.10689282    0.48200432    1.43243170    6.35572885   13.73002397
   761     84.75246    20.0    600.0      1.4    400.0      1.7    257.8    120.0       528.86035  1640183.79386   918065.30185      123.94856  0.00008 132.13980114  217.33814002  159.32114865   20.06126015   38.51853071    1.12567134    0.46968607    0.06442589    0.09786044    0.36802760    2.14840907    4.23762290   13.73002397
   762      1.26789    20.0    600.0      1.4    400.0      1.7  17233.3    120.0        16.64191    24537.00041   918065.30185      236.36336  0.00963   4.15813399    6.84682952    5.62461338    0.01232909    1.21208135    0.07669694    0.98796322    0.00202727    0.00305974    0.00694976  143.61121007    0.06339441   13.73002397
   763    278.56952    20.0    600.0      1.4    400.0      1.7     78.4    120.0       520.35691  5391046.38233   918065.30185       58.90664  0.00001 130.01322293  213.28735627  132.42980757   44.62652274   37.89919891    0.92768317    0.14060069    0.06339333    0.09771573    0.69829025    0.65363558   13.92847594   13.73002397
   764    361.13948    20.0    600.0      1.4    400.0      1.7     60.5    120.0       468.08026  6988985.24717   918065.30185       48.14389  0.00001 116.95095754  191.64891667  112.97696082   46.50342657   34.09172938    0.81474836    0.09755856    0.05702592    0.08844644    0.75696907    0.50419010   18.05697383   13.73002397
   765    116.95888    20.0    600.0      1.4    400.0      1.7    186.8    120.0       570.08776  2263462.34170   918065.30185      104.73263  0.00005 142.44043246  234.17888366  165.88633374   27.58210568   41.52124984    1.14706916    0.36688303    0.06944883    0.10574928    0.45791886    1.55681174    5.84794375   13.73002397
   766     59.84068    20.0    600.0      1.4    400.0      1.7    365.1    120.0       459.30834  1158075.39362   918065.30185      144.44863  0.00012 114.76191738  188.81898523  142.55535246   13.17208007   33.45284292    1.04323717    0.57773234    0.05595267    0.08482843    0.28148657    3.04279542    2.99203404   13.73002397
   767    115.00000    20.0    600.0      1.4    400.0      1.7    190.0    120.0       568.66044  2225552.93129   918065.30185      105.72972  0.00005 142.08380675  233.59871508  165.80292991   27.17498674   41.41728757    1.14744279    0.37219815    0.06927491    0.10546872    0.45305823    1.58333004    5.74999985   13.73002608
   768     96.99406    20.0    600.0      1.4    400.0      1.7    225.3    120.0       549.52621  1877090.82714   918065.30185      115.86805  0.00006 137.30319503  225.79353037  163.30364048   23.12584184   40.02368888    1.14181676    0.42644429    0.06694363    0.10177976    0.40483231    1.87725885    4.84970280   13.73002397
   769    186.75892    20.0    600.0      1.4    400.0      1.7    117.0    120.0       572.32826  3614274.91420   918065.30185       78.39296  0.00002 142.99947314  234.87839994  156.15629412   38.29408810   41.68443235    1.07156112    0.23066579    0.06972309    0.10673082    0.59288030    0.97496252    9.33794611   13.73002397
   770    195.68495    20.0    600.0      1.4    400.0      1.7    111.7    120.0       568.58716  3787016.70332   918065.30185       75.95031  0.00002 142.06464274  233.31511806  153.99095647   39.21644519   41.41195701    1.05777602    0.21870515    0.06926751    0.10610506    0.60592228    0.93049030    9.78424760   13.73002397
   771    254.94399    20.0    600.0      1.4    400.0      1.7     85.7    120.0       535.41504  4933831.91409   918065.30185       62.93208  0.00001 133.77579757  219.52879767  138.55087140   43.55957158   38.99592888    0.96380468    0.15807580    0.06522740    0.10036424    0.67633256    0.71420764   12.74719970   13.73002397
   772     96.01443    20.0    600.0      1.4    400.0      1.7    227.6    120.0       548.12909  1858132.52906   918065.30185      116.47570  0.00006 136.95412511  225.22245284  163.06281362   22.88969854   39.92193250    1.14095151    0.42970000    0.06677342    0.10151339    0.40201320    1.89641230    4.80072158   13.73002397
   773    331.32995    20.0    600.0      1.4    400.0      1.7     65.9    120.0       486.53538  6412095.25275   918065.30185       51.54381  0.00001 121.56229043  199.28410641  119.59911507   46.08987086   35.43587279    0.85297900    0.11052834    0.05927382    0.09172818    0.73846966    0.54955174   16.56649739   13.73002397
   774     55.74550    20.0    600.0      1.4    400.0      1.7    392.0    120.0       443.28583  1078822.84800   918065.30185      148.48570  0.00014 110.75859908  182.24233411  138.29957617   11.98532066   32.28587444    1.02065399    0.59853961    0.05400076    0.08184355    0.26561607    3.26632555    2.78727497   13.73002397
   775    229.51630    20.0    600.0      1.4    400.0      1.7     95.2    120.0       550.87346  4441740.67430   918065.30185       67.92810  0.00002 137.63841909  225.94389792  145.26062117   42.03051831   40.12181317    1.00398176    0.18065826    0.06711017    0.10306350    0.64916807    0.79333341   11.47581509   13.73002397
   776     18.00333    20.0    600.0      1.4    400.0      1.7   1213.7    120.0       201.60613   348412.11473   918065.30185      200.00149  0.00057  50.37308998   82.92613885   66.31647398    1.99042695   14.68359634    0.58090499    0.84288761    0.02455926    0.03711460    0.09543853   10.11384982    0.90016637   13.73002397
   777    235.00584    20.0    600.0      1.4    400.0      1.7     93.0    120.0       547.64070  4547977.38270   918065.30185       66.78351  0.00001 136.83064189  224.60144801  143.81016029   42.39845084   39.88636161    0.99523173    0.17540283    0.06671644    0.10250127    0.65537946    0.77480181   11.75029202   13.73002397
   778    167.39933    20.0    600.0      1.4    400.0      1.7    130.5    120.0       578.35152  3239616.49616   918065.30185       84.27121  0.00003 144.50463415  237.41206792  160.44706391   35.98775370   42.12312527    1.09985841    0.26005036    0.07045650    0.10769545    0.56179769    1.08771615    8.36996626   13.73002397
   779    207.05451    20.0    600.0      1.4    400.0      1.7    105.5    120.0       563.16327  4007047.13307   918065.30185       73.05100  0.00002 140.70932987  231.05420554  151.12402575   40.27570506   41.01691792    1.03984902    0.20472414    0.06860696    0.10518361    0.62148530    0.87939618   10.35272572   13.73002397
   780     87.28889    20.0    600.0      1.4    400.0      1.7    250.3    120.0       533.74822  1689270.37374   918065.30185      122.18305  0.00007 133.36104707  219.33931645  160.33172207   20.71613493   38.87452940    1.13004149    0.46025282    0.06502138    0.09878408    0.37594172    2.08598086    4.36444441   13.73002397
   781    155.39169    20.0    600.0      1.4    400.0      1.7    140.6    120.0       580.18051  3007237.60389   918065.30185       88.38171  0.00003 144.96175253  238.20134803  162.69389968   34.32351311   42.25633652    1.11562348    0.28103123    0.07067908    0.10793734    0.54035235    1.17176759    7.76958466   13.73002397
   782     81.68809    20.0    600.0      1.4    400.0      1.7    267.5    120.0       522.48900  1580880.31358   918065.30185      126.15082  0.00008 130.54790105  214.72869478  157.95554675   19.25685656   38.05448558    1.11957957    0.48143465    0.06364968    0.09665881    0.35825686    2.22900229    4.08440473   13.73002397
   783    284.99486    20.0    600.0      1.4    400.0      1.7     76.7    120.0       516.21558  5515393.19448   918065.30185       57.89941  0.00001 128.97843236  211.57172636  130.79873879   44.86668386   37.59757321    0.91812165    0.13633703    0.06288892    0.09698504    0.70378902    0.63889906   14.24974305   13.73002397
   784    135.07827    20.0    600.0      1.4    400.0      1.7    161.8    120.0       578.55479  2614119.87043   918065.30185       96.33058  0.00004 144.55578040  237.59888314  165.35338073   31.04674707   42.13793017    1.13700037    0.32238749    0.07048064    0.10746840    0.49966347    1.34798110    6.75391329   13.73002397
   785     30.53601    20.0    600.0      1.4    400.0      1.7    715.5    120.0       304.30307   590952.76563   918065.30185      179.34049  0.00030  76.03276292  125.14692067   98.24472358    4.87865977   22.16333108    0.78899765    0.75008891    0.03706973    0.05607459    0.15676678    5.96289183    1.52680071   13.73002397
   786    115.00000    20.0    600.0      1.4    400.0      1.7    190.0    120.0       568.66044  2225552.93129   918065.30185      105.72972  0.00005 142.08380675  233.59871508  165.80292991   27.17498674   41.41728757    1.14744279    0.37219815    0.06927491    0.10546872    0.45305823    1.58333004    5.74999985   13.73002608
   787    185.41027    20.0    600.0      1.4    400.0      1.7    117.8    120.0       572.84727  3588175.08402   918065.30185       78.77575  0.00002 143.12916724  235.09565933  156.47508417   38.14736146   41.72223395    1.07361283    0.23255432    0.06978630    0.10681667    0.59084272    0.98205426    9.27051371   13.73002397
   788    265.71792    20.0    600.0      1.4    400.0      1.7     82.2    120.0       528.59567  5142334.94489   918065.30185       61.03019  0.00001 132.07184080  216.70152637  135.73826210   44.08404559   38.49925361    0.94715556    0.14973469    0.06439681    0.09916662    0.68670188    0.68524905   13.28589579   13.73002397
   789    271.24341    20.0    600.0      1.4    400.0      1.7     80.6    120.0       525.06353  5249267.49092   918065.30185       60.09870  0.00001 131.18926396  215.23760252  134.30881877   44.32784400   38.24199655    0.93872871    0.14570429    0.06396660    0.09854507    0.69178404    0.67128985   13.56217069   13.73002397
   790    104.83482    20.0    600.0      1.4    400.0      1.7    208.4    120.0       559.29764  2028830.19319   918065.30185      111.22380  0.00005 139.74457578  229.78415485  164.81172065   24.95718812   40.73537239    1.14648695    0.40156557    0.06813414    0.10365169    0.42664860    1.73685562    5.24174110   13.73002397
   791    109.69939    20.0    600.0      1.4    400.0      1.7    199.2    120.0       564.20592  2122972.32810   918065.30185      108.52502  0.00005 140.97089317  231.78547003  165.40900876   26.04054938   41.09285771    1.14758736    0.38712613    0.06873216    0.10460020    0.43954151    1.65983556    5.48496953   13.73002397
   792    133.39101    20.0    600.0      1.4    400.0      1.7    163.8    120.0       578.08649  2581467.13666   918065.30185       97.05561  0.00004 144.43878990  237.41196024  165.48920275   30.74653340   42.10382207    1.13836722    0.32620108    0.07042356    0.10736759    0.49600777    1.36503161    6.66955068   13.73002397
   793    193.48531    20.0    600.0      1.4    400.0      1.7    112.9    120.0       569.55562  3744447.96246   918065.30185       76.53801  0.00002 142.30664035  233.71941823  154.53271670   38.99684148   41.48249253    1.06120243    0.22156825    0.06938545    0.10626804    0.60277827    0.94106859    9.67426556   13.73002397
   794    141.29212    20.0    600.0      1.4    400.0      1.7    154.6    120.0       579.79766  2734374.16124   918065.30185       93.75130  0.00003 144.86625075  238.08936410  164.72778729   32.11425868   42.22845219    1.13135653    0.30887140    0.07063217    0.10775030    0.51274612    1.28869854    7.06460603   13.73002397
   795    164.21691    20.0    600.0      1.4    400.0      1.7    133.1    120.0       579.00100  3178028.43088   918065.30185       85.32292  0.00003 144.66694525  237.68885188  161.08009249   35.56510747   42.17042871    1.10420385    0.26538766    0.07053556    0.10779029    0.55628650    1.10879539    8.21084534   13.73002397
   796     97.39879    20.0    600.0      1.4    400.0      1.7    224.3    120.0       550.09144  1884923.47482   918065.30185      115.61884  0.00006 137.44441839  226.02454168  163.39954810   23.22293240   40.06485653    1.14215480    0.42510905    0.06701250    0.10188760    0.40599085    1.86945804    4.86993946   13.73002397
   797    179.98401    20.0    600.0      1.4    400.0      1.7    121.4    120.0       574.79835  3483162.83419   918065.30185       80.35445  0.00002 143.61671417  235.91357843  157.73143774   37.53661700   41.86433677    1.08176515    0.24038143    0.07002388    0.10713629    0.58245840    1.01166180    8.99920058   13.73002397
   798    124.95074    20.0    600.0      1.4    400.0      1.7    174.9    120.0       574.80940  2418125.73929   918065.30185      100.85279  0.00004 143.62008148  236.09297364  165.91987226   29.17647589   41.86514201    1.14397571    0.34626147    0.07002418    0.10669021    0.47702414    1.45723791    6.24753681   13.73002397
   799    168.83397    20.0    600.0      1.4    400.0      1.7    129.4    120.0       578.02332  3267380.54267   918065.30185       83.80552  0.00003 144.42261476  237.27276295  160.15386005   36.17407883   42.09922123    1.09786531    0.25769431    0.07041654    0.10764609    0.56424306    1.07847344    8.44169836   13.73002397
   800    154.80785    20.0    600.0      1.4    400.0      1.7    141.1    120.0       580.22347  2995938.79040   918065.30185       88.59182  0.00003 144.97249318  238.22085856  162.79246482   34.23765816   42.25946553    1.11634182    0.28211199    0.07068430    0.10794053    0.53926317    1.17618677    7.74039269   13.73002397
   801    115.00000    20.0    600.0      1.4    400.0      1.7    190.0    120.0       568.66044  2225552.93129   918065.30185      105.72972  0.00005 142.08380675  233.59871508  165.80292991   27.17498674   41.41728757    1.14744279    0.37219815    0.06927491    0.10546872    0.45305823    1.58333004    5.74999985   13.73002608
   802    115.00000    20.0    600.0      1.4    400.0      1.7    190.0    120.0       568.66044  2225552.93129   918065.30185      105.72972  0.00005 142.08380675  233.59871508  165.80292991   27.17498674   41.41728757    1.14744279    0.37219815    0.06927491    0.10546872    0.45305823    1.58333004    5.74999985   13.73002608
   803     74.39631    20.0    600.0      1.4    400.0      1.7    293.7    120.0       505.09701  1439765.21242   918065.30185      131.71972  0.00009 126.20244851  207.60153670  154.00489996   17.28812277   36.78777321    1.10109187    0.51102519    0.06153086    0.09338917    0.33405479    2.44747270    3.71981573   13.73002397
   804     35.70926    20.0    600.0      1.4    400.0      1.7    611.9    120.0       339.39539   691068.84027   918065.30185      172.00582  0.00025  84.80085128  139.56910805  108.77028576    6.25514642   24.71921333    0.85292525    0.71539156    0.04134468    0.06256600    0.18069776    5.09903942    1.78546325   13.73002397
   805    329.33522    20.0    600.0      1.4    400.0      1.7     66.3    120.0       487.79358  6373492.11875   918065.30185       51.78854  0.00001 121.87667219  199.80476643  120.05905368   46.05308326   35.52751085    0.85564044    0.11148535    0.05942707    0.09195161    0.73713597    0.55288029   16.46676079   13.73002397
   806    131.11386    20.0    600.0      1.4    400.0      1.7    166.6    120.0       577.35976  2537398.34158   918065.30185       98.05162  0.00004 144.25723729  237.12078204  165.64751865   30.33422078   42.05089227    1.14008921    0.33144925    0.07033499    0.10721399    0.49100177    1.38873911    6.55569317   13.73002397
   807      2.92853    20.0    600.0      1.4    400.0      1.7   7461.1    120.0        37.83439    56674.78598   918065.30185      232.17478  0.00410   9.45327039   15.56551045   12.75129220    0.06431548    2.75559523    0.15256914    0.97242477    0.00460889    0.00695703    0.01600931   62.17559024    0.14642639   13.73002397
   808    143.64404    20.0    600.0      1.4    400.0      1.7    152.1    120.0       580.08329  2779889.87491   918065.30185       92.81072  0.00003 144.93759206  238.19911018  164.44362764   32.50296444   42.24925576    1.12899216    0.30396386    0.07066701    0.10782271    0.51754642    1.26759838    7.18220186   13.73002397
   809    164.81560    20.0    600.0      1.4    400.0      1.7    132.6    120.0       578.88731  3189614.68002   918065.30185       85.12307  0.00003 144.63853430  237.64026941  160.96290106   35.64560960   42.16214885    1.10339469    0.26437172    0.07052172    0.10777404    0.55733252    1.10476770    8.24077995   13.73002397
   810    115.00000    20.0    600.0      1.4    400.0      1.7    190.0    120.0       568.66044  2225552.93129   918065.30185      105.72972  0.00005 142.08380675  233.59871508  165.80292991   27.17498674   41.41728757    1.14744279    0.37219815    0.06927491    0.10546872    0.45305823    1.58333004    5.74999985   13.73002608
   811    298.78117    20.0    600.0      1.4    400.0      1.7     73.1    120.0       507.32093  5782193.55677   918065.30185       55.85040  0.00001 126.75593648  207.88798829  127.35848100   45.31852599   36.94974844    0.89802552    0.12780544    0.06180554    0.09541302    0.71497600    0.60941909   14.93905865   13.73002397
   812    237.01970    20.0    600.0      1.4    400.0      1.7     92.2    120.0       546.43768  4586950.78955   918065.30185       66.37322  0.00001 136.53003939  224.10201262  143.27769202   42.52793231   39.79874161    0.99202951    0.17353047    0.06656992    0.10229169    0.65760793    0.76821862   11.85098511   13.73002397
   813     26.87549    20.0    600.0      1.4    400.0      1.7    813.0    120.0       277.03318   520111.99997   918065.30185      184.92006  0.00036  69.21916484  113.93763474   89.91856692    3.95781550   20.17718123    0.73687983    0.77587918    0.03374772    0.05103514    0.13933796    6.77505524    1.34377465   13.73002397
   814    131.66353    20.0    600.0      1.4    400.0      1.7    166.0    120.0       577.54537  2548035.90995   918065.30185       97.80933  0.00004 144.30360637  237.19525292  165.61200418   30.43450224   42.06441059    1.13968685    0.33017162    0.07035761    0.10725295    0.49221782    1.38294138    6.58317672   13.73002397
   815     87.47707    20.0    600.0      1.4    400.0      1.7    249.8    120.0       534.09746  1692912.26773   918065.30185      122.05406  0.00007 133.44830485  219.48227439  160.40256051   20.76431851   38.89996546    1.13034264    0.45956320    0.06506393    0.09885014    0.37652274    2.08149337    4.37385371   13.73002397
   816    115.00000    20.0    600.0      1.4    400.0      1.7    190.0    120.0       568.66044  2225552.93129   918065.30185      105.72972  0.00005 142.08380675  233.59871508  165.80292991   27.17498674   41.41728757    1.14744279    0.37219815    0.06927491    0.10546872    0.45305823    1.58333004    5.74999985   13.73002608
   817    115.00000    20.0    600.0      1.4    400.0      1.7    190.0    120.0       568.66044  2225552.93129   918065.30185      105.72972  0.00005 142.08380675  233.59871508  165.80292991   27.17498674   41.41728757    1.14744279    0.37219815    0.06927491    0.10546872    0.45305823    1.58333004    5.74999985   13.73002608
   818     67.73137    20.0    600.0      1.4    400.0      1.7    322.6    120.0       486.12973  1310781.00959   918065.30185      137.25808  0.00010 121.46338730  199.82375669  149.41345520   15.42913066   35.40632783    1.07849621    0.54023314    0.05922016    0.08983634    0.31071035    2.68831043    3.38656852   13.73002397
   819    115.00000    20.0    600.0      1.4    400.0      1.7    190.0    120.0       568.66044  2225552.93129   918065.30185      105.72972  0.00005 142.08380675  233.59871508  165.80292991   27.17498674   41.41728757    1.14744279    0.37219815    0.06927491    0.10546872    0.45305823    1.58333004    5.74999985   13.73002608
   820    151.71920    20.0    600.0      1.4    400.0      1.7    144.0    120.0       580.37205  2936165.26697   918065.30185       89.72018  0.00003 145.00965012  238.29176700  163.29507016   33.77556349   42.27028678    1.12005539    0.28792885    0.07070234    0.10794278    0.53342603    1.20013124    7.58595991   13.73002397
   821     49.77224    20.0    600.0      1.4    400.0      1.7    439.0    120.0       417.02649   963224.50461   918065.30185      154.79602  0.00016 104.19753559  171.46054882  131.11950064   10.24890604   30.37332579    0.98154247    0.63066003    0.05080178    0.07696002    0.24157817    3.65832348    2.48861194   13.73002397
   822    318.10984    20.0    600.0      1.4    400.0      1.7     68.7    120.0       494.91838  6156252.53788   918065.30185       53.21030  0.00001 123.65693168  202.75346430  122.68601768   45.82196527   36.04643226    0.87086039    0.11710524    0.06029489    0.09321596    0.72938390    0.57239018   15.90549200   13.73002397
   823    106.14289    20.0    600.0      1.4    400.0      1.7    205.9    120.0       560.69922  2054144.82396   918065.30185      110.48500  0.00005 140.09475747  230.35591832  164.99605964   25.25248707   40.83745401    1.14690781    0.39761071    0.06830491    0.10392183    0.43016255    1.71545114    5.30714473   13.73002397
   824    249.50620    20.0    600.0      1.4    400.0      1.7     87.6    120.0       538.81015  4828596.69164   918065.30185       63.93773  0.00001 134.62413708  220.93692095  139.98049594   43.26859564   39.24320531    0.97230606    0.16254515    0.06564091    0.10095915    0.67085479    0.72977324   12.47531015   13.73002397
   825     10.74853    20.0    600.0      1.4    400.0      1.7   2032.8    120.0       128.90279   208012.56013   918065.30185      214.29244  0.00103  32.20752920   53.02648145   42.88841734    0.78035937    9.38838764    0.41089807    0.90267608    0.01570265    0.02371706    0.05790421   16.94026565    0.53742649   13.73002397
   826    158.90542    20.0    600.0      1.4    400.0      1.7    137.5    120.0       579.82677  3075237.29675   918065.30185       87.13796  0.00003 144.87332735  238.04485409  162.07823199   34.83035168   42.23057195    1.11119782    0.27464950    0.07063605    0.10790039    0.54681406    1.14585741    7.94527085   13.73002397
   827    127.18684    20.0    600.0      1.4    400.0      1.7    171.8    120.0       575.83728  2461400.27433   918065.30185       99.81816  0.00004 143.87687873  236.50802393  165.84872011   29.60365643   41.94000538    1.14270351    0.34078205    0.07014944    0.10689923    0.48216927    1.43161779    6.35934223   13.73002397
   828     11.76799    20.0    600.0      1.4    400.0      1.7   1856.7    120.0       139.77127   227741.87759   918065.30185      212.16214  0.00093  34.92311595   57.49663218   46.42864827    0.92287609   10.17997294    0.43781161    0.89399318    0.01702663    0.02571879    0.06326139   15.47272743    0.58839965   13.73002397
   829    115.00000    20.0    600.0      1.4    400.0      1.7    190.0    120.0       568.66044  2225552.93129   918065.30185      105.72972  0.00005 142.08380675  233.59871508  165.80292991   27.17498674   41.41728757    1.14744279    0.37219815    0.06927491    0.10546872    0.45305823    1.58333004    5.74999985   13.73002608
   830     34.88366    20.0    600.0      1.4    400.0      1.7    626.4    120.0       334.05274   675091.22040   918065.30185      173.13587  0.00026  83.46595040  137.37359689  107.18260478    6.03059265   24.33009188    0.84341930    0.72079501    0.04069383    0.06157720    0.17693396    5.21972020    1.74418304   13.73002397
   831     52.99031    20.0    600.0      1.4    400.0      1.7    412.3    120.0       431.61829  1025502.75611   918065.30185      151.33121  0.00015 107.84339219  177.45223470  135.13835938   11.18430735   31.43609178    1.00358166    0.61308712    0.05257939    0.07967254    0.25466095    3.43615529    2.64951572   13.73002397
   832    115.00000    20.0    600.0      1.4    400.0      1.7    190.0    120.0       568.66044  2225552.93129   918065.30185      105.72972  0.00005 142.08380675  233.59871508  165.80292991   27.17498674   41.41728757    1.14744279    0.37219815    0.06927491    0.10546872    0.45305823    1.58333004    5.74999985   13.73002608
   833    197.32495    20.0    600.0      1.4    400.0      1.7    110.7    120.0       567.84679  3818754.88728   918065.30185       75.51798  0.00002 141.87963894  233.00618213  153.58397290   39.37699667   41.35803345    1.05521090    0.21660505    0.06917734    0.10598009    0.60823751    0.92275686    9.86624745   13.73002397
   834    129.00166    20.0    600.0      1.4    400.0      1.7    169.4    120.0       576.58446  2496521.63924   918065.30185       98.99393  0.00004 144.06354608  236.80910997  165.76743241   29.94436807   41.99442461    1.14155344    0.33642385    0.07024050    0.10705276    0.48628289    1.41147760    6.45008287   13.73002397
   835    115.00000    20.0    600.0      1.4    400.0      1.7    190.0    120.0       568.66044  2225552.93129   918065.30185      105.72972  0.00005 142.08380675  233.59871508  165.80292991   27.17498674   41.41728757    1.14744279    0.37219815    0.06927491    0.10546872    0.45305823    1.58333004    5.74999985   13.73002608
   836     80.60402    20.0    600.0      1.4    400.0      1.7    271.1    120.0       520.10749  1559900.72033   918065.30185      126.94876  0.00008 129.95287395  213.75309420  157.43260440   18.96891954   37.88103307    1.11719932    0.48568572    0.06335955    0.09621025    0.35474449    2.25898086    4.03020125   13.73002397
   837    115.87911    20.0    600.0      1.4    400.0      1.7    188.6    120.0       569.31462  2242566.10977   918065.30185      105.27983  0.00005 142.24727090  233.86470482  165.84415994   27.35848448   41.46494000    1.14729516    0.36979945    0.06935463    0.10559716    0.45524876    1.57131812    5.79395562   13.73002397
   838    152.77528    20.0    600.0      1.4    400.0      1.7    143.0    120.0       580.33641  2956603.14627   918065.30185       89.33115  0.00003 145.00073211  238.27374366  163.12686148   33.93506789   42.26769060    1.11880246    0.28592094    0.07069802    0.10794483    0.53543621    1.19183518    7.63876386   13.73002397
   839      9.37059    20.0    600.0      1.4    400.0      1.7   2331.8    120.0       113.85728   181345.73808   918065.30185      217.24076  0.00120  28.44827549   46.83811733   37.96683728    0.60404833    8.29257681    0.37259780    0.91456090    0.01386984    0.02094659    0.05062268   19.43132553    0.46852941   13.73002397
   840    388.96671    20.0    600.0      1.4    400.0      1.7     56.2    120.0       451.54320  7527512.54713   918065.30185       45.35137  0.00001 112.81889444  184.80975666  107.21985772   46.69469528   32.88728447    0.78160729    0.08737899    0.05501164    0.08549968    0.77210970    0.46811962   19.44833556   13.73002397
   841     52.97209    20.0    600.0      1.4    400.0      1.7    412.5    120.0       431.53863  1025150.04940   918065.30185      151.35039  0.00015 107.82348791  177.41952651  135.11660959   11.17900670   31.43028968    1.00346338    0.61318486    0.05256968    0.07965772    0.25458773    3.43733751    2.64860446   13.73002397
   842    150.55118    20.0    600.0      1.4    400.0      1.7    145.1    120.0       580.39260  2913561.10664   918065.30185       90.15441  0.00003 145.01479846  238.30395344  163.47653739   33.59731479   42.27178374    1.12141993    0.29017295    0.07070483    0.10793700    0.53118523    1.20944218    7.52755908   13.73002397
   843    115.00000    20.0    600.0      1.4    400.0      1.7    190.0    120.0       568.66044  2225552.93129   918065.30185      105.72972  0.00005 142.08380675  233.59871508  165.80292991   27.17498674   41.41728757    1.14744279    0.37219815    0.06927491    0.10546872    0.45305823    1.58333004    5.74999985   13.73002608
   844    203.97770    20.0    600.0      1.4    400.0      1.7    107.1    120.0       564.69492  3947502.82234   918065.30185       73.81353  0.00002 141.09205613  231.69217847  151.90946291   40.00122735   41.12847334    1.04472928    0.20837740    0.06879349    0.10544507    0.61738404    0.89266106   10.19888499   13.73002397
   845    240.65320    20.0    600.0      1.4    400.0      1.7     90.8    120.0       544.24631  4657268.37700   918065.30185       65.64558  0.00001 135.98247869  223.19244293  142.31706697   42.75432288   39.63913775    0.98626501    0.17022503    0.06630302    0.10190948    0.66156247    0.75661968   12.03266014   13.73002397
   846    188.42536    20.0    600.0      1.4    400.0      1.7    116.0    120.0       571.66929  3646524.80945   918065.30185       77.92507  0.00002 142.83480954  234.60271612  155.75910293   38.47266480   41.63643812    1.06901346    0.22836255    0.06964285    0.10662143    0.59537318    0.96633993    9.42126801   13.73002397
   847    209.56812    20.0    600.0      1.4    400.0      1.7    104.3    120.0       561.88040  4055691.89494   918065.30185       72.43964  0.00002 140.38877189  230.52009842  150.47803803   40.49349151   40.92348280    1.03585078    0.20180788    0.06845072    0.10496401    0.62477739    0.86884851   10.47840599   13.73002397
   848     90.43452    20.0    600.0      1.4    400.0      1.7    241.6    120.0       539.35142  1750146.55517   918065.30185      120.06215  0.00007 134.76101659  221.63248000  161.44383157   21.51409188   39.28262771    1.13467606    0.44890722    0.06570402    0.09984513    0.38554363    2.01342313    4.52172587   13.73002397
   849     72.67559    20.0    600.0      1.4    400.0      1.7    300.7    120.0       500.49745  1406464.71781   918065.30185      133.10634  0.00009 125.05323061  205.71584906  152.91519952   16.81317580   36.45277358    1.09582028    0.51836088    0.06097052    0.09252654    0.32814207    2.50542091    3.63377963   13.73002397
   850    165.82922    20.0    600.0      1.4    400.0      1.7    131.8    120.0       578.68577  3209230.84383   918065.30185       84.78683  0.00003 144.58816518  237.55429255  160.76245683   35.78085219   42.14746952    1.10201579    0.26266429    0.07049719    0.10774482    0.55909370    1.09801488    8.29146091   13.73002397
   851    115.00000    20.0    600.0      1.4    400.0      1.7    190.0    120.0       568.66044  2225552.93129   918065.30185      105.72972  0.00005 142.08380675  233.59871508  165.80292991   27.17498674   41.41728757    1.14744279    0.37219815    0.06927491    0.10546872    0.45305823    1.58333004    5.74999985   13.73002608
   852     47.08825    20.0    600.0      1.4    400.0      1.7    464.0    120.0       404.01708   911282.27024   918065.30185      157.80951  0.00017 100.94704621  166.11776713  127.48108248    9.47118175   29.42581007    0.96128564    0.64581182    0.04921695    0.07454384    0.23042739    3.86684457    2.35441257   13.73002397
   853     61.89708    20.0    600.0      1.4    400.0      1.7    353.0    120.0       466.79201  1197872.19527   918065.30185      142.50308  0.00012 116.63175473  191.89013503  144.50526522   13.76485011   33.99790169    1.05341604    0.56763885    0.05686436    0.08622416    0.28927263    2.94170485    3.09485415   13.73002397
   854     63.30291    20.0    600.0      1.4    400.0      1.7    345.2    120.0       471.70212  1225078.72686   918065.30185      141.20292  0.00012 117.85857479  193.90490902  145.77018555   14.16845402   34.35552075    1.05995730    0.56087104    0.05746253    0.08714054    0.29452589    2.87637547    3.16514571   13.73002397
   855     63.93094    20.0    600.0      1.4    400.0      1.7    341.8    120.0       473.84296  1237232.63628   918065.30185      140.62974  0.00011 118.39347355  194.78329573  146.31791556   14.34827188   34.51144424    1.06277386    0.55788187    0.05772333    0.08754024    0.29685456    2.84811949    3.19654688   13.73002397
   856    124.80518    20.0    600.0      1.4    400.0      1.7    175.1    120.0       574.73828  2415308.86214   918065.30185      100.92088  0.00004 143.60231171  236.06422318  165.92335677   29.14838541   41.85996167    1.14405277    0.34662240    0.07001551    0.10667582    0.47668626    1.45893743    6.24025904   13.73002397
   857    226.47600    20.0    600.0      1.4    400.0      1.7     96.5    120.0       552.63154  4382903.03682   918065.30185       68.57906  0.00002 138.07771717  226.67422020  146.06258472   41.81701876   40.24985987    1.00883785    0.18366779    0.06732429    0.10336862    0.64563930    0.80398341   11.32380010   13.73002397
   858     25.54807    20.0    600.0      1.4    400.0      1.7    855.2    120.0       266.61340   494422.85697   918065.30185      187.03015  0.00038  66.61569826  109.65418426   86.70614933    3.63736964   19.41827648    0.71639070    0.78549354    0.03247839    0.04911059    0.13291748    7.12707255    1.27740351   13.73002397
   859    115.00000    20.0    600.0      1.4    400.0      1.7    190.0    120.0       568.66044  2225552.93129   918065.30185      105.72972  0.00005 142.08380675  233.59871508  165.80292991   27.17498674   41.41728757    1.14744279    0.37219815    0.06927491    0.10546872    0.45305823    1.58333004    5.74999985   13.73002608
   860    152.40761    20.0    600.0      1.4    400.0      1.7    143.4    120.0       580.35063  2949487.73209   918065.30185       89.46620  0.00003 145.00429061  238.28076394  163.18586141   33.87971502   42.26872671    1.11924069    0.28661773    0.07069975    0.10794445    0.53473807    1.19471039    7.62038025   13.73002397
   861    205.41065    20.0    600.0      1.4    400.0      1.7    106.4    120.0       563.98706  3975234.08460   918065.30185       73.45643  0.00002 140.91517657  231.39729434  151.54443589   40.13015212   41.07691728    1.04245854    0.20666437    0.06870729    0.10532434    0.61930401    0.88643384   10.27053243   13.73002397
   862    149.44892    20.0    600.0      1.4    400.0      1.7    146.2    120.0       580.39341  2892229.46208   918065.30185       90.56807  0.00003 145.01501306  238.30782291  163.64326098   33.42731708   42.27184274    1.12268656    0.29231353    0.07070490    0.10792808    0.52905348    1.21836244    7.47244596   13.73002397
   863    115.00000    20.0    600.0      1.4    400.0      1.7    190.0    120.0       568.66044  2225552.93129   918065.30185      105.72972  0.00005 142.08380675  233.59871508  165.80292991   27.17498674   41.41728757    1.14744279    0.37219815    0.06927491    0.10546872    0.45305823    1.58333004    5.74999985   13.73002608
   864    211.44346    20.0    600.0      1.4    400.0      1.7    103.3    120.0       560.90584  4091984.65628   918065.30185       71.99014  0.00002 140.14525233  230.11448059  149.99382563   40.65227927   40.85250244    1.03286247    0.19967107    0.06833203    0.10479686    0.62720004    0.86114248   10.57217322   13.73002397
   865    299.13373    20.0    600.0      1.4    400.0      1.7     73.0    120.0       507.09370  5789016.39534   918065.30185       55.79990  0.00001 126.69915849  207.79389704  127.27163281   45.32901204   36.93319848    0.89751933    0.12759763    0.06177787    0.09537282    0.71525168    0.60870083   14.95668640   13.73002397
   866    115.00000    20.0    600.0      1.4    400.0      1.7    190.0    120.0       568.66044  2225552.93129   918065.30185      105.72972  0.00005 142.08380675  233.59871508  165.80292991   27.17498674   41.41728757    1.14744279    0.37219815    0.06927491    0.10546872    0.45305823    1.58333004    5.74999985   13.73002608
   867    101.66145    20.0    600.0      1.4    400.0      1.7    214.9    120.0       555.63407  1967417.16016   918065.30185      113.05787  0.00006 138.82923996  228.28878185  164.28742658   24.22862111   40.46854330    1.14505709    0.41138798    0.06768778    0.10294776    0.41797648    1.79107171    5.08307257   13.73002397
   868    166.63646    20.0    600.0      1.4    400.0      1.7    131.1    120.0       578.51722  3224853.14333   918065.30185       84.52095  0.00003 144.54604490  237.48252609  160.60103454   35.88761880   42.13519405    1.10090980    0.26131572    0.07047667    0.10772006    0.56048755    1.09269571    8.33182319   13.73002397
   869    254.65963    20.0    600.0      1.4    400.0      1.7     85.8    120.0       535.59348  4928328.67924   918065.30185       62.98389  0.00001 133.82038420  219.60279579  138.62549115   43.54480588   39.00892512    0.96424773    0.15830506    0.06524913    0.10039553    0.67605028    0.71500517   12.73298134   13.73002397
   870    331.80557    20.0    600.0      1.4    400.0      1.7     65.9    120.0       486.23576  6421299.83335   918065.30185       51.48580  0.00001 121.48742385  199.16011947  119.48975535   46.09845922   35.41405018    0.85234632    0.11030193    0.05923733    0.09167497    0.73878578    0.54876399   16.59027871   13.73002397
   871      2.42750    20.0    600.0      1.4    400.0      1.7   9001.0    120.0        31.51175    46978.48988   918065.30185      233.42280  0.00497   7.87350223   12.96439285   10.62936789    0.04449102    2.29509825    0.13109455    0.97708582    0.00383868    0.00579419    0.01328131   75.00854740    0.12137480   13.73002397
   872    251.77030    20.0    600.0      1.4    400.0      1.7     86.8    120.0       537.40109  4872412.75534   918065.30185       63.51514  0.00001 134.27205287  220.35246455  139.38459211   43.39197619   39.14057884    0.96875906    0.16066218    0.06546929    0.10071236    0.67315617    0.72321060   12.58851492   13.73002397
   873    232.50872    20.0    600.0      1.4    400.0      1.7     94.0    120.0       549.12005  4499651.62596   918065.30185       67.29935  0.00001 137.20028989  225.21569853  144.47022261   42.23383650   39.99410698    0.99920856    0.17776555    0.06689662    0.10275873    0.65257911    0.78312311   11.62543588   13.73002397
   874    210.37505    20.0    600.0      1.4    400.0      1.7    103.9    120.0       561.46284  4071308.11956   918065.30185       72.24554  0.00002 140.28443376  230.34629477  150.26991255   40.56219915   40.89307065    1.03456545    0.20088441    0.06839987    0.10489243    0.62582330    0.86551588   10.51875261   13.73002397
   875    115.00000    20.0    600.0      1.4    400.0      1.7    190.0    120.0       568.66044  2225552.93129   918065.30185      105.72972  0.00005 142.08380675  233.59871508  165.80292991   27.17498674   41.41728757    1.14744279    0.37219815    0.06927491    0.10546872    0.45305823    1.58333004    5.74999985   13.73002608
   876    132.82884    20.0    600.0      1.4    400.0      1.7    164.5    120.0       577.91734  2570587.61513   918065.30185       97.29962  0.00004 144.39653319  237.34429179  165.53100403   30.64550863   42.09150245    1.13880571    0.32748582    0.07040294    0.10733157    0.49477967    1.37080885    6.64144201   13.73002397
   877     78.93862    20.0    600.0      1.4    400.0      1.7    276.8    120.0       516.31407  1527670.82171   918065.30185      128.19446  0.00008 129.00507489  212.19885861  156.58688830   18.52324939   37.60474653    1.11330179    0.49231533    0.06289740    0.09549635    0.34929091    2.30663954    3.94693116   13.73002397
   878     77.85642    20.0    600.0      1.4    400.0      1.7    280.6    120.0       513.75929  1506727.31199   918065.30185      129.01712  0.00009 128.36675316  211.15196437  156.00903770   18.23153292   37.41867380    1.11060748    0.49668862    0.06258616    0.09501595    0.34570927    2.33870185    3.89282092   13.73002397
   879     54.78555    20.0    600.0      1.4    400.0      1.7    398.8    120.0       439.30436  1060245.25168   918065.30185      149.46490  0.00014 109.76380537  180.60783454  137.22637481   11.70634990   31.99589204    1.01488524    0.60355710    0.05351573    0.08110249    0.26182468    3.32355807    2.73927739   13.73002397
   880    115.00000    20.0    600.0      1.4    400.0      1.7    190.0    120.0       568.66044  2225552.93129   918065.30185      105.72972  0.00005 142.08380675  233.59871508  165.80292991   27.17498674   41.41728757    1.14744279    0.37219815    0.06927491    0.10546872    0.45305823    1.58333004    5.74999985   13.73002608
   881    128.47797    20.0    600.0      1.4    400.0      1.7    170.1    120.0       576.37667  2486387.00289   918065.30185       99.23037  0.00004 144.01163552  236.72544229  165.79299455   29.84659983   41.97929104    1.14189579    0.33767340    0.07021517    0.10700991    0.48510151    1.41723086    6.42389871   13.73002397
   882    115.00000    20.0    600.0      1.4    400.0      1.7    190.0    120.0       568.66044  2225552.93129   918065.30185      105.72972  0.00005 142.08380675  233.59871508  165.80292991   27.17498674   41.41728757    1.14744279    0.37219815    0.06927491    0.10546872    0.45305823    1.58333004    5.74999985   13.73002608
   883    213.07004    20.0    600.0      1.4    400.0      1.7    102.5    120.0       560.04904  4123463.11391   918065.30185       71.60477  0.00002 139.93116031  229.75796374  149.57243131   40.78748788   40.79009945    1.03026760    0.19784411    0.06822768    0.10464968    0.62927852    0.85456852   10.65350206   13.73002397
   884    146.35998    20.0    600.0      1.4    400.0      1.7    149.3    120.0       580.29602  2832450.38290   918065.30185       91.74778  0.00003 144.99071257  238.27774443  164.08597794   32.94158406   42.26474916    1.12612135    0.29843274    0.07069298    0.10788458    0.52298970    1.24407610    7.31799884   13.73002397
   885    170.10706    20.0    600.0      1.4    400.0      1.7    128.4    120.0       577.71437  3292018.12595   918065.30185       83.39657  0.00003 144.34540868  237.14188359  159.88981215   36.33726622   42.07671974    1.09607999    0.25562901    0.07037893    0.10759897    0.56639309    1.07040209    8.50535282   13.73002397
   886    115.00000    20.0    600.0      1.4    400.0      1.7    190.0    120.0       568.66044  2225552.93129   918065.30185      105.72972  0.00005 142.08380675  233.59871508  165.80292991   27.17498674   41.41728757    1.14744279    0.37219815    0.06927491    0.10546872    0.45305823    1.58333004    5.74999985   13.73002608
   887    115.00000    20.0    600.0      1.4    400.0      1.7    190.0    120.0       568.66044  2225552.93129   918065.30185      105.72972  0.00005 142.08380675  233.59871508  165.80292991   27.17498674   41.41728757    1.14744279    0.37219815    0.06927491    0.10546872    0.45305823    1.58333004    5.74999985   13.73002608
   888    294.04803    20.0    600.0      1.4    400.0      1.7     74.3    120.0       510.37345  5690595.15995   918065.30185       56.53732  0.00001 127.51866585  209.15204584  128.53001832   45.17272263   37.17207295    0.90485895    0.13064403    0.06217734    0.09595289    0.71122573    0.61922860   14.70240152   13.73002397
   889    184.56425    20.0    600.0      1.4    400.0      1.7    118.4    120.0       573.16615  3571802.41773   918065.30185       79.01779  0.00002 143.20885070  235.22920125  156.67379979   38.05430124   41.74545902    1.07489501    0.23375036    0.06982513    0.10686926    0.58955525    0.98655587    9.22821275   13.73002397
   890    192.33803    20.0    600.0      1.4    400.0      1.7    113.6    120.0       570.04915  3722245.09592   918065.30185       76.84816  0.00002 142.42996564  233.92554672  154.81330516   38.88033549   41.51843830    1.06298261    0.22308302    0.06944555    0.10635086    0.60112057    0.94668199    9.61690149   13.73002397
   891    274.67546    20.0    600.0      1.4    400.0      1.7     79.5    120.0       522.86133  5315686.28255   918065.30185       59.53431  0.00001 130.63900013  214.32503173  133.42613211   44.47116181   38.08160327    0.93353567    0.14328026    0.06369837    0.09815718    0.69486419    0.66290215   13.73377276   13.73002397
   892    130.51793    20.0    600.0      1.4    400.0      1.7    167.4    120.0       577.15107  2525865.55181   918065.30185       98.31566  0.00004 144.20510143  237.03697796  165.68403560   30.22495444   42.03569278    1.14051561    0.33284226    0.07030955    0.10717036    0.48967783    1.39507992    6.52589670   13.73002397
   893     65.50295    20.0    600.0      1.4    400.0      1.7    333.6    120.0       479.06240  1267655.19290   918065.30185      139.21520  0.00011 119.69757868  196.92466823  147.64320529   14.79694642   34.89159230    1.06954707    0.55049088    0.05835919    0.08851518    0.30263475    2.77976721    3.27514745   13.73002397
   894    219.53937    20.0    600.0      1.4    400.0      1.7     99.5    120.0       556.54361  4248661.40666   918065.30185       70.11201  0.00002 139.05524047  228.30006755  147.88553584   41.30276492   40.53478785    1.01992961    0.19081225    0.06780075    0.10404567    0.63734132    0.82938630   10.97696872   13.73002397
   895    214.51104    20.0    600.0      1.4    400.0      1.7    101.9    120.0       559.28142  4151350.06870   918065.30185       71.26679  0.00002 139.73934984  229.43861458  149.19810881   40.90534512   40.73419096    1.02796690    0.19624573    0.06813419    0.10451766    0.63110241    0.84882789   10.72555176   13.73002397
   896    160.77549    20.0    600.0      1.4    400.0      1.7    135.9    120.0       579.57454  3111428.13647   918065.30185       86.49017  0.00003 144.81028683  237.93531707  161.73563575   35.09330124   42.21220168    1.10877485    0.27133681    0.07060536    0.10786881    0.55018902    1.13252925    8.03877467   13.73002397
   897    136.11448    20.0    600.0      1.4    400.0      1.7    160.5    120.0       578.81376  2634173.39780   918065.30185       95.89064  0.00004 144.62047309  237.70191445  165.26245911   31.22890981   42.15679140    1.13612423    0.32007641    0.07051221    0.10752500    0.50188638    1.33771913    6.80572421   13.73002397
   898    115.00000    20.0    600.0      1.4    400.0      1.7    190.0    120.0       568.66044  2225552.93129   918065.30185      105.72972  0.00005 142.08380675  233.59871508  165.80292991   27.17498674   41.41728757    1.14744279    0.37219815    0.06927491    0.10546872    0.45305823    1.58333004    5.74999985   13.73002608
   899    159.46113    20.0    600.0      1.4    400.0      1.7    137.0    120.0       579.75633  3085991.71443   918065.30185       86.94445  0.00003 144.85572189  238.01415633  161.97747125   34.90897796   42.22544175    1.11048251    0.27365912    0.07062748    0.10789185    0.54782155    1.14186419    7.97305631   13.73002397
   900    265.16070    20.0    600.0      1.4    400.0      1.7     82.4    120.0       528.95078  5131551.34143   918065.30185       61.12573  0.00001 132.16057054  216.84871883  135.88294880   44.05854024   38.52511689    0.94800975    0.15015015    0.06444006    0.09922906    0.68618073    0.68668906   13.25803488   13.73002397
   901    115.00000    20.0    600.0      1.4    400.0      1.7    190.0    120.0       568.66044  2225552.93129   918065.30185      105.72972  0.00005 142.08380675  233.59871508  165.80292991   27.17498674   41.41728757    1.14744279    0.37219815    0.06927491    0.10546872    0.45305823    1.58333004    5.74999985   13.73002608
   902    183.69149    20.0    600.0      1.4    400.0      1.7    118.9    120.0       573.48958  3554912.15633   918065.30185       79.26905  0.00002 143.28967016  235.36469637  156.87774223   37.95747040   41.76901515    1.07621363    0.23499350    0.06986451    0.10692247    0.58821952    0.99124325    9.18457451   13.73002397
   903    271.00804    20.0    600.0      1.4    400.0      1.7     80.6    120.0       525.21435  5244712.33140   918065.30185       60.13780  0.00001 131.22695048  215.30010677  134.36950598   44.31779066   38.25298157    0.93908604    0.14587273    0.06398497    0.09857163    0.69157068    0.67187288   13.55040181   13.73002397
   904    224.41982    20.0    600.0      1.4    400.0      1.7     97.4    120.0       553.80619  4343110.52446   918065.30185       69.02643  0.00002 138.37123022  227.16228738  146.60409506   41.66857489   40.33541302    1.01212467    0.18574456    0.06746736    0.10357220    0.64321588    0.81134970   11.22099076   13.73002397
   905    349.75771    20.0    600.0      1.4    400.0      1.7     62.5    120.0       475.04418  6768719.17418   918065.30185       49.38774  0.00001 118.69101321  194.52962713  115.44962128   46.37392175   34.59893329    0.82900613    0.10223196    0.05787416    0.08968572    0.75020817    0.52059739   17.48788536   13.73002397
   906    137.80845    20.0    600.0      1.4    400.0      1.7    158.6    120.0       579.19151  2666956.04202   918065.30185       95.18005  0.00004 144.71483829  237.85161664  165.10194879   31.52310517   42.18430428    1.13463415    0.31634831    0.07055826    0.10760907    0.50548436    1.32127566    6.89042247   13.73002397
   907    188.74544    20.0    600.0      1.4    400.0      1.7    115.8    120.0       571.54054  3652719.25818   918065.30185       77.83584  0.00002 142.80263680  234.54887050  155.68241124   38.50662358   41.62706077    1.06852261    0.22792393    0.06962717    0.10660001    0.59584889    0.96470116    9.43727220   13.73002397
   908     72.57482    20.0    600.0      1.4    400.0      1.7    301.1    120.0       500.22187  1404514.49529   918065.30185      133.18845  0.00009 124.98437446  205.60285764  152.84939054   16.78524721   36.43270186    1.09549993    0.51879482    0.06093694    0.09247488    0.32779336    2.50889978    3.62874098   13.73002397
   909     21.70245    20.0    600.0      1.4    400.0      1.7   1006.8    120.0       234.74547   419999.94356   918065.30185      193.42433  0.00046  58.65323407   96.55241224   76.78259070    2.75723666   17.09723699    0.65167812    0.81415516    0.02859626    0.04322768    0.11402090    8.38997181    1.08512253   13.73002397
   910    103.45287    20.0    600.0      1.4    400.0      1.7    211.2    120.0       557.74887  2002085.85013   918065.30185      112.01514  0.00006 139.35761805  229.15212641  164.59709336   24.64202741   40.62257039    1.14593707    0.40580293    0.06794544    0.10335374    0.42289788    1.76005697    5.17264362   13.73002397
   911    209.97122    20.0    600.0      1.4    400.0      1.7    104.1    120.0       561.67215  4063492.85811   918065.30185       72.34255  0.00002 140.33673553  230.43341515  150.37411385   40.52788662   40.90831541    1.03520880    0.20134580    0.06842536    0.10492832    0.62530053    0.86718052   10.49856083   13.73002397
   912    115.00000    20.0    600.0      1.4    400.0      1.7    190.0    120.0       568.66044  2225552.93129   918065.30185      105.72972  0.00005 142.08380675  233.59871508  165.80292991   27.17498674   41.41728757    1.14744279    0.37219815    0.06927491    0.10546872    0.45305823    1.58333004    5.74999985   13.73002608
   913    300.55837    20.0    600.0      1.4    400.0      1.7     72.7    120.0       506.17573  5816586.93732   918065.30185       55.59676  0.00001 126.46978615  207.41379420  126.92128136   45.37086671   36.86633975    0.89547786    0.12676293    0.06166606    0.09521038    0.71636063    0.60581559   15.02791872   13.73002397
   914    153.85891    20.0    600.0      1.4    400.0      1.7    142.0    120.0       580.28335  2977574.27232   918065.30185       88.93546  0.00003 144.98746516  238.24848680  162.95029727   34.09710574   42.26382679    1.11749850    0.28388124    0.07069158    0.10794387    0.53748331    1.18344104    7.69294553   13.73002397
   915     88.57609    20.0    600.0      1.4    400.0      1.7    246.7    120.0       536.10094  1714181.10344   918065.30185      121.30618  0.00007 133.94887757  220.30231143  160.80516136   21.04458509   39.04588489    1.13203968    0.45556363    0.06530801    0.09922928    0.37989908    2.05566705    4.42880449   13.73002397
   916     13.58285    20.0    600.0      1.4    400.0      1.7   1608.6    120.0       158.57880   262864.09548   918065.30185      208.47275  0.00079  39.62234036   65.23173055   52.52431714    1.20040853   11.54978294    0.48303772    0.87876557    0.01931773    0.02918357    0.07273313   13.40536041    0.67914231   13.73002397
   917    153.38935    20.0    600.0      1.4    400.0      1.7    142.4    120.0       580.30837  2968487.05854   918065.30185       89.10649  0.00003 144.99372019  238.26026278  163.02729245   34.02709317   42.26564861    1.11806577    0.28476254    0.07069462    0.10794466    0.53659818    1.18706383    7.66946752   13.73002397
   918    288.16051    20.0    600.0      1.4    400.0      1.7     75.8    120.0       514.17296  5576656.65725   918065.30185       57.41572  0.00001 128.46804346  210.72564736  130.00138546   44.97787960   37.44880249    0.91345575    0.13430572    0.06264013    0.09662433    0.70642982    0.63188029   14.40802566   13.73002397
   919    313.74813    20.0    600.0      1.4    400.0      1.7     69.6    120.0       497.70468  6071842.29759   918065.30185       53.78402  0.00001 124.35313948  203.90678126  123.72421243   45.72054722   36.24936719    0.87688516    0.11940168    0.06063427    0.09371000    0.72625406    0.58034753   15.68740639   13.73002397
   920    115.00000    20.0    600.0      1.4    400.0      1.7    190.0    120.0       568.66044  2225552.93129   918065.30185      105.72972  0.00005 142.08380675  233.59871508  165.80292991   27.17498674   41.41728757    1.14744279    0.37219815    0.06927491    0.10546872    0.45305823    1.58333004    5.74999985   13.73002608
   921    171.05999    20.0    600.0      1.4    400.0      1.7    127.7    120.0       577.47250  3310459.92205   918065.30185       83.09306  0.00003 144.28496419  237.03956037  159.68986959   36.45810130   42.05910323    1.09473377    0.25409853    0.07034948    0.10756172    0.56799027    1.06443913    8.55299965   13.73002397
   922     64.78611    20.0    600.0      1.4    400.0      1.7    337.3    120.0       476.70679  1253782.52481   918065.30185      139.85668  0.00011 119.10901797  195.95826776  147.04689310   14.59261292   34.72002618    1.06650694    0.55384509    0.05807222    0.08807510    0.30000759    2.81052438    3.23930564   13.73002397
   923    272.85688    20.0    600.0      1.4    400.0      1.7     80.1    120.0       524.02891  5280492.22328   918065.30185       59.83204  0.00001 130.93074372  214.80885274  133.89333397   44.39597863   38.16664197    0.93628335    0.14455730    0.06384058    0.09836287    0.69323925    0.66732035   13.64284407   13.73002397
   924    115.00000    20.0    600.0      1.4    400.0      1.7    190.0    120.0       568.66044  2225552.93129   918065.30185      105.72972  0.00005 142.08380675  233.59871508  165.80292991   27.17498674   41.41728757    1.14744279    0.37219815    0.06927491    0.10546872    0.45305823    1.58333004    5.74999985   13.73002608
   925    266.06019    20.0    600.0      1.4    400.0      1.7     82.1    120.0       528.37744  5148958.87443   918065.30185       60.97165  0.00001 132.01731053  216.61106851  135.64943359   44.09962770   38.48335891    0.94663126    0.14948032    0.06437023    0.09912824    0.68702121    0.68436750   13.30300962   13.73002397
   926    187.29344    20.0    600.0      1.4    400.0      1.7    116.7    120.0       572.11899  3624619.19849   918065.30185       78.24227  0.00002 142.94718037  234.79083211  156.02928069   38.35169364   41.66919068    1.07074541    0.22992339    0.06969761    0.10669613    0.59368287    0.97218007    9.36467195   13.73002397
   927     97.62397    20.0    600.0      1.4    400.0      1.7    223.8    120.0       550.40291  1889281.31069   918065.30185      115.48066  0.00006 137.52224017  226.15183393  163.45201004   23.27683068   40.08754216    1.14233803    0.42436864    0.06705045    0.10194705    0.40663387    1.86514593    4.88119849   13.73002397
   928    346.65812    20.0    600.0      1.4    400.0      1.7     63.0    120.0       476.95915  6708734.38214   918065.30185       49.73768  0.00001 119.16950102  195.32185374  116.13495148   46.33284454   34.73840627    0.83296117    0.10356184    0.05810741    0.09002631    0.74830444    0.52525222   17.33290621   13.73002397
   929     15.68513    20.0    600.0      1.4    400.0      1.7   1393.0    120.0       179.52283   303548.76042   918065.30185      204.35629  0.00067  44.85538935   73.84499699   59.26523751    1.55720956   13.07520175    0.53158451    0.86149035    0.02186910    0.03304329    0.08359726   11.60863866    0.78425625   13.73002397
   930    115.00000    20.0    600.0      1.4    400.0      1.7    190.0    120.0       568.66044  2225552.93129   918065.30185      105.72972  0.00005 142.08380675  233.59871508  165.80292991   27.17498674   41.41728757    1.14744279    0.37219815    0.06927491    0.10546872    0.45305823    1.58333004    5.74999985   13.73002608
   931    137.76930    20.0    600.0      1.4    400.0      1.7    158.6    120.0       579.18341  2666198.38520   918065.30185       95.19635  0.00004 144.71281414  237.84841453  165.10582123   31.51635600   42.18371411    1.13466938    0.31643378    0.07055727    0.10760724    0.50540171    1.32165113    6.88846496   13.73002397
   932     76.31614    20.0    600.0      1.4    400.0      1.7    286.3    120.0       509.99775  1476918.79339   918065.30185      130.20637  0.00009 127.42691788  209.61036097  155.14692177   17.81354638   37.14470915    1.10654494    0.50300329    0.06212790    0.09430915    0.34055966    2.38590369    3.81580678   13.73002397
   933     23.28688    20.0    600.0      1.4    400.0      1.7    938.3    120.0       248.18460   450662.85433   918065.30185      190.73765  0.00042  62.01110999  102.07781902   80.98509179    3.11057436   18.07604966    0.67935213    0.80219923    0.03023340    0.04570803    0.12185934    7.81912156    1.16434403   13.73002397
   934    115.00000    20.0    600.0      1.4    400.0      1.7    190.0    120.0       568.66044  2225552.93129   918065.30185      105.72972  0.00005 142.08380675  233.59871508  165.80292991   27.17498674   41.41728757    1.14744279    0.37219815    0.06927491    0.10546872    0.45305823    1.58333004    5.74999985   13.73002608
   935    115.00000    20.0    600.0      1.4    400.0      1.7    190.0    120.0       568.66044  2225552.93129   918065.30185      105.72972  0.00005 142.08380675  233.59871508  165.80292991   27.17498674   41.41728757    1.14744279    0.37219815    0.06927491    0.10546872    0.45305823    1.58333004    5.74999985   13.73002608
   936    198.25655    20.0    600.0      1.4    400.0      1.7    110.2    120.0       567.41950  3836783.72549   918065.30185       75.27457  0.00002 141.77286727  232.82793784  153.35168822   39.46700404   41.32691236    1.05375011    0.21542501    0.06912531    0.10590783    0.60954185    0.91842086    9.91282736   13.73002397
   937     13.62885    20.0    600.0      1.4    400.0      1.7   1603.2    120.0       159.04670   263754.42783   918065.30185      208.38089  0.00079  39.73925106   65.42416433   52.67546552    1.20782292   11.58386207    0.48414245    0.87838336    0.01937473    0.02926979    0.07297212   13.36010913    0.68144260   13.73002397
   938      0.92521    20.0    600.0      1.4    400.0      1.7  23616.1    120.0        12.18386    17905.31669   918065.30185      237.24656  0.01325   3.04424957    5.01271830    4.12029423    0.00659582    0.88738796    0.05883663    0.99120162    0.00148421    0.00224003    0.00507414  196.80122903    0.04626062   13.73002397
   939    170.91943    20.0    600.0      1.4    400.0      1.7    127.8    120.0       577.50874  3307739.62420   918065.30185       83.13769  0.00003 144.29402102  237.05488497  159.71948380   36.44034763   42.06174284    1.09493287    0.25432346    0.07035390    0.10756732    0.56775533    1.06531453    8.54597140   13.73002397
   940    145.35525    20.0    600.0      1.4    400.0      1.7    150.3    120.0       580.23156  2813006.30057   918065.30185       92.13815  0.00003 144.97461893  238.25450190  164.22185014   32.78059189   42.26005462    1.12720027    0.30046219    0.07068511    0.10786434    0.52098836    1.25267542    7.26776250   13.73002397
   941    217.56178    20.0    600.0      1.4    400.0      1.7    100.4    120.0       557.63094  4210389.87678   918065.30185       70.56168  0.00002 139.32693630  228.75216653  148.40283708   41.14899823   40.61398140    1.02309178    0.19292288    0.06793318    0.10423332    0.63491062    0.83692526   10.87808906   13.73002397
   942    149.17975    20.0    600.0      1.4    400.0      1.7    146.5    120.0       580.39082  2887020.36956   918065.30185       90.66966  0.00003 145.01436874  238.30762290  163.68329186   33.38553980   42.27165405    1.12299269    0.29283965    0.07070458    0.10792539    0.52853038    1.22056075    7.45898759   13.73002397
   943    111.16163    20.0    600.0      1.4    400.0      1.7    196.6    120.0       565.52392  2151270.44186   918065.30185      107.73921  0.00005 141.30018991  232.32234270  165.54311465   26.35827730   41.18885195    1.14767993    0.38292627    0.06889275    0.10485626    0.44332472    1.63800183    5.55808138   13.73002397
   944    234.21699    20.0    600.0      1.4    400.0      1.7     93.3    120.0       548.10955  4532711.10937   918065.30185       66.94561  0.00001 136.94779449  224.79611033  144.01870747   42.34693844   39.92050938    0.99648733    0.17614427    0.06677354    0.10258290    0.65449929    0.77741136   11.71084954   13.73002397
   945    107.80975    20.0    600.0      1.4    400.0      1.7    202.7    120.0       562.39702  2086402.77148   918065.30185      109.55766  0.00005 140.51894677  231.04823673  165.20530517   25.62453228   40.96110991    1.14730878    0.39264859    0.06851177    0.10424978    0.43458986    1.68892846    5.39048733   13.73002397
   946    115.00000    20.0    600.0      1.4    400.0      1.7    190.0    120.0       568.66044  2225552.93129   918065.30185      105.72972  0.00005 142.08380675  233.59871508  165.80292991   27.17498674   41.41728757    1.14744279    0.37219815    0.06927491    0.10546872    0.45305823    1.58333004    5.74999985   13.73002608
   947    109.09366    20.0    600.0      1.4    400.0      1.7    200.3    120.0       563.63922  2111249.85731   918065.30185      108.85391  0.00005 140.82930552  231.55455315  165.34750247   25.90785968   41.05158316    1.14751792    0.38888461    0.06866312    0.10449030    0.43796198    1.66905161    5.45468300   13.73002397
   948    176.67628    20.0    600.0      1.4    400.0      1.7    123.7    120.0       575.87188  3419149.66265   918065.30185       81.34821  0.00002 143.88497800  236.36469345  158.47434846   37.14785618   41.94252518    1.08664258    0.24533920    0.07015460    0.10730940    0.57719680    1.03060212    8.83381403   13.73002397
   949     79.46114    20.0    600.0      1.4    400.0      1.7    275.0    120.0       517.52208  1537782.80083   918065.30185      127.80100  0.00008 129.30689965  212.69383181  156.85784202   18.66350476   37.69272941    1.11455664    0.49022230    0.06304457    0.09572361    0.35100951    2.29147179    3.97305676   13.73002397
   950    140.13088    20.0    600.0      1.4    400.0      1.7    155.9    120.0       579.62046  2711901.12157   918065.30185       94.22276  0.00003 144.82198873  238.02032166  164.85888746   31.91926177   42.21554608    1.13247982    0.31133578    0.07061056    0.10770783    0.51034582    1.29937777    7.00654398   13.73002397
   951    104.25879    20.0    600.0      1.4    400.0      1.7    209.6    120.0       558.66068  2017682.53750   918065.30185      111.55229  0.00006 139.58543180  229.52424717  164.72477682   24.82621938   40.68898032    1.14627110    0.40332436    0.06805654    0.10352908    0.42509002    1.74645172    5.21293969   13.73002397
   952    115.00000    20.0    600.0      1.4    400.0      1.7    190.0    120.0       568.66044  2225552.93129   918065.30185      105.72972  0.00005 142.08380675  233.59871508  165.80292991   27.17498674   41.41728757    1.14744279    0.37219815    0.06927491    0.10546872    0.45305823    1.58333004    5.74999985   13.73002608
   953    115.00000    20.0    600.0      1.4    400.0      1.7    190.0    120.0       568.66044  2225552.93129   918065.30185      105.72972  0.00005 142.08380675  233.59871508  165.80292991   27.17498674   41.41728757    1.14744279    0.37219815    0.06927491    0.10546872    0.45305823    1.58333004    5.74999985   13.73002608
   954    136.38497    20.0    600.0      1.4    400.0      1.7    160.2    120.0       578.87784  2639408.02388   918065.30185       95.77647  0.00004 144.63648125  237.72736421  165.23780768   31.27618467   42.16145864    1.13589106    0.31947698    0.07052002    0.10753912    0.50246388    1.33506609    6.81924855   13.73002397
   955     46.35053    20.0    600.0      1.4    400.0      1.7    471.4    120.0       400.30182   897005.33519   918065.30185      158.65847  0.00018 100.01876385  164.59182842  126.43311909    9.25810933   29.15521645    0.95539964    0.65005743    0.04876435    0.07385417    0.22732405    3.92839015    2.31752629   13.73002397
   956    244.06774    20.0    600.0      1.4    400.0      1.7     89.5    120.0       542.16471  4723348.42089   918065.30185       64.97618  0.00001 135.46234646  222.32862814  141.41492325   42.95881619   39.48752859    0.98086546    0.16720161    0.06604949    0.10154593    0.66520297    0.74603448   12.20338692   13.73002397
   957    235.00735    20.0    600.0      1.4    400.0      1.7     93.0    120.0       547.63980  4548006.51887   918065.30185       66.78320  0.00001 136.83041797  224.60107596  143.80976226   42.39854872   39.88629635    0.99522934    0.17540142    0.06671633    0.10250111    0.65538114    0.77479684   11.75036730   13.73002397
   958     80.90211    20.0    600.0      1.4    400.0      1.7    270.1    120.0       520.76914  1565669.45459   918065.30185      126.72834  0.00008 130.11818971  214.02415605  157.57853248   19.04826531   37.92922319    1.11786594    0.48451179    0.06344015    0.09633484    0.35571322    2.25065760    4.04510552   13.73002397
   959    236.62400    20.0    600.0      1.4    400.0      1.7     92.3    120.0       546.67473  4579292.90345   918065.30185       66.45344  0.00001 136.58927353  224.20042152  143.38232044   42.50271862   39.81600726    0.99265834    0.17389607    0.06659879    0.10233300    0.65717214    0.76950331   11.83119992   13.73002397
   960    115.00000    20.0    600.0      1.4    400.0      1.7    190.0    120.0       568.66044  2225552.93129   918065.30185      105.72972  0.00005 142.08380675  233.59871508  165.80292991   27.17498674   41.41728757    1.14744279    0.37219815    0.06927491    0.10546872    0.45305823    1.58333004    5.74999985   13.73002608
   961    121.46325    20.0    600.0      1.4    400.0      1.7    179.9    120.0       572.95798  2350633.73594   918065.30185      102.50994  0.00004 143.15752797  235.34360210  165.96303407   28.49381228   41.73029688    1.14561889    0.35505611    0.06979857    0.10631826    0.46882706    1.49907855    6.07316241   13.73002397
   962    102.82256    20.0    600.0      1.4    400.0      1.7    212.5    120.0       557.01875  1989887.68030   918065.30185      112.37982  0.00006 139.17519927  228.85410384  164.49224714   24.49719620   40.56939359    1.14564933    0.40775607    0.06785649    0.10321347    0.42117397    1.77084627    5.14112807   13.73002397
   963    197.22972    20.0    600.0      1.4    400.0      1.7    110.8    120.0       567.89020  3816911.98833   918065.30185       75.54295  0.00002 141.89048529  233.02429107  153.60767296   39.36774765   41.36119487    1.05536007    0.21672620    0.06918263    0.10598743    0.60810375    0.92320239    9.86148607   13.73002397
   964    327.02082    20.0    600.0      1.4    400.0      1.7     66.8    120.0       489.25654  6328702.73480   918065.30185       52.07542  0.00001 122.24222012  200.41018675  120.59531155   46.00882267   35.63406314    0.85874469    0.11261108    0.05960527    0.09221134    0.73557231    0.55679314   16.35104116   13.73002397
   965    135.45697    20.0    600.0      1.4    400.0      1.7    161.3    120.0       578.65193  2621448.71887   918065.30185       96.16933  0.00004 144.58004614  237.63756150  165.32080361   31.11351551   42.14500485    1.13668335    0.32154016    0.07049248    0.10748954    0.50047782    1.34421251    6.77284833   13.73002397
   966     70.41054    20.0    600.0      1.4    400.0      1.7    310.3    120.0       494.13288  1362630.05432   918065.30185      134.97672  0.00010 123.46301183  203.10608735  151.38125677   16.18252004   35.98922165    1.08829864    0.52823232    0.06019515    0.09133407    0.32023846    2.58601824    3.52052716   13.73002397
   967    185.67267    20.0    600.0      1.4    400.0      1.7    117.7    120.0       572.74731  3593253.21366   918065.30185       78.70098  0.00002 143.10418830  235.05380646  156.41325038   38.17606511   41.71495341    1.07321437    0.23218514    0.06977412    0.10680016    0.59124058    0.98066638    9.28363374   13.73002397
   968    118.64941    20.0    600.0      1.4    400.0      1.7    184.2    120.0       571.23091  2296178.63465   918065.30185      103.88722  0.00005 142.72603826  234.64311153  165.93348752   27.92826904   41.60450904    1.14661856    0.36238083    0.06958812    0.10597501    0.46205604    1.53463003    5.93247056   13.73002397
   969    263.87415    20.0    600.0      1.4    400.0      1.7     82.8    120.0       529.76980  5106653.28196   918065.30185       61.34747  0.00001 132.36521965  217.18822064  136.21736617   43.99899393   38.58476879    0.94998497    0.15111585    0.06453982    0.09937305    0.68497128    0.69003709   13.19370733   13.73002397
   970     65.52708    20.0    600.0      1.4    400.0      1.7    333.4    120.0       479.14099  1268122.20468   918065.30185      139.19371  0.00011 119.71721568  196.95691075  147.66304846   14.80381724   34.89731651    1.06964802    0.55037843    0.05836876    0.08852986    0.30272294    2.77874350    3.27635403   13.73002397
   971    170.75432    20.0    600.0      1.4    400.0      1.7    128.0    120.0       577.55106  3304544.44648   918065.30185       83.19017  0.00003 144.30459692  237.07278305  159.75421448   36.41946368   42.06482519    1.09516649    0.25458802    0.07035905    0.10757385    0.56747908    1.06634458    8.53771623   13.73002397
   972    188.92121    20.0    600.0      1.4    400.0      1.7    115.7    120.0       571.46955  3656120.74392   918065.30185       77.78693  0.00002 142.78489666  234.51918235  155.64024480   38.52522443   41.62189006    1.06825287    0.22768360    0.06961852    0.10658819    0.59610969    0.96380365    9.44606039   13.73002397
   973    115.00000    20.0    600.0      1.4    400.0      1.7    190.0    120.0       568.66044  2225552.93129   918065.30185      105.72972  0.00005 142.08380675  233.59871508  165.80292991   27.17498674   41.41728757    1.14744279    0.37219815    0.06927491    0.10546872    0.45305823    1.58333004    5.74999985   13.73002608
   974     89.89217    20.0    600.0      1.4    400.0      1.7    243.1    120.0       538.42039  1739650.75555   918065.30185      120.42255  0.00007 134.52839825  221.25152074  161.26282105   21.37765376   39.21481820    1.13393637    0.45083603    0.06559059    0.09966864    0.38390474    2.02557069    4.49460862   13.73002397
   975     88.55612    20.0    600.0      1.4    400.0      1.7    246.7    120.0       536.06507  1713794.56920   918065.30185      121.31969  0.00007 133.93991654  220.28763259  160.79801210   21.03950885   39.04327270    1.13200977    0.45563590    0.06530364    0.09922249    0.37983797    2.05613070    4.42780583   13.73002397
   976     29.24487    20.0    600.0      1.4    400.0      1.7    747.1    120.0       294.92422   565965.62795   918065.30185      181.26968  0.00032  73.68938507  121.29192617   95.39482232    4.54809119   21.48024107    0.77131592    0.75906606    0.03592720    0.05434093    0.15066581    6.22615099    1.46224328   13.73002397
   977    133.56760    20.0    600.0      1.4    400.0      1.7    163.6    120.0       578.13825  2584884.54535   918065.30185       96.97922  0.00004 144.45172192  237.43265448  165.47571188   30.77816356   42.10759232    1.13822772    0.32579899    0.07042987    0.10737865    0.49639249    1.36322693    6.67838000   13.73002397
   978     75.13300    20.0    600.0      1.4    400.0      1.7    290.8    120.0       507.00591  1454022.07673   918065.30185      131.13487  0.00009 126.67939566  208.38404394  154.45215807   17.49031286   36.92680447    1.10323667    0.50792689    0.06176342    0.09374740    0.33656229    2.42347492    3.75665017   13.73002397
   979     72.89808    20.0    600.0      1.4    400.0      1.7    299.7    120.0       501.10342  1410770.34387   918065.30185      132.92541  0.00009 125.20463422  205.96429546  153.05970117   16.87479160   36.49690806    1.09652292    0.51740454    0.06104434    0.09264014    0.32891098    2.49777444    3.64490377   13.73002397
   980    384.37496    20.0    600.0      1.4    400.0      1.7     56.8    120.0       454.22168  7438650.65519   918065.30185       45.78963  0.00001 113.48815719  185.91734326  108.14195810   46.67422455   33.08236636    0.78691148    0.08894732    0.05533789    0.08597730    0.76973749    0.47371178   19.21874820   13.73002397
   981    118.61649    20.0    600.0      1.4    400.0      1.7    184.2    120.0       571.20942  2295541.56609   918065.30185      103.90356  0.00005 142.72066928  234.63438849  165.93278466   27.92157428   41.60294388    1.14662843    0.36246776    0.06958550    0.10597076    0.46197598    1.53505593    5.93082461   13.73002397
   982      3.02459    20.0    600.0      1.4    400.0      1.7   7224.1    120.0        39.03964    58533.85414   918065.30185      231.93702  0.00396   9.75441437   16.06134549   13.15536843    0.06851521    2.84337767    0.15657652    0.97153378    0.00475571    0.00717870    0.01653180   60.20085843    0.15122953   13.73002397
   983    115.00000    20.0    600.0      1.4    400.0      1.7    190.0    120.0       568.66044  2225552.93129   918065.30185      105.72972  0.00005 142.08380675  233.59871508  165.80292991   27.17498674   41.41728757    1.14744279    0.37219815    0.06927491    0.10546872    0.45305823    1.58333004    5.74999985   13.73002608
   984    192.26634    20.0    600.0      1.4    400.0      1.7    113.6    120.0       570.07972  3720857.76158   918065.30185       76.86762  0.00002 142.43760400  233.93831583  154.83079066   38.87301051   41.52066466    1.06309368    0.22317817    0.06944927    0.10635598    0.60101658    0.94703497    9.61331713   13.73002397
   985    115.00000    20.0    600.0      1.4    400.0      1.7    190.0    120.0       568.66044  2225552.93129   918065.30185      105.72972  0.00005 142.08380675  233.59871508  165.80292991   27.17498674   41.41728757    1.14744279    0.37219815    0.06927491    0.10546872    0.45305823    1.58333004    5.74999985   13.73002608
   986    223.56677    20.0    600.0      1.4    400.0      1.7     97.7    120.0       554.28993  4326601.86420   918065.30185       69.21374  0.00002 138.49210410  227.36330908  146.82850033   41.60601404   40.37064529    1.01348868    0.18661616    0.06752627    0.10365597    0.64220160    0.81444551   11.17833841   13.73002397
   987     88.25163    20.0    600.0      1.4    400.0      1.7    247.6    120.0       535.51582  1707901.89576   918065.30185      121.52602  0.00007 133.80268513  220.06283215  160.68825896   20.96204281   39.00326906    1.13154953    0.45673950    0.06523672    0.09911852    0.37890526    2.06322485    4.41258134   13.73002397
   988     37.40471    20.0    600.0      1.4    400.0      1.7    584.1    120.0       350.07270   723880.12320   918065.30185      169.73082  0.00023  87.46865775  143.95661419  111.92627929    6.72115143   25.49687484    0.87167790    0.70445098    0.04264539    0.06454272    0.18836090    4.86791540    1.87023535   13.73002397
   989     29.52249    20.0    600.0      1.4    400.0      1.7    740.1    120.0       296.96257   571338.36411   918065.30185      180.85137  0.00032  74.19868300  122.12976758   96.01545510    4.61866914   21.62870039    0.77518031    0.75712488    0.03617551    0.05471767    0.15198194    6.16760167    1.47612443   13.73002397
   990     51.60226    20.0    600.0      1.4    400.0      1.7    423.4    120.0       425.45517   998640.22990   918065.30185      152.80648  0.00015 106.30349615  174.92166477  133.44936039   10.78064850   30.98721246    0.99436357    0.62058880    0.05182858    0.07852652    0.24905610    3.52858483    2.58011297   13.73002397
   991     88.71977    20.0    600.0      1.4    400.0      1.7    246.3    120.0       536.35835  1716961.70709   918065.30185      121.20908  0.00007 134.01319293  220.40766361  160.85640980   21.08108307   39.06463314    1.13225386    0.45504424    0.06533937    0.09927802    0.38033837    2.05233792    4.43598854   13.73002397
   992    163.89986    20.0    600.0      1.4    400.0      1.7    133.3    120.0       579.05957  3171892.77255   918065.30185       85.42914  0.00003 144.68158247  237.71390905  161.14178541   35.52228867   42.17469444    1.10463073    0.26592791    0.07054269    0.10779859    0.55573081    1.11094023    8.19499305   13.73002397
   993    100.90339    20.0    600.0      1.4    400.0      1.7    216.5    120.0       554.70180  1952746.59511   918065.30185      113.50498  0.00006 138.59631417  227.90808232  164.14537428   24.05203133   40.40064339    1.14462596    0.41378322    0.06757420    0.10276907    0.41587351    1.80452766    5.04516927   13.73002397
   994    115.00000    20.0    600.0      1.4    400.0      1.7    190.0    120.0       568.66044  2225552.93129   918065.30185      105.72972  0.00005 142.08380675  233.59871508  165.80292991   27.17498674   41.41728757    1.14744279    0.37219815    0.06927491    0.10546872    0.45305823    1.58333004    5.74999985   13.73002608
   995    218.32328    20.0    600.0      1.4    400.0      1.7    100.1    120.0       557.21382  4225126.86940   918065.30185       70.38785  0.00002 139.22270894  228.57872171  148.20379571   41.20859303   40.58360135    1.02187427    0.19210617    0.06788238    0.10416137    0.63585009    0.83400610   10.91616406   13.73002397
   996    203.60276    20.0    600.0      1.4    400.0      1.7    107.3    120.0       564.87853  3940246.85531   918065.30185       73.90754  0.00002 141.13793368  231.76867507  152.00474033   39.96717601   41.14184551    1.04532277    0.20882900    0.06881585    0.10547635    0.61687879    0.89430490   10.18013823   13.73002397
   997    147.45517    20.0    600.0      1.4    400.0      1.7    148.2    120.0       580.34771  2853645.22859   918065.30185       91.32601  0.00003 145.00361549  238.29545429  163.93325166   33.11538754   42.26851390    1.12492347    0.29624258    0.07069930    0.10790319    0.52515493    1.23483598    7.37275852   13.73002397
   998     24.66439    20.0    600.0      1.4    400.0      1.7    885.9    120.0       259.51460   477321.28962   918065.30185      188.46177  0.00039  64.84200517  106.73583196   84.50825098    3.42851339   18.90124898    0.70224584    0.79197264    0.03161361    0.04779973    0.12861402    7.38242285    1.23321945   13.73002397
   999     61.52075    20.0    600.0      1.4    400.0      1.7    355.2    120.0       465.44950  1190589.09139   918065.30185      142.85520  0.00012 116.29632325  191.33923086  144.15738023   13.65656930   33.90012316    1.05160831    0.56946870    0.05670081    0.08597370    0.28785679    2.95969993    3.07603733   13.73002397
  1000    115.00000    20.0    600.0      1.4    400.0      1.7    190.0    120.0       568.66044  2225552.93129   918065.30185      105.72972  0.00005 142.08380675  233.59871508  165.80292991   27.17498674   41.41728757    1.14744279    0.37219815    0.06927491    0.10546872    0.45305823    1.58333004    5.74999985   13.73002608
  1001     83.13692    20.0    600.0      1.4    400.0      1.7    262.8    120.0       525.56665  1608918.83752   918065.30185      125.09992  0.00008 131.31686087  215.98929284  158.62154563   19.63894906   38.27864027    1.12257443    0.47583112    0.06402462    0.09723895    0.36290530    2.19015758    4.15684586   13.73002397
  1002    100.04745    20.0    600.0      1.4    400.0      1.7    218.4    120.0       553.62187  1936181.94269   918065.30185      114.01409  0.00006 138.32649390  227.46700416  163.97690585   23.85146459   40.32198849    1.14409596    0.41651079    0.06744263    0.10256228    0.41348431    1.81996598    5.00237234   13.73002397
  1003    174.24917    20.0    600.0      1.4    400.0      1.7    125.4    120.0       576.59928  3372178.78187   918065.30185       82.09318  0.00002 144.06675155  236.67097711  159.00712849   36.85442540   41.99550444    1.09017065    0.24907073    0.07024317    0.10742512    0.57326099    1.04495734    8.71245852   13.73002397
  1004    103.90345    20.0    600.0      1.4    400.0      1.7    210.3    120.0       558.26162  2010805.64230   918065.30185      111.75589  0.00006 139.48572973  229.36139864  164.66935307   24.74514247   40.65991619    1.14612846    0.40441464    0.06800792    0.10345232    0.42412513    1.75242454    5.19517234   13.73002397
  1005     87.24687    20.0    600.0      1.4    400.0      1.7    250.4    120.0       533.67000  1688457.22875   918065.30185      122.21189  0.00007 133.34150238  219.30729510  160.31582896   20.70536904   38.86883203    1.12997382    0.46040699    0.06501185    0.09876928    0.37581188    2.08698544    4.36234354   13.73002397
  1006     77.79719    20.0    600.0      1.4    400.0      1.7    280.9    120.0       513.61740  1505581.16407   918065.30185      129.06244  0.00009 128.33130138  211.09381748  155.97675778   18.21552134   37.40833950    1.11045626    0.49692945    0.06256887    0.09498928    0.34551240    2.34048222    3.88985969   13.73002397
  1007    159.38250    20.0    600.0      1.4    400.0      1.7    137.1    120.0       579.76653  3084470.01685   918065.30185       86.97178  0.00003 144.85827144  238.01859593  161.99178271   34.89787791   42.22618469    1.11058397    0.27379894    0.07062873    0.10789310    0.54767923    1.14242752    7.96912480   13.73002397
  1008     21.94994    20.0    600.0      1.4    400.0      1.7    995.4    120.0       236.87385   424789.52116   918065.30185      192.99969  0.00045  59.18502598   97.42749956   77.44980925    2.81151267   17.25225302    0.65609908    0.81227391    0.02885554    0.04362045    0.11525011    8.29537337    1.09749701   13.73002397
  1009     17.43850    20.0    600.0      1.4    400.0      1.7   1253.0    120.0       196.32121   337481.17545   918065.30185      201.04535  0.00060  49.05260839   80.75292655   64.63440964    1.88126795   14.29867952    0.56926653    0.84737736    0.02391546    0.03614011    0.09256707   10.44143519    0.87192491   13.73002397
  1010    154.32050    20.0    600.0      1.4    400.0      1.7    141.6    120.0       580.25578  2986507.17453   918065.30185       88.76797  0.00003 144.98056961  238.23568388  162.87389409   34.16562981   42.26181823    1.11693757    0.28301868    0.07068823    0.10794254    0.53835056    1.17990126    7.71602486   13.73002397
  1011      4.18373    20.0    600.0      1.4    400.0      1.7   5222.6    120.0        53.40729    80966.24870   918065.30185      229.10604  0.00283  13.34430139   21.97200873   17.96191612    0.12906153    3.88981752    0.20257865    0.96085021    0.00650595    0.00982154    0.02282231   43.52169314    0.20918643   13.73002397
  1012    192.40137    20.0    600.0      1.4    400.0      1.7    113.6    120.0       570.02212  3723470.79747   918065.30185       76.83097  0.00002 142.42321053  233.91425437  154.79785218   38.88680263   41.51646938    1.06288447    0.22299901    0.06944226    0.10634633    0.60121240    0.94637036    9.62006825   13.73002397
  1013    169.57528    20.0    600.0      1.4    400.0      1.7    128.9    120.0       577.84541  3281726.95386   918065.30185       83.56690  0.00003 144.37815609  237.19737019  160.00053825   36.26934769   42.08626390    1.09682758    0.25648880    0.07039488    0.10761902    0.56549729    1.07375877    8.47876422   13.73002397
  1014    304.78405    20.0    600.0      1.4    400.0      1.7     71.7    120.0       503.45573  5898364.61658   918065.30185       55.00284  0.00001 125.79014406  206.28760380  125.88777489   45.49020629   36.66823380    0.88946048    0.12433370    0.06133476    0.09472890    0.71960265    0.59741626   15.23920269   13.73002397
  1015    184.93626    20.0    600.0      1.4    400.0      1.7    118.1    120.0       573.02658  3579001.68905   918065.30185       78.91118  0.00002 143.17397400  235.17074545  156.58654440   38.09531810   41.73529363    1.07433169    0.23322336    0.06980813    0.10684625    0.59012225    0.98457138    9.24681303   13.73002397
  1016     31.95281    20.0    600.0      1.4    400.0      1.7    683.8    120.0       314.30289   618371.49486   918065.30185      177.27027  0.00029  78.53129619  129.25693716  101.26677748    5.24787589   22.89164880    0.80757228    0.74038582    0.03828790    0.05792358    0.16340269    5.69849581    1.59764046   13.73002397
  1017    115.00000    20.0    600.0      1.4    400.0      1.7    190.0    120.0       568.66044  2225552.93129   918065.30185      105.72972  0.00005 142.08380675  233.59871508  165.80292991   27.17498674   41.41728757    1.14744279    0.37219815    0.06927491    0.10546872    0.45305823    1.58333004    5.74999985   13.73002608
  1018     41.76718    20.0    600.0      1.4    400.0      1.7    523.1    120.0       375.80227   808305.44816   918065.30185      164.14463  0.00020  93.89737983  154.52796692  119.43188753    7.94503994   27.37083890    0.91550785    0.67724075    0.04577979    0.06930969    0.20766977    4.35947460    2.08835888   13.73002397
  1019    115.00000    20.0    600.0      1.4    400.0      1.7    190.0    120.0       568.66044  2225552.93129   918065.30185      105.72972  0.00005 142.08380675  233.59871508  165.80292991   27.17498674   41.41728757    1.14744279    0.37219815    0.06927491    0.10546872    0.45305823    1.58333004    5.74999985   13.73002608
  1020    115.00000    20.0    600.0      1.4    400.0      1.7    190.0    120.0       568.66044  2225552.93129   918065.30185      105.72972  0.00005 142.08380675  233.59871508  165.80292991   27.17498674   41.41728757    1.14744279    0.37219815    0.06927491    0.10546872    0.45305823    1.58333004    5.74999985   13.73002608
  1021    115.00000    20.0    600.0      1.4    400.0      1.7    190.0    120.0       568.66044  2225552.93129   918065.30185      105.72972  0.00005 142.08380675  233.59871508  165.80292991   27.17498674   41.41728757    1.14744279    0.37219815    0.06927491    0.10546872    0.45305823    1.58333004    5.74999985   13.73002608
  1022     38.78068    20.0    600.0      1.4    400.0      1.7    563.4    120.0       358.45410   750508.84815   918065.30185      167.92825  0.00022  89.56281296  147.40045667  114.38716345    7.10367035   26.10731811    0.88616797    0.69572390    0.04366642    0.06609498    0.19451470    4.69519736    1.93903403   13.73002397
  1023    141.41840    20.0    600.0      1.4    400.0      1.7    154.5    120.0       579.81547  2736818.02968   918065.30185       93.70031  0.00003 144.87069859  238.09627142  164.71315721   32.13534080   42.22974915    1.13123258    0.30860507    0.07063434    0.10775465    0.51300594    1.28754778    7.07092009   13.73002397
  1024     89.73410    20.0    600.0      1.4    400.0      1.7    243.5    120.0       538.14633  1736591.66790   918065.30185      120.52800  0.00007 134.45992416  221.13937492  161.20923787   21.33779781   39.19485763    1.13371622    0.45140032    0.06555720    0.09961670    0.38342578    2.02913883    4.48670507   13.73002397
  1025     64.25454    20.0    600.0      1.4    400.0      1.7    340.1    120.0       474.93355  1243495.11423   918065.30185      140.33621  0.00011 118.66596400  195.23075197  146.59603157   14.44080201   34.59087548    1.06420021    0.55634982    0.05785619    0.08774390    0.29805009    2.83377581    3.21272680   13.73002397
  1026    276.78915    20.0    600.0      1.4    400.0      1.7     78.9    120.0       521.50259  5356591.63470   918065.30185       59.19196  0.00001 130.29949250  213.76203735  132.88462380   44.55643247   37.98264207    0.93035363    0.14181661    0.06353288    0.09791772    0.69673279    0.65783992   13.83945736   13.73002397
  1027    187.11473    20.0    600.0      1.4    400.0      1.7    116.8    120.0       572.18918  3621160.65259   918065.30185       78.29259  0.00002 142.96471969  234.82020098  156.07178811   38.33246801   41.67430283    1.07101829    0.23017123    0.06970616    0.10670777    0.59341485    0.97310860    9.35573633   13.73002397
  1028    186.26857    20.0    600.0      1.4    400.0      1.7    117.3    120.0       572.51847  3604785.27483   918065.30185       78.53170  0.00002 143.04700366  234.95800836  156.27248442   38.24096926   41.69828596    1.07230818    0.23134988    0.06974626    0.10676232    0.59214155    0.97752912    9.31342836   13.73002397
  1029    232.82658    20.0    600.0      1.4    400.0      1.7     93.8    120.0       548.93253  4505803.17827   918065.30185       67.23325  0.00001 137.15343380  225.13783063  144.38621954   42.25504364   39.98044933    0.99870199    0.17746223    0.06687378    0.10272611    0.65293788    0.78205395   11.64132925   13.73002397
  1030    253.69766    20.0    600.0      1.4    400.0      1.7     86.1    120.0       536.19641  4909712.23649   918065.30185       63.15977  0.00001 133.97103963  219.85283828  138.87804063   43.49449189   39.05283863    0.96574777    0.15908420    0.06532257    0.10050124    0.67509200    0.71771630   12.68488322   13.73002397
  1031    153.11049    20.0    600.0      1.4    400.0      1.7    142.7    120.0       580.32176  2963090.29906   918065.30185       89.20837  0.00003 144.99706939  238.26665573  163.07266772   33.98536787   42.26662400    1.11840105    0.28528777    0.07069624    0.10794486    0.53607112    1.18922586    7.65552428   13.73002397
  1032     29.09158    20.0    600.0      1.4    400.0      1.7    751.1    120.0       293.79360   562999.06230   918065.30185      181.50148  0.00032  73.40689072  120.82719343   95.05027801    4.50924274   21.39789454    0.76916727    0.76014046    0.03578947    0.05413197    0.14993810    6.25895796    1.45457879   13.73002397
  1033     28.62517    20.0    600.0      1.4    400.0      1.7    763.3    120.0       290.33089   553972.79059   918065.30185      182.21044  0.00033  72.54170288  119.40385210   93.99375045    4.39158076   21.14569405    0.76256367    0.76342080    0.03536764    0.05349204    0.14771952    6.36093962    1.43125827   13.73002397
  1034    115.00000    20.0    600.0      1.4    400.0      1.7    190.0    120.0       568.66044  2225552.93129   918065.30185      105.72972  0.00005 142.08380675  233.59871508  165.80292991   27.17498674   41.41728757    1.14744279    0.37219815    0.06927491    0.10546872    0.45305823    1.58333004    5.74999985   13.73002608
  1035    115.00000    20.0    600.0      1.4    400.0      1.7    190.0    120.0       568.66044  2225552.93129   918065.30185      105.72972  0.00005 142.08380675  233.59871508  165.80292991   27.17498674   41.41728757    1.14744279    0.37219815    0.06927491    0.10546872    0.45305823    1.58333004    5.74999985   13.73002608
  1036    177.41185    20.0    600.0      1.4    400.0      1.7    123.2    120.0       575.64116  3433384.86576   918065.30185       81.12510  0.00002 143.82732502  236.26766213  158.31076653   37.23540986   41.92572167    1.08556459    0.24422411    0.07012651    0.10727241    0.57837698    1.02632912    8.87059257   13.73002397
  1037    154.77318    20.0    600.0      1.4    400.0      1.7    141.2    120.0       580.22588  2995267.85776   918065.30185       88.60432  0.00003 144.97309455  238.22195729  162.79828303   34.23254519   42.25964072    1.11638432    0.28217635    0.07068460    0.10794069    0.53919836    1.17645023    7.73865924   13.73002397
  1038    179.74441    20.0    600.0      1.4    400.0      1.7    121.6    120.0       574.87917  3478525.96907   918065.30185       80.42561  0.00002 143.63691193  235.94751196  157.78586861   37.50888196   41.87022366    1.08212096    0.24073571    0.07003372    0.10714940    0.58208117    1.01301035    8.98722062   13.73002397
  1039    119.55263    20.0    600.0      1.4    400.0      1.7    182.8    120.0       571.80880  2313658.29202   918065.30185      103.44111  0.00004 142.87041801  234.87762748  165.94950205   28.11124788   41.64659848    1.14633091    0.36000688    0.06965854    0.10608954    0.46424504    1.52303591    5.97763153   13.73002397
  1040    117.20507    20.0    600.0      1.4    400.0      1.7    186.4    120.0       570.25930  2268226.95020   918065.30185      104.60865  0.00005 142.48329237  234.24857365  165.89461953   27.63281846   41.53374424    1.14701080    0.36622253    0.06946973    0.10578309    0.45852465    1.55354152    5.86025374   13.73002397
  1041    258.55725    20.0    600.0      1.4    400.0      1.7     84.5    120.0       533.14010  5003757.66544   918065.30185       62.28117  0.00001 133.20735787  218.58547309  137.60430048   43.74297032   38.83023824    0.95819073    0.15520448    0.06495032    0.09996509    0.67988011    0.70422682   12.92786243   13.73002397
  1042    115.00000    20.0    600.0      1.4    400.0      1.7    190.0    120.0       568.66044  2225552.93129   918065.30185      105.72972  0.00005 142.08380675  233.59871508  165.80292991   27.17498674   41.41728757    1.14744279    0.37219815    0.06927491    0.10546872    0.45305823    1.58333004    5.74999985   13.73002608
  1043    115.00000    20.0    600.0      1.4    400.0      1.7    190.0    120.0       568.66044  2225552.93129   918065.30185      105.72972  0.00005 142.08380675  233.59871508  165.80292991   27.17498674   41.41728757    1.14744279    0.37219815    0.06927491    0.10546872    0.45305823    1.58333004    5.74999985   13.73002608
  1044    154.10191    20.0    600.0      1.4    400.0      1.7    141.8    120.0       580.26920  2982276.92237   918065.30185       88.84721  0.00003 144.98392690  238.24189771  162.91016335   34.13321662   42.26279618    1.11720361    0.28342669    0.07068986    0.10794324    0.53794022    1.18157491    7.70509545   13.73002397
  1045     85.99347    20.0    600.0      1.4    400.0      1.7    254.1    120.0       531.29432  1664200.69333   918065.30185      123.07841  0.00007 132.74793423  218.33472984  159.82872045   20.38293421   38.69580416    1.12788286    0.46503823    0.06472242    0.09832017    0.37191918    2.11740430    4.29967366   13.73002397
  1046     61.43032    20.0    600.0      1.4    400.0      1.7    355.7    120.0       465.12514  1188839.11535   918065.30185      142.94007  0.00012 116.21527932  191.20612425  144.07319942   13.63053760   33.87649880    1.05117033    0.56990952    0.05666130    0.08591319    0.28751599    2.96405663    3.07151604   13.73002397
  1047    212.16802    20.0    600.0      1.4    400.0      1.7    103.0    120.0       560.52547  4106006.69055   918065.30185       71.81797  0.00002 140.05020850  229.95619931  149.80627121   40.71279426   40.82479932    1.03170689    0.19885425    0.06828571    0.10473154    0.62812850    0.85820167   10.60840104   13.73002397
  1048    353.71858    20.0    600.0      1.4    400.0      1.7     61.8    120.0       472.60840  6845372.11018   918065.30185       48.94765  0.00001 118.08239094  193.52198721  114.58130604   46.42271693   34.42152775    0.82399724    0.10056887    0.05757747    0.08925237    0.75260129    0.51476784   17.68592902   13.73002397
  1049    189.54503    20.0    600.0      1.4    400.0      1.7    115.3    120.0       571.21591  3668193.24928   918065.30185       77.61383  0.00002 142.72151630  234.41312937  155.49028523   38.59097669   41.60341663    1.06729440    0.22683354    0.06958763    0.10654593    0.59703289    0.96063164    9.47725132   13.73002397
  1050    143.64216    20.0    600.0      1.4    400.0      1.7    152.1    120.0       580.08310  2779853.55853   918065.30185       92.81147  0.00003 144.93754468  238.19903831  164.44386403   32.50265760   42.24924194    1.12899409    0.30396773    0.07066699    0.10782266    0.51754262    1.26761494    7.18210803   13.73002397
  1051      3.43561    20.0    600.0      1.4    400.0      1.7   6359.9    120.0        44.17122    66488.08039   918065.30185      230.92522  0.00347  11.03658528   18.17243125   14.87428901    0.08791293    3.21712610    0.17336292    0.96773126    0.00538083    0.00812257    0.01876534   52.99879668    0.17178027   13.73002397
  1052     42.93890    20.0    600.0      1.4    400.0      1.7    508.9    120.0       382.30395   830981.32716   918065.30185      162.70632  0.00020  95.52186971  157.19892504  121.30455070    8.27860337   27.84437592    0.92627332    0.67015722    0.04657183    0.07051515    0.21275580    4.24051289    2.14694489   13.73002397
  1053    326.51615    20.0    600.0      1.4    400.0      1.7     66.9    120.0       489.57599  6318936.00762   918065.30185       52.13840  0.00001 122.32204014  200.54238784  120.71261909   45.99894304   35.65732960    0.85942393    0.11285878    0.05964417    0.09226805    0.73522900    0.55765373   16.32580745   13.73002397
  1054     61.53965    20.0    600.0      1.4    400.0      1.7    355.1    120.0       465.51721  1190954.87418   918065.30185      142.83748  0.00012 116.31324125  191.36701691  144.17494681   13.66200981   33.90505478    1.05169968    0.56937661    0.05670906    0.08598633    0.28792800    2.95879091    3.07698237   13.73002397
  1055    267.15014    20.0    600.0      1.4    400.0      1.7     81.8    120.0       527.68196  5170052.22853   918065.30185       60.78598  0.00001 131.84353018  216.32279995  135.36680695   44.14882019   38.43270474    0.94496365    0.14867450    0.06428552    0.09900591    0.68803407    0.68157534   13.35750719   13.73002397
  1056    101.12525    20.0    600.0      1.4    400.0      1.7    216.1    120.0       554.97698  1957040.20661   918065.30185      113.37376  0.00006 138.66506754  228.02046109  164.18763831   24.10381508   40.42068559    1.14475583    0.41308023    0.06760773    0.10282180    0.41649025    1.80056864    5.05626237   13.73002397
  1057    320.61550    20.0    600.0      1.4    400.0      1.7     68.2    120.0       493.32195  6204743.44563   918065.30185       52.88622  0.00001 123.25803598  202.09270917  122.09399526   45.87721269   35.93015964    0.86742739    0.11581526    0.06010044    0.09293279    0.73115150    0.56791686   16.03077502   13.73002397
  1058    115.00000    20.0    600.0      1.4    400.0      1.7    190.0    120.0       568.66044  2225552.93129   918065.30185      105.72972  0.00005 142.08380675  233.59871508  165.80292991   27.17498674   41.41728757    1.14744279    0.37219815    0.06927491    0.10546872    0.45305823    1.58333004    5.74999985   13.73002608
  1059    194.97530    20.0    600.0      1.4    400.0      1.7    112.1    120.0       568.90274  3773283.06070   918065.30185       76.13893  0.00002 142.14349851  233.44683585  154.16626925   39.14613343   41.43494128    1.05888329    0.21962300    0.06930594    0.10615823    0.60491283    0.93387702    9.74876490   13.73002397
  1060    113.98478    20.0    600.0      1.4    400.0      1.7    191.7    120.0       567.87475  2205905.79015   918065.30185      106.25380  0.00005 141.88753016  233.27919481  165.74663378   26.96139282   41.36006993    1.14757051    0.37499440    0.06917918    0.10531485    0.45051157    1.59743215    5.69923891   13.73002397
  1061    217.94820    20.0    600.0      1.4    400.0      1.7    100.3    120.0       557.41952  4217868.13187   918065.30185       70.47336  0.00002 139.27410867  228.66425419  148.30185871   41.17929998   40.59858328    1.02247398    0.19250781    0.06790743    0.10419686    0.63538790    0.83544139   10.89741014   13.73002397
  1062     47.74792    20.0    600.0      1.4    400.0      1.7    457.6    120.0       407.28763   924048.50709   918065.30185      157.05804  0.00017 101.76421541  167.46100649  128.40040828    9.66199765   29.66401433    0.96643038    0.64204524    0.04961538    0.07515109    0.23318829    3.81342197    2.38739577   13.73002397
  1063    193.18987    20.0    600.0      1.4    400.0      1.7    113.1    120.0       569.68348  3738730.32997   918065.30185       76.61764  0.00002 142.33859204  233.77281671  154.60510690   38.96696885   41.49180553    1.06166133    0.22195691    0.06940102    0.10628951    0.60235256    0.94250777    9.65949330   13.73002397
  1064     55.47615    20.0    600.0      1.4    400.0      1.7    393.9    120.0       442.17758  1073610.26150   918065.30185      148.75915  0.00014 110.48169694  181.78737849  138.00144343   11.90706489   32.20515745    1.01905430    0.59994198    0.05386575    0.08163725    0.26455502    3.28218421    2.77380759   13.73002397
  1065    115.00000    20.0    600.0      1.4    400.0      1.7    190.0    120.0       568.66044  2225552.93129   918065.30185      105.72972  0.00005 142.08380675  233.59871508  165.80292991   27.17498674   41.41728757    1.14744279    0.37219815    0.06927491    0.10546872    0.45305823    1.58333004    5.74999985   13.73002608
  1066    107.35436    20.0    600.0      1.4    400.0      1.7    203.5    120.0       561.94283  2077589.80489   918065.30185      109.80946  0.00005 140.40546909  230.86306243  165.15093863   25.52336108   40.92802987    1.14721397    0.39399573    0.06845643    0.10416196    0.43338588    1.69609277    5.36771789   13.73002397
  1067    115.00000    20.0    600.0      1.4    400.0      1.7    190.0    120.0       568.66044  2225552.93129   918065.30185      105.72972  0.00005 142.08380675  233.59871508  165.80292991   27.17498674   41.41728757    1.14744279    0.37219815    0.06927491    0.10546872    0.45305823    1.58333004    5.74999985   13.73002608
  1068    245.88207    20.0    600.0      1.4    400.0      1.7     88.9    120.0       541.05064  4758460.43550   918065.30185       64.62601  0.00001 135.18397013  221.86638360  140.93597814   43.06430395   39.40638683    0.97800409    0.16562681    0.06591380    0.10135118    0.66710822    0.74052959   12.29410358   13.73002397
  1069    255.47282    20.0    600.0      1.4    400.0      1.7     85.5    120.0       535.08296  4944066.00475   918065.30185       62.83597  0.00001 133.69282140  219.39108904  138.41215067   43.58690065   38.97174272    0.96298123    0.15765075    0.06518695    0.10030600    0.67685630    0.71272925   12.77364087   13.73002397
  1070    186.52859    20.0    600.0      1.4    400.0      1.7    117.1    120.0       572.41782  3609817.32367   918065.30185       78.45807  0.00002 143.02185270  234.91588142  156.21091202   38.26916902   41.69095527    1.07191219    0.23098677    0.06973400    0.10674566    0.59253358    0.97616646    9.32642933   13.73002397
  1071     37.61080    20.0    600.0      1.4    400.0      1.7    580.9    120.0       351.34406   727868.49100   918065.30185      169.45837  0.00023  87.78631463  144.47901489  112.30051489    6.77821062   25.58947135    0.87388893    0.70313526    0.04280027    0.06477815    0.18928633    4.84124157    1.88053980   13.73002397
  1072    194.05308    20.0    600.0      1.4    400.0      1.7    112.6    120.0       569.30840  3755435.80815   918065.30185       76.38544  0.00002 142.24486568  233.61619073  154.39334586   39.05399769   41.46448697    1.06031964    0.22082408    0.06935534    0.10622649    0.60359409    0.93831516    9.70265413   13.73002397
  1073    226.95242    20.0    600.0      1.4    400.0      1.7     96.3    120.0       552.35768  4392122.92780   918065.30185       68.47623  0.00002 138.00928784  226.56044559  145.93700822   41.85094309   40.22991409    1.00807655    0.18319141    0.06729094    0.10332112    0.64619653    0.80229570   11.34762093   13.73002397
  1074    302.26159    20.0    600.0      1.4    400.0      1.7     72.3    120.0       505.07885  5849548.50191   918065.30185       55.35584  0.00001 126.19571038  206.95962804  126.50368486   45.41982513   36.78645059    0.89304564    0.12577549    0.06153246    0.09501625    0.71767581    0.60240188   15.11307949   13.73002397
  1075    115.00000    20.0    600.0      1.4    400.0      1.7    190.0    120.0       568.66044  2225552.93129   918065.30185      105.72972  0.00005 142.08380675  233.59871508  165.80292991   27.17498674   41.41728757    1.14744279    0.37219815    0.06927491    0.10546872    0.45305823    1.58333004    5.74999985   13.73002608
  1076    101.27731    20.0    600.0      1.4    400.0      1.7    215.7    120.0       555.16447  1959982.96796   918065.30185      113.28400  0.00006 138.71191031  228.09702341  164.21627464   24.13925820   40.43434067    1.14484306    0.41259936    0.06763057    0.10285773    0.41691234    1.79786523    5.06386537   13.73002397
  1077    155.00615    20.0    600.0      1.4    400.0      1.7    141.0    120.0       580.20940  2999776.31967   918065.30185       88.52034  0.00003 144.96897485  238.21444497  162.75911152   34.26687079   42.25844058    1.11609841    0.28174426    0.07068259    0.10793954    0.53963360    1.17468211    7.75030745   13.73002397
  1078    129.25887    20.0    600.0      1.4    400.0      1.7    169.0    120.0       576.68422  2501499.28683   918065.30185       98.87822  0.00004 144.08846939  236.84926177  165.75426213   29.99222496   42.00169057    1.14138223    0.33581251    0.07025266    0.10707339    0.48686145    1.40866894    6.46294327   13.73002397
  1079     82.06143    20.0    600.0      1.4    400.0      1.7    266.3    120.0       523.29346  1588105.42692   918065.30185      125.87833  0.00008 130.74889827  215.05822079  158.13072526   19.35561653   38.11307700    1.12037143    0.47998223    0.06374769    0.09681040    0.35945968    2.21886139    4.10307174   13.73002397
  1080    329.31220    20.0    600.0      1.4    400.0      1.7     66.4    120.0       487.80811  6373046.61602   918065.30185       51.79138  0.00001 121.88030404  199.81078139  120.06437383   46.05265141   35.52856949    0.85567123    0.11149647    0.05942884    0.09195419    0.73712050    0.55291894   16.46560977   13.73002397
  1081    115.00000    20.0    600.0      1.4    400.0      1.7    190.0    120.0       568.66044  2225552.93129   918065.30185      105.72972  0.00005 142.08380675  233.59871508  165.80292991   27.17498674   41.41728757    1.14744279    0.37219815    0.06927491    0.10546872    0.45305823    1.58333004    5.74999985   13.73002608
  1082    265.13192    20.0    600.0      1.4    400.0      1.7     82.4    120.0       528.96911  5130994.40747   918065.30185       61.13067  0.00001 132.16515160  216.85631837  135.89042388   44.05721833   38.52645220    0.94805389    0.15017165    0.06444230    0.09923228    0.68615377    0.68676359   13.25659596   13.73002397
  1083    120.79614    20.0    600.0      1.4    400.0      1.7    180.9    120.0       572.56788  2337723.44895   918065.30185      102.83316  0.00004 143.06006578  235.18548369  165.96139657   28.36092919   41.70188461    1.14588318    0.35677386    0.06975104    0.10624046    0.46723464    1.50735735    6.03980700   13.73002397
  1084    281.69286    20.0    600.0      1.4    400.0      1.7     77.6    120.0       518.34488  5451491.00145   918065.30185       58.41269  0.00001 129.51047872  212.45379013  131.63488087   44.74573125   37.75265667    0.92302029    0.13850412    0.06314827    0.09736084    0.70098677    0.64638823   14.08464293   13.73002397
  1085     66.29935    20.0    600.0      1.4    400.0      1.7    329.6    120.0       481.63212  1283067.66367   918065.30185      138.50938  0.00011 120.33963602  197.97884909  148.29021222   15.02341945   35.07875280    1.07283137    0.54679567    0.05867224    0.08899541    0.30553668    2.74637605    3.31496754   13.73002397
  1086    172.87857    20.0    600.0      1.4    400.0      1.7    126.4    120.0       576.98636  3345654.12427   918065.30185       82.51993  0.00002 144.16347937  236.83421973  159.30304610   36.68561121   42.02369622    1.09214229    0.25121391    0.07029029    0.10748603    0.57100976    1.05324187    8.64392854   13.73002397
  1087     52.92181    20.0    600.0      1.4    400.0      1.7    412.9    120.0       431.31869  1024177.03280   918065.30185      151.40335  0.00015 107.76853465  177.32922308  135.05654983   11.16438375   31.41427082    1.00313668    0.61345460    0.05254289    0.07961682    0.25438569    3.44060315    2.64609055   13.73002397
  1088    233.14400    20.0    600.0      1.4    400.0      1.7     93.7    120.0       548.74504  4511945.92899   918065.30185       67.16736  0.00001 137.10658619  225.05997870  144.30233028   42.27614645   39.96679415    0.99819624    0.17716010    0.06685094    0.10269349    0.65329547    0.78098922   11.65719988   13.73002397
  1089    115.00000    20.0    600.0      1.4    400.0      1.7    190.0    120.0       568.66044  2225552.93129   918065.30185      105.72972  0.00005 142.08380675  233.59871508  165.80292991   27.17498674   41.41728757    1.14744279    0.37219815    0.06927491    0.10546872    0.45305823    1.58333004    5.74999985   13.73002608
  1090    124.56929    20.0    600.0      1.4    400.0      1.7    175.4    120.0       574.62190  2410743.83289   918065.30185      101.03143  0.00004 143.57323575  236.01717251  165.92869993   29.10278803   41.85148529    1.14417612    0.34720845    0.07000133    0.10665230    0.47613792    1.46170010    6.22846469   13.73002397
  1091    181.19003    20.0    600.0      1.4    400.0      1.7    120.6    120.0       574.38446  3506502.44054   918065.30185       79.99813  0.00002 143.51328971  235.73988802  157.45606166   37.67522441   41.83419236    1.07996854    0.23860950    0.06997348    0.10706896    0.58434806    1.00492808    9.05950156   13.73002397
  1092    125.98746    20.0    600.0      1.4    400.0      1.7    173.4    120.0       575.30097  2438189.05957   918065.30185      100.37045  0.00004 143.74289146  236.29157260  165.89096028   29.37554587   41.90094434    1.14340629    0.34370584    0.07008408    0.10678990    0.47942018    1.44524661    6.29937302   13.73002397
  1093    115.00000    20.0    600.0      1.4    400.0      1.7    190.0    120.0       568.66044  2225552.93129   918065.30185      105.72972  0.00005 142.08380675  233.59871508  165.80292991   27.17498674   41.41728757    1.14744279    0.37219815    0.06927491    0.10546872    0.45305823    1.58333004    5.74999985   13.73002608
  1094    115.00000    20.0    600.0      1.4    400.0      1.7    190.0    120.0       568.66044  2225552.93129   918065.30185      105.72972  0.00005 142.08380675  233.59871508  165.80292991   27.17498674   41.41728757    1.14744279    0.37219815    0.06927491    0.10546872    0.45305823    1.58333004    5.74999985   13.73002608
  1095    262.08623    20.0    600.0      1.4    400.0      1.7     83.4    120.0       530.90585  5072052.58566   918065.30185       61.65830  0.00001 132.64908504  217.65916729  136.68289657   43.91470289   38.66751092    0.95273673    0.15247300    0.06467819    0.09957270    0.68327611    0.69474442   13.10431170   13.73002397
  1096    276.21909    20.0    600.0      1.4    400.0      1.7     79.1    120.0       521.86919  5345559.65538   918065.30185       59.28390  0.00001 130.39109682  213.91393790  133.03050315   44.53365693   38.00934331    0.93121058    0.14220919    0.06357753    0.09798234    0.69623094    0.65919755   13.81095472   13.73002397
  1097    115.00000    20.0    600.0      1.4    400.0      1.7    190.0    120.0       568.66044  2225552.93129   918065.30185      105.72972  0.00005 142.08380675  233.59871508  165.80292991   27.17498674   41.41728757    1.14744279    0.37219815    0.06927491    0.10546872    0.45305823    1.58333004    5.74999985   13.73002608
  1098    126.76330    20.0    600.0      1.4    400.0      1.7    172.4    120.0       575.65181  2453203.51260   918065.30185      100.01250  0.00004 143.83054239  236.43319790  165.86469874   29.52336995   41.92649701    1.14295700    0.34181056    0.07012684    0.10686135    0.48120125    1.43640119    6.33816482   13.73002397
  1099    183.74697    20.0    600.0      1.4    400.0      1.7    118.9    120.0       573.46919  3555985.90647   918065.30185       79.25303  0.00002 143.28457460  235.35615204  156.86480963   37.96365131   41.76752996    1.07612993    0.23491418    0.06986203    0.10691912    0.58830467    0.99094394    9.18734868   13.73002397
  1100    104.38016    20.0    600.0      1.4    400.0      1.7    209.3    120.0       558.79590  2020031.37196   918065.30185      111.48291  0.00006 139.61921766  229.57942807  164.74339325   24.85386202   40.69882924    1.14631815    0.40295290    0.06807301    0.10355510    0.42541899    1.74442099    5.21900821   13.73002397
  1101    238.42103    20.0    600.0      1.4    400.0      1.7     91.6    120.0       545.59560  4614070.04876   918065.30185       66.09069  0.00001 136.31962871  223.75246727  142.90717228   42.61633454   39.73741080    0.98980422    0.17224470    0.06646736    0.10214489    0.65914306    0.76370340   11.92105139   13.73002397
  1102     80.60986    20.0    600.0      1.4    400.0      1.7    271.1    120.0       520.12049  1560013.59085   918065.30185      126.94444  0.00008 129.95612097  213.75841829  157.43547527   18.97047326   37.88197959    1.11721245    0.48566272    0.06336113    0.09621269    0.35476346    2.25881741    4.03049287   13.73002397
  1103    115.00000    20.0    600.0      1.4    400.0      1.7    190.0    120.0       568.66044  2225552.93129   918065.30185      105.72972  0.00005 142.08380675  233.59871508  165.80292991   27.17498674   41.41728757    1.14744279    0.37219815    0.06927491    0.10546872    0.45305823    1.58333004    5.74999985   13.73002608
  1104    146.05291    20.0    600.0      1.4    400.0      1.7    149.6    120.0       580.27807  2826507.77220   918065.30185       91.86674  0.00003 144.98623017  238.27135787  164.12793933   32.89253810   42.26344155    1.12645315    0.29905093    0.07069079    0.10787872    0.52237957    1.24669172    7.30264533   13.73002397
  1105    233.58892    20.0    600.0      1.4    400.0      1.7     93.5    120.0       548.48185  4520556.28251   918065.30185       67.07523  0.00001 137.04082195  224.95069398  144.18473214   42.30560240   39.94762512    0.99748749    0.17673785    0.06681889    0.10264769    0.65379557    0.77950166   11.67944589   13.73002397
  1106    195.36711    20.0    600.0      1.4    400.0      1.7    111.8    120.0       568.72887  3780865.63797   918065.30185       76.03467  0.00002 142.10005171  233.37426104  154.06953695   39.18501670   41.42227775    1.05827216    0.21911556    0.06928476    0.10612895    0.60547073    0.93200411    9.76835550   13.73002397
  1107    209.95267    20.0    600.0      1.4    400.0      1.7    104.1    120.0       561.68175  4063133.97631   918065.30185       72.34701  0.00002 140.33913319  230.43740911  150.37889677   40.52630747   40.90901427    1.03523834    0.20136702    0.06842653    0.10492996    0.62527649    0.86725712   10.49763361   13.73002397
  1108    110.18984    20.0    600.0      1.4    400.0      1.7    198.3    120.0       564.65582  2132463.80193   918065.30185      108.26018  0.00005 141.08329827  231.96876033  165.45623541   26.14752595   41.12562521    1.14763013    0.38571038    0.06878698    0.10468753    0.44081511    1.65244772    5.50949198   13.73002397
  1109    146.71845    20.0    600.0      1.4    400.0      1.7    148.9    120.0       580.31505  2839387.72755   918065.30185       91.60930  0.00003 144.99546384  238.28440881  164.03651322   32.99866505   42.26613531    1.12573174    0.29771336    0.07069530    0.10789106    0.52370028    1.24103650    7.33592239   13.73002397
  1110    290.43464    20.0    600.0      1.4    400.0      1.7     75.2    120.0       512.70527  5620666.82953   918065.30185       57.07321  0.00001 128.10131448  210.11776157  129.43123962   45.05495490   37.34190644    0.91012255    0.13287373    0.06246136    0.09636504    0.70829987    0.62693262   14.52173201   13.73002397
  1111    131.08854    20.0    600.0      1.4    400.0      1.7    166.7    120.0       577.35105  2536908.30175   918065.30185       98.06281  0.00004 144.25506160  237.11728626  165.64911253   30.32958950   42.05025797    1.14010753    0.33150828    0.07033392    0.10721216    0.49094564    1.38900736    6.55442709   13.73002397
  1112    134.19195    20.0    600.0      1.4    400.0      1.7    162.8    120.0       578.31609  2596967.26584   918065.30185       96.71008  0.00004 144.49614786  237.50368927  165.42664600   30.88960203   42.12054447    1.13772777    0.32438292    0.07045155    0.10741679    0.49774874    1.35688434    6.70959729   13.73002397
  1113    156.46399    20.0    600.0      1.4    400.0      1.7    139.6    120.0       580.08968  3027989.27219   918065.30185       87.99840  0.00003 144.93904420  238.16061584  162.51004246   34.47997291   42.24972052    1.11429122    0.27906154    0.07066804    0.10792925    0.54234117    1.16373712    7.82319934   13.73002397
  1114    138.70848    20.0    600.0      1.4    400.0      1.7    157.5    120.0       579.36974  2684373.93464   918065.30185       94.80676  0.00004 144.75936127  237.92192500  165.01084462   31.67761202   42.19728561    1.13381421    0.31439236    0.07057999    0.10764957    0.50737808    1.31270239    6.93542388   13.73002397
  1115     54.66270    20.0    600.0      1.4    400.0      1.7    399.7    120.0       438.78846  1057867.86962   918065.30185      149.59114  0.00014 109.63490432  180.39603634  137.08688526   11.67063776   31.95831738    1.01413337    0.60420311    0.05345288    0.08100648    0.26133753    3.33102722    2.73313512   13.73002397
  1116     94.58969    20.0    600.0      1.4    400.0      1.7    231.0    120.0       546.02251  1830560.07635   918065.30185      117.37091  0.00006 136.42779542  224.36119283  162.69014180   22.54338043   39.76850380    1.13957147    0.43449596    0.06651677    0.10111223    0.39787504    1.92497667    4.72948459   13.73002397
  1117      3.42957    20.0    600.0      1.4    400.0      1.7   6371.1    120.0        44.09612    66371.21589   918065.30185      230.94003  0.00348  11.01782127   18.14153662   14.84915095    0.08761129    3.21165646    0.17312032    0.96778701    0.00537168    0.00810875    0.01873255   53.09211542    0.17147833   13.73002397
  1118    115.00000    20.0    600.0      1.4    400.0      1.7    190.0    120.0       568.66044  2225552.93129   918065.30185      105.72972  0.00005 142.08380675  233.59871508  165.80292991   27.17498674   41.41728757    1.14744279    0.37219815    0.06927491    0.10546872    0.45305823    1.58333004    5.74999985   13.73002608
  1119    115.00000    20.0    600.0      1.4    400.0      1.7    190.0    120.0       568.66044  2225552.93129   918065.30185      105.72972  0.00005 142.08380675  233.59871508  165.80292991   27.17498674   41.41728757    1.14744279    0.37219815    0.06927491    0.10546872    0.45305823    1.58333004    5.74999985   13.73002608
  1120     27.93512    20.0    600.0      1.4    400.0      1.7    782.2    120.0       285.14493   540618.63247   918065.30185      183.26953  0.00034  71.24595047  117.27213175   92.40781073    4.21903781   20.76798492    0.75260869    0.76830530    0.03473589    0.05253377    0.14442504    6.51806520    1.39675612   13.73002397
  1121    115.00000    20.0    600.0      1.4    400.0      1.7    190.0    120.0       568.66044  2225552.93129   918065.30185      105.72972  0.00005 142.08380675  233.59871508  165.80292991   27.17498674   41.41728757    1.14744279    0.37219815    0.06927491    0.10546872    0.45305823    1.58333004    5.74999985   13.73002608
  1122    115.00000    20.0    600.0      1.4    400.0      1.7    190.0    120.0       568.66044  2225552.93129   918065.30185      105.72972  0.00005 142.08380675  233.59871508  165.80292991   27.17498674   41.41728757    1.14744279    0.37219815    0.06927491    0.10546872    0.45305823    1.58333004    5.74999985   13.73002608
  1123    301.84927    20.0    600.0      1.4    400.0      1.7     72.4    120.0       505.34432  5841569.15161   918065.30185       55.41397  0.00001 126.26204295  207.06954494  126.60465013   45.40808034   36.80578559    0.89363359    0.12601349    0.06156479    0.09506324    0.71735848    0.60322474   15.09246373   13.73002397
  1124    115.00000    20.0    600.0      1.4    400.0      1.7    190.0    120.0       568.66044  2225552.93129   918065.30185      105.72972  0.00005 142.08380675  233.59871508  165.80292991   27.17498674   41.41728757    1.14744279    0.37219815    0.06927491    0.10546872    0.45305823    1.58333004    5.74999985   13.73002608
  1125    115.00000    20.0    600.0      1.4    400.0      1.7    190.0    120.0       568.66044  2225552.93129   918065.30185      105.72972  0.00005 142.08380675  233.59871508  165.80292991   27.17498674   41.41728757    1.14744279    0.37219815    0.06927491    0.10546872    0.45305823    1.58333004    5.74999985   13.73002608
  1126     63.20501    20.0    600.0      1.4    400.0      1.7    345.7    120.0       471.36548  1223184.04381   918065.30185      141.29270  0.00012 117.77446313  193.76678107  145.68384363   14.14039425   34.33100212    1.05951242    0.56133892    0.05742152    0.08707769    0.29416187    2.88083091    3.16025055   13.73002397
  1127    284.13353    20.0    600.0      1.4    400.0      1.7     76.9    120.0       516.77117  5498724.26458   918065.30185       58.03242  0.00001 129.11725801  211.80187295  131.01641584   44.83562802   37.63803879    0.91939636    0.13689750    0.06295659    0.09708311    0.70306279    0.64083584   14.20667657   13.73002397
  1128     78.04707    20.0    600.0      1.4    400.0      1.7    280.0    120.0       514.21457  1510416.87404   918065.30185      128.87143  0.00009 128.48050792  211.33853898  156.11248410   18.28304269   37.45183365    1.11109157    0.49591442    0.06264163    0.09510154    0.34634241    2.33298899    3.90235337   13.73002397
  1129    115.00000    20.0    600.0      1.4    400.0      1.7    190.0    120.0       568.66044  2225552.93129   918065.30185      105.72972  0.00005 142.08380675  233.59871508  165.80292991   27.17498674   41.41728757    1.14744279    0.37219815    0.06927491    0.10546872    0.45305823    1.58333004    5.74999985   13.73002608
  1130    135.09557    20.0    600.0      1.4    400.0      1.7    161.7    120.0       578.55929  2614454.79239   918065.30185       96.32319  0.00004 144.55690507  237.60067660  165.35190848   31.04980322   42.13825807    1.13698597    0.32234870    0.07048119    0.10746937    0.49970074    1.34780842    6.75477861   13.73002397
  1131    271.93404    20.0    600.0      1.4    400.0      1.7     80.4    120.0       524.62083  5262632.97281   918065.30185       59.98427  0.00001 131.07864562  215.05414160  134.13086353   44.35717446   38.20975305    0.93768113    0.14521171    0.06391268    0.09846712    0.69240850    0.66958497   13.59670225   13.73002397
  1132     42.90812    20.0    600.0      1.4    400.0      1.7    509.2    120.0       382.13529   830385.61655   918065.30185      162.74379  0.00020  95.47972801  157.12963826  121.25610029    8.26981905   27.83209166    0.92599566    0.67034212    0.04655128    0.07048388    0.21262272    4.24355500    2.14540579   13.73002397
  1133     69.52309    20.0    600.0      1.4    400.0      1.7    314.3    120.0       491.54008  1345455.51120   918065.30185      135.72396  0.00010 122.81518851  202.04278130  150.74828338   15.93382259   35.80038002    1.08516337    0.53216802    0.05987928    0.09084864    0.31710406    2.61902841    3.47615453   13.73002397
  1134     45.85753    20.0    600.0      1.4    400.0      1.7    476.5    120.0       397.78469   887464.58860   918065.30185      159.23091  0.00018  99.38984252  163.55795620  125.72096125    9.11593448   28.97188638    0.95138685    0.65291436    0.04845771    0.07338699    0.22524094    3.97062259    2.29287656   13.73002397
  1135    116.76685    20.0    600.0      1.4    400.0      1.7    187.1    120.0       569.95274  2259746.10997   918065.30185      104.82953  0.00005 142.40669992  234.12402893  165.87953050   27.54248043   41.51141622    1.14711293    0.36739935    0.06943238    0.10572268    0.45744559    1.55937197    5.83834238   13.73002397
  1136    131.35654    20.0    600.0      1.4    400.0      1.7    166.3    120.0       577.44251  2542094.67708   918065.30185       97.94451  0.00004 144.27791093  237.15399261  165.63205484   30.37855307   42.05691940    1.13991264    0.33088434    0.07034507    0.10723134    0.49153925    1.38617351    6.56782677   13.73002397
  1137    128.15814    20.0    600.0      1.4    400.0      1.7    170.5    120.0       576.24667  2480197.30729   918065.30185       99.37533  0.00004 143.97915652  236.67306836  165.80777274   29.78667000   41.96982240    1.14210073    0.33843976    0.07019933    0.10698316    0.48437775    1.42076777    6.40790682   13.73002397
  1138    298.52593    20.0    600.0      1.4    400.0      1.7     73.2    120.0       507.48546  5777253.96707   918065.30185       55.88701  0.00001 126.79704613  207.95611482  127.42139355   45.31090234   36.96173131    0.89839223    0.12795620    0.06182558    0.09544213    0.71477609    0.60994014   14.92629654   13.73002397
  1139    144.88432    20.0    600.0      1.4    400.0      1.7    150.8    120.0       580.19564  2803892.57995   918065.30185       92.32227  0.00003 144.96564950  238.24126390  164.28410945   32.70462076   42.25743851    1.12769922    0.30142015    0.07068072    0.10785379    0.52004534    1.25674710    7.24421600   13.73002397
  1140    163.36461    20.0    600.0      1.4    400.0      1.7    133.7    120.0       579.15585  3161534.33810   918065.30185       85.60906  0.00003 144.70564577  237.75514771  161.24535269   35.44970434   42.18170717    1.10534882    0.26684356    0.07055441    0.10781213    0.55478991    1.11458011    8.16823067   13.73002397
  1141    115.00000    20.0    600.0      1.4    400.0      1.7    190.0    120.0       568.66044  2225552.93129   918065.30185      105.72972  0.00005 142.08380675  233.59871508  165.80292991   27.17498674   41.41728757    1.14744279    0.37219815    0.06927491    0.10546872    0.45305823    1.58333004    5.74999985   13.73002608
  1142    115.00000    20.0    600.0      1.4    400.0      1.7    190.0    120.0       568.66044  2225552.93129   918065.30185      105.72972  0.00005 142.08380675  233.59871508  165.80292991   27.17498674   41.41728757    1.14744279    0.37219815    0.06927491    0.10546872    0.45305823    1.58333004    5.74999985   13.73002608
  1143    231.95053    20.0    600.0      1.4    400.0      1.7     94.2    120.0       549.44877  4488849.21880   918065.30185       67.41575  0.00002 137.28242773  225.35220404  144.61771884   42.19641572   40.01804859    1.00009835    0.17830001    0.06693665    0.10281590    0.65194744    0.78500770   11.59752640   13.73002397
  1144    287.80744    20.0    600.0      1.4    400.0      1.7     75.9    120.0       514.40081  5569823.85826   918065.30185       57.46927  0.00001 128.52497671  210.82002267  130.09010420   44.96570467   37.46539768    0.91397465    0.13453007    0.06266788    0.09666458    0.70613747    0.63265546   14.39037218   13.73002397
  1145    178.73124    20.0    600.0      1.4    400.0      1.7    122.3    120.0       575.21575  3458918.37431   918065.30185       80.72796  0.00002 143.72101767  236.08886618  158.01499271   37.39087038   41.89473727    1.08362134    0.24224211    0.07007470    0.10720388    0.58047931    1.01875281    8.93656179   13.73002397
  1146     53.58424    20.0    600.0      1.4    400.0      1.7    407.8    120.0       434.19625  1036996.79041   918065.30185      150.70863  0.00015 108.48750990  178.51067788  135.84101566   11.35704244   31.62385199    1.00739710    0.60991292    0.05289344    0.08015206    0.25704158    3.39806905    2.67921203   13.73002397
  1147    130.99807    20.0    600.0      1.4    400.0      1.7    166.8    120.0       577.31982  2535157.36232   918065.30185       98.10282  0.00004 144.24725909  237.10474854  165.65477701   30.31303330   42.04798325    1.14017287    0.33171929    0.07033012    0.10720562    0.49074497    1.38996670    6.54990331   13.73002397
  1148    162.16536    20.0    600.0      1.4    400.0      1.7    134.7    120.0       579.35960  3138325.59392   918065.30185       86.01494  0.00003 144.75656605  237.84262677  161.47468552   35.28571738   42.19654656    1.10694570    0.26891151    0.07057920    0.10784021    0.55266908    1.12282274    8.10826781   13.73002397
  1149    115.00000    20.0    600.0      1.4    400.0      1.7    190.0    120.0       568.66044  2225552.93129   918065.30185      105.72972  0.00005 142.08380675  233.59871508  165.80292991   27.17498674   41.41728757    1.14744279    0.37219815    0.06927491    0.10546872    0.45305823    1.58333004    5.74999985   13.73002608
  1150    144.69156    20.0    600.0      1.4    400.0      1.7    151.0    120.0       580.17988  2800162.20161   918065.30185       92.39785  0.00003 144.96171272  238.23540909  164.30932696   32.67343012   42.25629031    1.12790219    0.30181350    0.07067880    0.10784927    0.51965843    1.25842134    7.23457808   13.73002397
  1151     18.04795    20.0    600.0      1.4    400.0      1.7   1210.7    120.0       202.02108   349275.72137   918065.30185      199.91949  0.00057  50.47676794   83.09676748   66.44839473    1.99914631   14.71381819    0.58181452    0.84253406    0.02460981    0.03719112    0.09566501   10.08884267    0.90239761   13.73002397
  1152    254.12627    20.0    600.0      1.4    400.0      1.7     86.0    120.0       535.92790  4918006.89680   918065.30185       63.08128  0.00001 133.90394759  219.74148434  138.76549237   43.51697919   39.03328244    0.96507917    0.15873636    0.06528986    0.10045416    0.67551961    0.71650581   12.70631361   13.73002397
  1153     56.85229    20.0    600.0      1.4    400.0      1.7    384.3    120.0       447.76792  1100242.09810   918065.30185      147.37253  0.00013 111.87847639  184.08223753  139.50052099   12.30668451   32.61231884    1.02707513    0.59282144    0.05454678    0.08267810    0.26995368    3.20273748    2.84261434   13.73002397
  1154    201.68140    20.0    600.0      1.4    400.0      1.7    108.3    120.0       565.80857  3903063.45306   918065.30185       74.39308  0.00002 141.37033189  232.15625823  152.49139410   39.79058858   41.20958376    1.04835940    0.21116556    0.06892912    0.10563461    0.61427071    0.90282471   10.08406992   13.73002397
  1155    176.91499    20.0    600.0      1.4    400.0      1.7    123.5    120.0       575.79752  3423769.37219   918065.30185       81.27567  0.00002 143.86639634  236.33341469  158.42136674   37.17633933   41.93710939    1.08629318    0.24497652    0.07014554    0.10729749    0.57758044    1.02921152    8.84574967   13.73002397
  1156    140.42013    20.0    600.0      1.4    400.0      1.7    155.6    120.0       579.66688  2717498.81064   918065.30185       94.10489  0.00003 144.83358447  238.03845730  164.82681634   31.96802392   42.21892717    1.13220283    0.31071936    0.07061622    0.10771884    0.51094558    1.29670122    7.02100635   13.73002397
  1157    154.47086    20.0    600.0      1.4    400.0      1.7    141.5    120.0       580.24616  2989416.99669   918065.30185       88.71355  0.00003 144.97816473  238.23125269  162.84885460   34.18788700   42.26111770    1.11675415    0.28273851    0.07068706    0.10794198    0.53863245    1.17875277    7.72354277   13.73002397
  1158     42.38544    20.0    600.0      1.4    400.0      1.7    515.5    120.0       379.25381   820270.38431   918065.30185      163.38255  0.00020  94.75976963  155.94591171  120.42729180    8.12083225   27.62222457    0.92123874    0.67349147    0.04620026    0.06994959    0.21035869    4.29588477    2.11927181   13.73002397
  1159    111.04657    20.0    600.0      1.4    400.0      1.7    196.8    120.0       565.42274  2149043.71745   918065.30185      107.80063  0.00005 141.27491067  232.28113789  165.53328788   26.33340835   41.18148271    1.14767643    0.38325445    0.06888042    0.10483658    0.44302855    1.63969904    5.55232835   13.73002397
  1160     22.20678    20.0    600.0      1.4    400.0      1.7    983.9    120.0       239.07116   429760.09607   918065.30185      192.56097  0.00045  59.73404288   98.33092348   78.13798877    2.86820529   17.41229010    0.66064804    0.81032696    0.02912321    0.04402595    0.11652388    8.19942965    1.11033912   13.73002397
  1161    338.40173    20.0    600.0      1.4    400.0      1.7     64.6    120.0       482.09624  6548952.20528   918065.30185       50.69451  0.00001 120.45309347  197.44725654  117.98541936   46.21047487   35.11255663    0.84364841    0.10723119    0.05873312    0.09093955    0.74309614    0.53806743   16.92008650   13.73002397
  1162    179.07638    20.0    600.0      1.4    400.0      1.7    122.0    120.0       575.10205  3465597.76591   918065.30185       80.62471  0.00002 143.69260500  236.04110429  157.93713221   37.43120440   41.88645607    1.08311101    0.24172743    0.07006086    0.10718550    0.58102620    1.01678933    8.95381888   13.73002397
  1163    113.81930    20.0    600.0      1.4    400.0      1.7    192.0    120.0       567.74382  2202703.37092   918065.30185      106.33973  0.00005 141.85481742  233.22592924  165.73665589   26.92641601   41.35053368    1.14758704    0.37545300    0.06916323    0.10528924    0.45009453    1.59975459    5.69096504   13.73002397
  1164    183.05890    20.0    600.0      1.4    400.0      1.7    119.4    120.0       573.72043  3542669.94252   918065.30185       79.45217  0.00002 143.34735604  235.46144001  157.02487494   37.88675713   41.78582859    1.07716669    0.23590047    0.06989262    0.10696037    0.58724654    0.99466864    9.15294512   13.73002397
  1165     15.16057    20.0    600.0      1.4    400.0      1.7   1441.2    120.0       174.37994   293397.18108   918065.30185      205.36813  0.00070  43.57039405   71.73002966   57.61470031    1.46481990   12.70062924    0.51983019    0.86576451    0.02124260    0.03209539    0.08089749   12.01029907    0.75802837   13.73002397
  1166    295.21057    20.0    600.0      1.4    400.0      1.7     74.0    120.0       509.62344  5713093.18191   918065.30185       56.36704  0.00001 127.33126002  208.84144772  128.24131703   45.20941078   37.11744689    0.90317407    0.12993833    0.06208599    0.09582028    0.71215540    0.61679008   14.76052827   13.73002397
  1167     80.27986    20.0    600.0      1.4    400.0      1.7    272.2    120.0       519.38203  1553627.24928   918065.30185      127.18933  0.00008 129.77161521  213.45588111  157.27205068   18.88248436   37.82819553    1.11646382    0.48696671    0.06327116    0.09607366    0.35368846    2.26810252    4.01399293   13.73002397
  1168    115.00000    20.0    600.0      1.4    400.0      1.7    190.0    120.0       568.66044  2225552.93129   918065.30185      105.72972  0.00005 142.08380675  233.59871508  165.80292991   27.17498674   41.41728757    1.14744279    0.37219815    0.06927491    0.10546872    0.45305823    1.58333004    5.74999985   13.73002608
  1169    149.65137    20.0    600.0      1.4    400.0      1.7    146.0    120.0       580.39464  2896147.35165   918065.30185       90.49181  0.00003 145.01531638  238.30767543  163.61297495   33.45867025   42.27193181    1.12245549    0.29191870    0.07070506    0.10792998    0.52944626    1.21671424    7.48256835   13.73002397
  1170    160.47213    20.0    600.0      1.4    400.0      1.7    136.2    120.0       579.61837  3105557.26725   918065.30185       86.59460  0.00003 144.82124198  237.95428311  161.79188540   35.05096277   42.21539413    1.10917093    0.27187031    0.07061070    0.10787447    0.54964452    1.13467023    8.02360650   13.73002397
  1171    205.79638    20.0    600.0      1.4    400.0      1.7    106.2    120.0       563.79487  3982698.94952   918065.30185       73.36089  0.00002 140.86715246  231.31724338  151.44594208   40.16452997   41.06291942    1.04184663    0.20620672    0.06868388    0.10529152    0.61981787    0.88477237   10.28981891   13.73002397
  1172    203.00844    20.0    600.0      1.4    400.0      1.7    107.6    120.0       565.16816  3928745.04209   918065.30185       74.05705  0.00002 141.21030730  231.88936186  152.15556474   39.91292753   41.16294062    1.04626293    0.20954776    0.06885113    0.10552567    0.61607544    0.89692307   10.15042175   13.73002397
  1173    115.00000    20.0    600.0      1.4    400.0      1.7    190.0    120.0       568.66044  2225552.93129   918065.30185      105.72972  0.00005 142.08380675  233.59871508  165.80292991   27.17498674   41.41728757    1.14744279    0.37219815    0.06927491    0.10546872    0.45305823    1.58333004    5.74999985   13.73002608
  1174     54.03917    20.0    600.0      1.4    400.0      1.7    404.3    120.0       436.14729  1045800.92711   918065.30185      150.23520  0.00014 108.97498943  179.31170178  136.37125264   11.48934163   31.76595222    1.01026858    0.60749588    0.05313112    0.08051503    0.25885797    3.36946220    2.70195863   13.73002397
  1175    115.00000    20.0    600.0      1.4    400.0      1.7    190.0    120.0       568.66044  2225552.93129   918065.30185      105.72972  0.00005 142.08380675  233.59871508  165.80292991   27.17498674   41.41728757    1.14744279    0.37219815    0.06927491    0.10546872    0.45305823    1.58333004    5.74999985   13.73002608
  1176    129.59610    20.0    600.0      1.4    400.0      1.7    168.6    120.0       576.81275  2508025.66032   918065.30185       98.72691  0.00004 144.12057984  236.90097317  165.73638527   30.05481029   42.01105183    1.14115474    0.33501331    0.07026832    0.10710001    0.48761836    1.40500331    6.47980501   13.73002397
  1177    115.00000    20.0    600.0      1.4    400.0      1.7    190.0    120.0       568.66044  2225552.93129   918065.30185      105.72972  0.00005 142.08380675  233.59871508  165.80292991   27.17498674   41.41728757    1.14744279    0.37219815    0.06927491    0.10546872    0.45305823    1.58333004    5.74999985   13.73002608
  1178    209.57590    20.0    600.0      1.4    400.0      1.7    104.3    120.0       561.87638  4055842.55288   918065.30185       72.43776  0.00002 140.38776854  230.51842698  150.47603180   40.49415715   40.92319035    1.03583838    0.20179894    0.06845023    0.10496332    0.62478751    0.86881624   10.47879524   13.73002397
  1179     76.98277    20.0    600.0      1.4    400.0      1.7    283.8    120.0       511.64404  1489819.84286   918065.30185      129.68899  0.00009 127.83824982  210.28509409  155.52584635   17.99484696   37.26461355    1.10833659    0.50025720    0.06232847    0.09461842    0.34279592    2.36524302    3.84913830   13.73002397
  1180    188.92348    20.0    600.0      1.4    400.0      1.7    115.7    120.0       571.46863  3656164.66963   918065.30185       77.78630  0.00002 142.78466723  234.51879841  155.63970003   38.52546442   41.62182319    1.06824939    0.22768050    0.06961841    0.10658804    0.59611305    0.96379207    9.44617388   13.73002397
  1181     67.14339    20.0    600.0      1.4    400.0      1.7    325.4    120.0       484.30196  1299402.02621   918065.30185      137.76911  0.00011 121.00670993  199.07403581  148.95842503   15.26278942   35.27320573    1.07620715    0.54291504    0.05899750    0.08949453    0.30859293    2.71185223    3.35716946   13.73002397
  1182    175.64820    20.0    600.0      1.4    400.0      1.7    124.4    120.0       576.18641  3399253.71115   918065.30185       81.66211  0.00002 143.96357842  236.49706281  158.70135404   37.02441850   41.96543393    1.08814253    0.24690996    0.07019290    0.10735962    0.57553752    1.03663428    8.78241020   13.73002397
  1183    197.08243    20.0    600.0      1.4    400.0      1.7    110.9    120.0       567.95723  3814061.59932   918065.30185       75.58160  0.00002 141.90723621  233.05225902  153.64431326   39.35342452   41.36607731    1.05559074    0.21691377    0.06919079    0.10599875    0.60789669    0.92389233    9.85412171   13.73002397
  1184    108.12537    20.0    600.0      1.4    400.0      1.7    202.1    120.0       562.70761  2092510.87952   918065.30185      109.38381  0.00005 140.59654581  231.17484945  165.24176907   25.69444377   40.98373093    1.14736811    0.39171865    0.06854961    0.10430987    0.43542187    1.68399842    5.40626842   13.73002397
  1185     42.81086    20.0    600.0      1.4    400.0      1.7    510.4    120.0       381.60162   828503.41487   918065.30185      162.86227  0.00020  95.34638910  156.91041003  121.10275437    8.24207148   27.79322351    0.92511655    0.67092673    0.04648627    0.07038492    0.21220208    4.25319555    2.14054289   13.73002397
  1186    235.06619    20.0    600.0      1.4    400.0      1.7     93.0    120.0       547.60478  4549145.31583   918065.30185       66.77114  0.00001 136.82166514  224.58653259  143.79420472   42.40237326   39.88374506    0.99513570    0.17534630    0.06671206    0.10249501    0.65544663    0.77460288   11.75330954   13.73002397
  1187    305.84900    20.0    600.0      1.4    400.0      1.7     71.4    120.0       502.77102  5918974.09614   918065.30185       54.85516  0.00001 125.61905656  206.00412286  125.62866941   45.51916975   36.61836423    0.88795297    0.12373227    0.06125136    0.09460765    0.72040872    0.59533609   15.29245014   13.73002397
  1188    245.54897    20.0    600.0      1.4    400.0      1.7     89.0    120.0       541.25557  4752014.04396   918065.30185       64.69002  0.00001 135.23517734  221.95140969  141.02388358   43.04509949   39.42131283    0.97852900    0.16591431    0.06593876    0.10138701    0.66675992    0.74153416   12.27744845   13.73002397
  1189    251.83710    20.0    600.0      1.4    400.0      1.7     86.8    120.0       537.35941  4873705.49189   918065.30185       63.50275  0.00001 134.26163960  220.33517964  139.36702423   43.39556764   39.13754355    0.96865456    0.16060711    0.06546422    0.10070506    0.67322362    0.72301877   12.59185489   13.73002397
  1190    350.35280    20.0    600.0      1.4    400.0      1.7     62.4    120.0       474.67741  6780235.70908   918065.30185       49.32111  0.00001 118.59936788  194.37789493  115.31862978   46.38151480   34.57221986    0.82825035    0.10197952    0.05782948    0.08962047    0.75057053    0.51971313   17.51763995   13.73002397
  1191    278.95429    20.0    600.0      1.4    400.0      1.7     78.3    120.0       520.10918  5398492.64528   918065.30185       58.84534  0.00001 129.95132333  213.18472032  132.33167329   44.64146473   37.88115613    0.92710722    0.14033991    0.06336316    0.09767205    0.69862488    0.65273401   13.94771438   13.73002397
  1192     71.31411    20.0    600.0      1.4    400.0      1.7    306.4    120.0       496.71490  1380116.42325   918065.30185      134.22433  0.00010 124.10814285  204.16489486  152.00704453   16.43481960   36.17727856    1.09138064    0.52426474    0.06050971    0.09181768    0.32340787    2.55325282    3.56570544   13.73002397
  1193    171.34401    20.0    600.0      1.4    400.0      1.7    127.5    120.0       577.39868  3315956.48004   918065.30185       83.00302  0.00003 144.26651676  237.00835384  159.62990538   36.49389977   42.05372671    1.09433095    0.25364491    0.07034050    0.10755029    0.56846431    1.06267470    8.56720074   13.73002397
  1194    177.26857    20.0    600.0      1.4    400.0      1.7    123.3    120.0       575.68647  3430612.05234   918065.30185       81.16846  0.00002 143.83864656  236.28671271  158.34270485   37.21840542   41.92902145    1.08577488    0.24444074    0.07013202    0.10727968    0.57814755    1.02715866    8.86342864   13.73002397
  1195    109.54369    20.0    600.0      1.4    400.0      1.7    199.5    120.0       564.06143  2119959.20696   918065.30185      108.60937  0.00005 140.93479239  231.72659711  165.39353642   26.00650303   41.08233388    1.14757128    0.38757708    0.06871456    0.10457216    0.43913620    1.66219471    5.47718474   13.73002397
  1196     19.64509    20.0    600.0      1.4    400.0      1.7   1112.2    120.0       216.62545   380184.60459   918065.30185      197.02800  0.00052  54.12579518   89.10201308   71.07758833    2.32005686   15.77750002    0.61344127    0.82999245    0.02638890    0.03988462    0.10373403    9.26862295    0.98225459   13.73002397
  1197    297.04825    20.0    600.0      1.4    400.0      1.7     73.6    120.0       508.43817  5748657.06122   918065.30185       56.09995  0.00001 127.03509855  208.35062134  127.78621154   45.26623569   37.03112014    0.90051928    0.12883413    0.06194163    0.09561066    0.71361359    0.61297432   14.85241248   13.73002397
  1198    262.12053    20.0    600.0      1.4    400.0      1.7     83.4    120.0       530.88409  5072716.21502   918065.30185       61.65231  0.00001 132.64364673  217.65014455  136.67395942   43.91633655   38.66592574    0.95268387    0.15244680    0.06467554    0.09956888    0.68330878    0.69465353   13.10602627   13.73002397
  1199    146.39265    20.0    600.0      1.4    400.0      1.7    149.3    120.0       580.29784  2833082.77409   918065.30185       91.73514  0.00003 144.99116712  238.27838717  164.08149019   32.94679521   42.26488176    1.12608593    0.29836706    0.07069320    0.10788519    0.52305455    1.24379840    7.31963271   13.73002397
  1200    241.18729    20.0    600.0      1.4    400.0      1.7     90.6    120.0       543.92208  4667604.41701   918065.30185       65.53996  0.00001 135.90146206  223.05788183  142.17590441   42.78683038   39.61552288    0.98541925    0.16974689    0.06626353    0.10185289    0.66213669    0.75494420   12.05936470   13.73002397
[truncated: 266,401 more chars]
