# Supplementary material for: Exploring the Evolution-Coupling Hypothesis: Do Enzymes’ Performance Gains Correlate with Increased Dissipation?
Source: Entropy (Basel). 2025 Mar 29;27(4):365. doi: 10.3390/e27040365 (PMC12025749; doi:10.3390/e27040365)
Supplement: Supplementary file 1 [file entropy-27-00365-s001.zip › KINESIN1-K1K4k1k7.xlsx]

## Sheet: KINFig-K1K4k1k7
step	k1	k2	k3	k4	k5	k6	k7	k8	Eff	Ptot	Ktot	kcat	Km	P1	P2	P3	P4	J	S(I)	p1	p2	p3	p4	K4	K1	X
1927	149.954	20	600	1.4	400	1.7	145.7	120	2.902e+06	580.395	918065	90.3782	3e-05	145.015	238.307	163.567	33.5054	42.272	1.12211	0.291331	0.0707051	0.107933	0.530032	1.21426	7.49768	13.73
559	150.126	20	600	1.4	400	1.7	145.5	120	2.90533e+06	580.395	918065	90.3135	3e-05	145.015	238.306	163.541	33.5319	42.272	1.12191	0.290996	0.0707051	0.107934	0.530365	1.21287	7.5063	13.73
1982	150.15	20	600	1.4	400	1.7	145.5	120	2.90579e+06	580.395	918065	90.3046	3e-05	145.015	238.306	163.538	33.5356	42.272	1.12188	0.29095	0.0707051	0.107934	0.530411	1.21268	7.50749	13.73
1169	149.651	20	600	1.4	400	1.7	146	120	2.89615e+06	580.395	918065	90.4918	3e-05	145.015	238.308	163.613	33.4587	42.2719	1.12246	0.291919	0.0707051	0.10793	0.529446	1.21671	7.48257	13.73
592	149.625	20	600	1.4	400	1.7	146	120	2.89564e+06	580.395	918065	90.5017	3e-05	145.015	238.308	163.617	33.4546	42.2719	1.12249	0.29197	0.070705	0.10793	0.529395	1.21693	7.48126	13.73
686	150.4	20	600	1.4	400	1.7	145.3	120	2.91064e+06	580.394	918065	90.2108	3e-05	145.015	238.305	163.5	33.5742	42.2719	1.12159	0.290465	0.070705	0.107936	0.530894	1.21066	7.52002	13.73
862	149.449	20	600	1.4	400	1.7	146.2	120	2.89223e+06	580.393	918065	90.5681	3e-05	145.015	238.308	163.643	33.4273	42.2718	1.12269	0.292314	0.0707049	0.107928	0.529053	1.21836	7.47245	13.73
1639	149.433	20	600	1.4	400	1.7	146.2	120	2.89191e+06	580.393	918065	90.5742	3e-05	145.015	238.308	163.646	33.4248	42.2718	1.12271	0.292345	0.0707049	0.107928	0.529022	1.2185	7.47163	13.73
1760	149.431	20	600	1.4	400	1.7	146.2	120	2.89188e+06	580.393	918065	90.5748	3e-05	145.015	238.308	163.646	33.4245	42.2718	1.12271	0.292349	0.0707049	0.107928	0.529019	1.21851	7.47155	13.73
842	150.551	20	600	1.4	400	1.7	145.1	120	2.91356e+06	580.393	918065	90.1544	3e-05	145.015	238.304	163.477	33.5973	42.2718	1.12142	0.290173	0.0707048	0.107937	0.531185	1.20944	7.52756	13.73
1353	150.658	20	600	1.4	400	1.7	145	120	2.91563e+06	580.392	918065	90.1145	3e-05	145.015	238.303	163.46	33.6137	42.2717	1.1213	0.289966	0.0707047	0.107938	0.531391	1.20858	7.53291	13.73
1653	149.213	20	600	1.4	400	1.7	146.4	120	2.88767e+06	580.391	918065	90.657	3e-05	145.014	238.308	163.678	33.3908	42.2717	1.12295	0.292774	0.0707046	0.107926	0.528596	1.22029	7.46066	13.73
942	149.18	20	600	1.4	400	1.7	146.5	120	2.88702e+06	580.391	918065	90.6697	3e-05	145.014	238.308	163.683	33.3855	42.2717	1.12299	0.29284	0.0707046	0.107925	0.52853	1.22056	7.45899	13.73
1940	150.748	20	600	1.4	400	1.7	144.9	120	2.91737e+06	580.391	918065	90.0809	3e-05	145.014	238.302	163.446	33.6275	42.2716	1.12119	0.289793	0.0707046	0.107938	0.531564	1.20786	7.5374	13.73
192	149.146	20	600	1.4	400	1.7	146.5	120	2.88637e+06	580.39	918065	90.6824	3e-05	145.014	238.308	163.688	33.3803	42.2716	1.12303	0.292905	0.0707045	0.107925	0.528465	1.22084	7.45731	13.73
1608	149.138	20	600	1.4	400	1.7	146.5	120	2.88621e+06	580.39	918065	90.6855	3e-05	145.014	238.308	163.69	33.379	42.2716	1.12304	0.292922	0.0707045	0.107925	0.528449	1.2209	7.45689	13.73
1275	149.068	20	600	1.4	400	1.7	146.6	120	2.88487e+06	580.389	918065	90.7118	3e-05	145.014	238.307	163.7	33.3682	42.2716	1.12312	0.293058	0.0707044	0.107924	0.528314	1.22147	7.45342	13.73
634	149.048	20	600	1.4	400	1.7	146.6	120	2.88446e+06	580.389	918065	90.7196	3e-05	145.014	238.307	163.703	33.365	42.2715	1.12314	0.293098	0.0707044	0.107924	0.528273	1.22164	7.45238	13.73
1928	150.914	20	600	1.4	400	1.7	144.8	120	2.92058e+06	580.388	918065	90.0192	3e-05	145.014	238.301	163.421	33.6528	42.2715	1.121	0.289474	0.0707043	0.107939	0.531883	1.20654	7.54568	13.73
538	150.923	20	600	1.4	400	1.7	144.8	120	2.92075e+06	580.388	918065	90.0158	3e-05	145.014	238.301	163.419	33.6542	42.2715	1.12099	0.289456	0.0707043	0.107939	0.5319	1.20646	7.54614	13.73
1398	148.938	20	600	1.4	400	1.7	146.7	120	2.88235e+06	580.388	918065	90.761	3e-05	145.014	238.307	163.719	33.348	42.2714	1.12327	0.293313	0.0707042	0.107923	0.52806	1.22254	7.44691	13.73
498	151.05	20	600	1.4	400	1.7	144.7	120	2.92322e+06	580.386	918065	89.9684	3e-05	145.013	238.3	163.4	33.6737	42.2713	1.12084	0.289211	0.0707041	0.10794	0.532145	1.20545	7.55251	13.73
480	148.832	20	600	1.4	400	1.7	146.8	120	2.8803e+06	580.386	918065	90.8011	3e-05	145.013	238.307	163.735	33.3315	42.2713	1.12339	0.29352	0.070704	0.107922	0.527854	1.22341	7.44162	13.73
319	151.166	20	600	1.4	400	1.7	144.5	120	2.92546e+06	580.384	918065	89.9253	3e-05	145.013	238.299	163.382	33.6914	42.2712	1.1207	0.288988	0.0707038	0.107941	0.532367	1.20452	7.55831	13.73
1888	151.167	20	600	1.4	400	1.7	144.5	120	2.92548e+06	580.384	918065	89.9248	3e-05	145.013	238.299	163.381	33.6916	42.2712	1.1207	0.288986	0.0707038	0.107941	0.53237	1.20451	7.55837	13.73
230	148.627	20	600	1.4	400	1.7	147	120	2.87633e+06	580.382	918065	90.8788	3e-05	145.012	238.306	163.765	33.2995	42.271	1.12362	0.293923	0.0707035	0.107919	0.527454	1.2251	7.43138	13.73
1466	151.33	20	600	1.4	400	1.7	144.4	120	2.92864e+06	580.381	918065	89.8643	3e-05	145.012	238.297	163.356	33.7164	42.2709	1.12051	0.288673	0.0707034	0.107941	0.532682	1.20322	7.56651	13.73
672	148.463	20	600	1.4	400	1.7	147.2	120	2.87314e+06	580.379	918065	90.9415	3e-05	145.011	238.305	163.789	33.2737	42.2708	1.1238	0.294248	0.0707031	0.107917	0.527132	1.22646	7.42313	13.73
431	148.455	20	600	1.4	400	1.7	147.2	120	2.873e+06	580.378	918065	90.9443	3e-05	145.011	238.305	163.79	33.2726	42.2707	1.12381	0.294263	0.0707031	0.107917	0.527117	1.22652	7.42276	13.73
533	148.233	20	600	1.4	400	1.7	147.4	120	2.8687e+06	580.373	918065	91.0288	3e-05	145.01	238.303	163.822	33.2378	42.2703	1.12406	0.294701	0.0707024	0.107914	0.526682	1.22836	7.41165	13.73
1929	151.701	20	600	1.4	400	1.7	144	120	2.93581e+06	580.373	918065	89.727	3e-05	145.01	238.292	163.298	33.7728	42.2703	1.12008	0.287964	0.0707024	0.107943	0.533391	1.20028	7.58504	13.73
820	151.719	20	600	1.4	400	1.7	144	120	2.93617e+06	580.372	918065	89.7202	3e-05	145.01	238.292	163.295	33.7756	42.2703	1.12006	0.287929	0.0707023	0.107943	0.533426	1.20013	7.58596	13.73
302	151.933	20	600	1.4	400	1.7	143.8	120	2.94031e+06	580.366	918065	89.641	3e-05	145.008	238.289	163.261	33.808	42.2699	1.1198	0.28752	0.0707016	0.107943	0.533835	1.19844	7.59667	13.73
57	152.05	20	600	1.4	400	1.7	143.7	120	2.94256e+06	580.363	918065	89.5981	3e-05	145.007	238.287	163.243	33.8256	42.2696	1.11967	0.287298	0.0707012	0.107944	0.534057	1.19752	7.60248	13.73
250	147.699	20	600	1.4	400	1.7	147.9	120	2.85836e+06	580.357	918065	91.2327	3e-05	145.006	238.298	163.899	33.1538	42.2692	1.12465	0.295758	0.0707004	0.107907	0.525634	1.2328	7.38495	13.73
509	152.339	20	600	1.4	400	1.7	143.4	120	2.94815e+06	580.353	918065	89.4916	3e-05	145.005	238.282	163.197	33.8693	42.2689	1.11932	0.286749	0.0707001	0.107944	0.534607	1.19525	7.61693	13.73
1424	152.359	20	600	1.4	400	1.7	143.4	120	2.94854e+06	580.352	918065	89.4842	3e-05	145.005	238.282	163.194	33.8723	42.2689	1.1193	0.286711	0.0707	0.107944	0.534645	1.19509	7.61793	13.73
860	152.408	20	600	1.4	400	1.7	143.4	120	2.94949e+06	580.351	918065	89.4662	3e-05	145.004	238.281	163.186	33.8797	42.2687	1.11924	0.286618	0.0706998	0.107944	0.534738	1.19471	7.62038	13.73
488	147.5	20	600	1.4	400	1.7	148.1	120	2.85451e+06	580.349	918065	91.3088	3e-05	145.004	238.296	163.927	33.1225	42.2686	1.12487	0.296153	0.0706995	0.107904	0.525243	1.23446	7.37501	13.73
997	147.455	20	600	1.4	400	1.7	148.2	120	2.85365e+06	580.348	918065	91.326	3e-05	145.004	238.295	163.933	33.1154	42.2685	1.12492	0.296243	0.0706993	0.107903	0.525155	1.23484	7.37276	13.73
31	152.528	20	600	1.4	400	1.7	143.3	120	2.95182e+06	580.346	918065	89.4219	3e-05	145.003	238.279	163.167	33.8979	42.2684	1.1191	0.286389	0.0706992	0.107945	0.534967	1.19377	7.6264	13.73
1271	147.393	20	600	1.4	400	1.7	148.2	120	2.85244e+06	580.345	918065	91.3499	3e-05	145.003	238.295	163.942	33.1055	42.2683	1.12499	0.296367	0.070699	0.107902	0.525032	1.23536	7.36964	13.73
1674	152.608	20	600	1.4	400	1.7	143.2	120	2.95337e+06	580.343	918065	89.3924	3e-05	145.002	238.277	163.154	33.91	42.2682	1.119	0.286237	0.0706988	0.107945	0.53512	1.19314	7.63042	13.73
1943	147.331	20	600	1.4	400	1.7	148.3	120	2.85124e+06	580.343	918065	91.3738	3e-05	145.002	238.294	163.951	33.0957	42.2682	1.12506	0.29649	0.0706987	0.107901	0.52491	1.23588	7.36653	13.73
1317	152.73	20	600	1.4	400	1.7	143.1	120	2.95573e+06	580.338	918065	89.3478	3e-05	145.001	238.275	163.134	33.9283	42.2678	1.11886	0.286007	0.0706983	0.107945	0.53535	1.19219	7.6365	13.73
1535	147.179	20	600	1.4	400	1.7	148.5	120	2.84831e+06	580.337	918065	91.4318	3e-05	145.001	238.292	163.972	33.0718	42.2677	1.12523	0.296792	0.0706979	0.107899	0.524611	1.23715	7.35897	13.73
838	152.775	20	600	1.4	400	1.7	143	120	2.9566e+06	580.336	918065	89.3311	3e-05	145.001	238.274	163.127	33.9351	42.2677	1.1188	0.285921	0.070698	0.107945	0.535436	1.19184	7.63876	13.73
1245	152.805	20	600	1.4	400	1.7	143	120	2.95719e+06	580.335	918065	89.3201	3e-05	145	238.273	163.122	33.9396	42.2676	1.11877	0.285864	0.0706979	0.107945	0.535493	1.1916	7.64027	13.73
158	147.143	20	600	1.4	400	1.7	148.5	120	2.84761e+06	580.335	918065	91.4457	3e-05	145	238.291	163.977	33.0661	42.2676	1.12527	0.296864	0.0706977	0.107898	0.52454	1.23745	7.35717	13.73
643	146.859	20	600	1.4	400	1.7	148.8	120	2.84211e+06	580.322	918065	91.5551	3e-05	144.997	238.287	164.017	33.021	42.2666	1.12558	0.297432	0.0706961	0.107894	0.523979	1.23985	7.34296	13.73
1031	153.11	20	600	1.4	400	1.7	142.7	120	2.96309e+06	580.322	918065	89.2084	3e-05	144.997	238.267	163.073	33.9854	42.2666	1.1184	0.285288	0.0706962	0.107945	0.536071	1.18923	7.65552	13.73
1787	153.171	20	600	1.4	400	1.7	142.7	120	2.96425e+06	580.319	918065	89.1864	3e-05	144.996	238.265	163.063	33.9944	42.2664	1.11833	0.285174	0.0706959	0.107945	0.536185	1.18876	7.65853	13.73
1109	146.718	20	600	1.4	400	1.7	148.9	120	2.83939e+06	580.315	918065	91.6093	3e-05	144.995	238.284	164.037	32.9987	42.2661	1.12573	0.297713	0.0706953	0.107891	0.5237	1.24104	7.33592	13.73
1458	146.65	20	600	1.4	400	1.7	149	120	2.83805e+06	580.312	918065	91.6359	3e-05	144.995	238.283	164.046	32.9877	42.2659	1.12581	0.297851	0.0706949	0.10789	0.523564	1.24162	7.33248	13.73
218	153.381	20	600	1.4	400	1.7	142.5	120	2.96833e+06	580.309	918065	89.1094	3e-05	144.994	238.26	163.029	34.0259	42.2657	1.11808	0.284778	0.0706947	0.107945	0.536583	1.18713	7.66906	13.73
917	153.389	20	600	1.4	400	1.7	142.4	120	2.96849e+06	580.308	918065	89.1065	3e-05	144.994	238.26	163.027	34.0271	42.2656	1.11807	0.284763	0.0706946	0.107945	0.536598	1.18706	7.66947	13.73
1565	153.528	20	600	1.4	400	1.7	142.3	120	2.97118e+06	580.301	918065	89.0558	3e-05	144.992	238.257	163.005	34.0479	42.2651	1.1179	0.284501	0.0706938	0.107944	0.536861	1.18599	7.67642	13.73
1199	146.393	20	600	1.4	400	1.7	149.3	120	2.83308e+06	580.298	918065	91.7351	3e-05	144.991	238.278	164.081	32.9468	42.2649	1.12609	0.298367	0.0706932	0.107885	0.523055	1.2438	7.31963	13.73
1541	153.622	20	600	1.4	400	1.7	142.2	120	2.97299e+06	580.296	918065	89.0216	3e-05	144.991	238.255	162.989	34.0619	42.2648	1.11778	0.284325	0.0706932	0.107944	0.537038	1.18526	7.68111	13.73
884	146.36	20	600	1.4	400	1.7	149.3	120	2.83245e+06	580.296	918065	91.7478	3e-05	144.991	238.278	164.086	32.9416	42.2647	1.12612	0.298433	0.070693	0.107885	0.52299	1.24408	7.318	13.73
1896	146.235	20	600	1.4	400	1.7	149.4	120	2.83004e+06	580.289	918065	91.796	3e-05	144.989	238.275	164.103	32.9217	42.2642	1.12626	0.298684	0.0706921	0.107882	0.522742	1.24514	7.31176	13.73
1467	153.767	20	600	1.4	400	1.7	142.1	120	2.9758e+06	580.288	918065	88.9689	3e-05	144.989	238.251	162.965	34.0834	42.2642	1.11761	0.284053	0.0706922	0.107944	0.53731	1.18415	7.68835	13.73
291	146.166	20	600	1.4	400	1.7	149.5	120	2.82869e+06	580.285	918065	91.823	3e-05	144.988	238.274	164.113	32.9106	42.2639	1.12633	0.298824	0.0706916	0.107881	0.522604	1.24573	7.30829	13.73
914	153.859	20	600	1.4	400	1.7	142	120	2.97757e+06	580.283	918065	88.9355	3e-05	144.987	238.248	162.95	34.0971	42.2638	1.1175	0.283881	0.0706916	0.107944	0.537483	1.18344	7.69295	13.73
613	146.118	20	600	1.4	400	1.7	149.5	120	2.82777e+06	580.282	918065	91.8415	3e-05	144.987	238.273	164.119	32.9029	42.2637	1.12638	0.29892	0.0706913	0.10788	0.522509	1.24614	7.30589	13.73
108	153.945	20	600	1.4	400	1.7	141.9	120	2.97924e+06	580.278	918065	88.9041	3e-05	144.986	238.246	162.936	34.1099	42.2635	1.11739	0.28372	0.070691	0.107944	0.537646	1.18278	7.69726	13.73
1104	146.053	20	600	1.4	400	1.7	149.6	120	2.82651e+06	580.278	918065	91.8667	3e-05	144.986	238.271	164.128	32.8925	42.2634	1.12645	0.299051	0.0706908	0.107879	0.52238	1.24669	7.30265	13.73
1508	154.009	20	600	1.4	400	1.7	141.9	120	2.98048e+06	580.275	918065	88.8809	3e-05	144.985	238.244	162.926	34.1194	42.2632	1.11732	0.2836	0.0706905	0.107943	0.537766	1.18229	7.70045	13.73
1044	154.102	20	600	1.4	400	1.7	141.8	120	2.98228e+06	580.269	918065	88.8472	3e-05	144.984	238.242	162.91	34.1332	42.2628	1.1172	0.283427	0.0706899	0.107943	0.53794	1.18157	7.7051	13.73
1601	154.137	20	600	1.4	400	1.7	141.8	120	2.98295e+06	580.267	918065	88.8346	3e-05	144.983	238.241	162.904	34.1384	42.2626	1.11716	0.283362	0.0706896	0.107943	0.538006	1.18131	7.70683	13.73
1915	145.779	20	600	1.4	400	1.7	149.9	120	2.8212e+06	580.261	918065	91.9733	3e-05	144.982	238.265	164.165	32.8486	42.2622	1.12675	0.299605	0.0706887	0.107873	0.521833	1.24904	7.28893	13.73
1394	145.756	20	600	1.4	400	1.7	149.9	120	2.82076e+06	580.259	918065	91.9821	3e-05	144.982	238.265	164.168	32.845	42.2621	1.12677	0.29965	0.0706885	0.107873	0.521788	1.24923	7.2878	13.73
1010	154.321	20	600	1.4	400	1.7	141.6	120	2.98651e+06	580.256	918065	88.768	3e-05	144.981	238.236	162.874	34.1656	42.2618	1.11694	0.283019	0.0706882	0.107943	0.538351	1.1799	7.71602	13.73
155	154.405	20	600	1.4	400	1.7	141.5	120	2.98815e+06	580.25	918065	88.7373	3e-05	144.979	238.233	162.86	34.1782	42.2614	1.11683	0.282861	0.0706876	0.107942	0.53851	1.17925	7.72026	13.73
1157	154.471	20	600	1.4	400	1.7	141.5	120	2.98942e+06	580.246	918065	88.7135	3e-05	144.978	238.231	162.849	34.1879	42.2611	1.11675	0.282739	0.0706871	0.107942	0.538632	1.17875	7.72354	13.73
1985	154.598	20	600	1.4	400	1.7	141.3	120	2.99187e+06	580.238	918065	88.6677	3e-05	144.976	238.227	162.828	34.2066	42.2605	1.1166	0.282502	0.0706861	0.107941	0.53887	1.17779	7.72988	13.73
1757	145.411	20	600	1.4	400	1.7	150.3	120	2.81408e+06	580.236	918065	92.1165	3e-05	144.976	238.256	164.214	32.7895	42.2603	1.12714	0.300349	0.0706856	0.107866	0.521099	1.2522	7.27054	13.73
940	145.355	20	600	1.4	400	1.7	150.3	120	2.81301e+06	580.232	918065	92.1381	3e-05	144.975	238.255	164.222	32.7806	42.2601	1.1272	0.300462	0.0706851	0.107864	0.520988	1.25268	7.26776	13.73
1037	154.773	20	600	1.4	400	1.7	141.2	120	2.99527e+06	580.226	918065	88.6043	3e-05	144.973	238.222	162.798	34.2325	42.2596	1.11638	0.282176	0.0706846	0.107941	0.539198	1.17645	7.73866	13.73
800	154.808	20	600	1.4	400	1.7	141.1	120	2.99594e+06	580.223	918065	88.5918	3e-05	144.972	238.221	162.792	34.2377	42.2595	1.11634	0.282112	0.0706843	0.107941	0.539263	1.17619	7.74039	13.73
1489	145.227	20	600	1.4	400	1.7	150.5	120	2.81053e+06	580.222	918065	92.1881	3e-05	144.972	238.251	164.239	32.76	42.2594	1.12734	0.300722	0.070684	0.107862	0.520733	1.25378	7.26137	13.73
1769	154.828	20	600	1.4	400	1.7	141.1	120	2.99632e+06	580.222	918065	88.5847	3e-05	144.972	238.22	162.789	34.2406	42.2594	1.11632	0.282075	0.0706841	0.10794	0.5393	1.17604	7.74138	13.73
1077	155.006	20	600	1.4	400	1.7	141	120	2.99978e+06	580.209	918065	88.5203	3e-05	144.969	238.214	162.759	34.2669	42.2584	1.1161	0.281744	0.0706826	0.10794	0.539634	1.17468	7.75031	13.73
1139	144.884	20	600	1.4	400	1.7	150.8	120	2.80389e+06	580.196	918065	92.3223	3e-05	144.966	238.241	164.284	32.7046	42.2574	1.1277	0.30142	0.0706807	0.107854	0.520045	1.25675	7.24422	13.73
781	155.392	20	600	1.4	400	1.7	140.6	120	3.00724e+06	580.181	918065	88.3817	3e-05	144.962	238.201	162.694	34.3235	42.2563	1.11562	0.281031	0.0706791	0.107937	0.540352	1.17177	7.76958	13.73
1150	144.692	20	600	1.4	400	1.7	151	120	2.80016e+06	580.18	918065	92.3979	3e-05	144.962	238.235	164.309	32.6734	42.2563	1.1279	0.301814	0.0706788	0.107849	0.519658	1.25842	7.23458	13.73
1351	155.549	20	600	1.4	400	1.7	140.5	120	3.01029e+06	580.168	918065	88.3252	3e-05	144.959	238.196	162.667	34.3466	42.2554	1.11543	0.28074	0.0706776	0.107936	0.540646	1.17058	7.77747	13.73
709	156.02	20	600	1.4	400	1.7	140	120	3.0194e+06	580.129	918065	88.1566	3e-05	144.949	238.178	162.587	34.4154	42.2526	1.11484	0.279874	0.0706728	0.107933	0.54152	1.16705	7.80101	13.73
1247	144.008	20	600	1.4	400	1.7	151.7	120	2.78694e+06	580.119	918065	92.6668	3e-05	144.947	238.213	164.397	32.5624	42.2519	1.12862	0.303214	0.0706714	0.107832	0.518282	1.26439	7.20041	13.73
631	156.251	20	600	1.4	400	1.7	139.8	120	3.02387e+06	580.109	918065	88.0741	3e-05	144.944	238.169	162.547	34.4491	42.2511	1.11456	0.279451	0.0706704	0.107931	0.541948	1.16532	7.81257	13.73
1930	143.849	20	600	1.4	400	1.7	151.9	120	2.78385e+06	580.104	918065	92.7297	3e-05	144.943	238.207	164.418	32.5364	42.2507	1.12878	0.303542	0.0706695	0.107828	0.517961	1.26579	7.19245	13.73
1288	156.33	20	600	1.4	400	1.7	139.8	120	3.02539e+06	580.102	918065	88.0462	3e-05	144.942	238.166	162.533	34.4605	42.2506	1.11446	0.279307	0.0706695	0.10793	0.542093	1.16474	7.81649	13.73
1375	156.368	20	600	1.4	400	1.7	139.7	120	3.02613e+06	580.098	918065	88.0326	3e-05	144.941	238.165	162.527	34.466	42.2504	1.11441	0.279237	0.0706691	0.10793	0.542164	1.16445	7.8184	13.73
1651	143.755	20	600	1.4	400	1.7	152	120	2.78204e+06	580.094	918065	92.7667	3e-05	144.94	238.203	164.43	32.5212	42.2501	1.12888	0.303734	0.0706684	0.107826	0.517772	1.26662	7.18777	13.73
1851	156.417	20	600	1.4	400	1.7	139.7	120	3.02708e+06	580.094	918065	88.0152	3e-05	144.94	238.163	162.518	34.4731	42.25	1.11435	0.279148	0.0706686	0.10793	0.542254	1.16409	7.82085	13.73
233	143.719	20	600	1.4	400	1.7	152	120	2.78134e+06	580.091	918065	92.781	3e-05	144.939	238.202	164.434	32.5152	42.2498	1.12891	0.303809	0.0706679	0.107825	0.517698	1.26694	7.18595	13.73
1427	156.461	20	600	1.4	400	1.7	139.7	120	3.02793e+06	580.09	918065	87.9996	3e-05	144.939	238.161	162.511	34.4795	42.2497	1.1143	0.279068	0.0706681	0.107929	0.542335	1.16376	7.82303	13.73
1113	156.464	20	600	1.4	400	1.7	139.6	120	3.02799e+06	580.09	918065	87.9984	3e-05	144.939	238.161	162.51	34.48	42.2497	1.11429	0.279062	0.070668	0.107929	0.542341	1.16374	7.8232	13.73
677	156.504	20	600	1.4	400	1.7	139.6	120	3.02877e+06	580.086	918065	87.984	3e-05	144.938	238.159	162.503	34.4858	42.2494	1.11424	0.278988	0.0706676	0.107929	0.542416	1.16344	7.82522	13.73
808	143.644	20	600	1.4	400	1.7	152.1	120	2.77989e+06	580.083	918065	92.8107	3e-05	144.938	238.199	164.444	32.503	42.2493	1.12899	0.303964	0.070667	0.107823	0.517546	1.2676	7.1822	13.73
1050	143.642	20	600	1.4	400	1.7	152.1	120	2.77985e+06	580.083	918065	92.8115	3e-05	144.938	238.199	164.444	32.5027	42.2492	1.12899	0.303968	0.070667	0.107823	0.517543	1.26761	7.18211	13.73
1396	156.876	20	600	1.4	400	1.7	139.3	120	3.03597e+06	580.051	918065	87.8519	3e-05	144.929	238.143	162.438	34.5397	42.2469	1.11377	0.278309	0.0706633	0.107925	0.543102	1.16068	7.84382	13.73
654	143.176	20	600	1.4	400	1.7	152.6	120	2.77082e+06	580.034	918065	92.9965	3e-05	144.925	238.18	164.502	32.4262	42.2457	1.12947	0.304932	0.070661	0.10781	0.516597	1.27175	7.15878	13.73
1282	157.31	20	600	1.4	400	1.7	138.9	120	3.04436e+06	580.007	918065	87.6983	3e-05	144.918	238.124	162.362	34.6023	42.2437	1.11323	0.277521	0.070658	0.107921	0.5439	1.15748	7.8655	13.73
1373	157.362	20	600	1.4	400	1.7	138.9	120	3.04537e+06	580.002	918065	87.68	3e-05	144.917	238.122	162.353	34.6098	42.2433	1.11316	0.277427	0.0706574	0.10792	0.543995	1.1571	7.8681	13.73
584	157.486	20	600	1.4	400	1.7	138.7	120	3.04777e+06	579.989	918065	87.6362	3e-05	144.914	238.116	162.331	34.6276	42.2424	1.11301	0.277203	0.0706558	0.107919	0.544223	1.15619	7.87429	13.73
240	142.724	20	600	1.4	400	1.7	153.1	120	2.76209e+06	579.983	918065	93.1764	3e-05	144.913	238.161	164.558	32.3519	42.242	1.12993	0.30587	0.0706548	0.107797	0.515678	1.27577	7.1362	13.73
722	142.698	20	600	1.4	400	1.7	153.1	120	2.76158e+06	579.98	918065	93.1869	3e-05	144.912	238.16	164.561	32.3476	42.2417	1.12996	0.305925	0.0706544	0.107796	0.515625	1.276	7.13489	13.73
1225	142.533	20	600	1.4	400	1.7	153.3	120	2.7584e+06	579.96	918065	93.2525	3e-05	144.907	238.152	164.581	32.3204	42.2403	1.13012	0.306267	0.070652	0.107791	0.51529	1.27748	7.12667	13.73
1966	142.45	20	600	1.4	400	1.7	153.4	120	2.75678e+06	579.95	918065	93.2859	3e-05	144.904	238.148	164.591	32.3066	42.2396	1.13021	0.306442	0.0706508	0.107788	0.515119	1.27823	7.12249	13.73
739	157.865	20	600	1.4	400	1.7	138.4	120	3.05511e+06	579.948	918065	87.5024	3e-05	144.904	238.098	162.264	34.6821	42.2394	1.11253	0.276517	0.0706508	0.107914	0.544918	1.15341	7.89327	13.73
1536	157.904	20	600	1.4	400	1.7	138.4	120	3.05586e+06	579.944	918065	87.4887	3e-05	144.903	238.096	162.257	34.6877	42.2391	1.11248	0.276446	0.0706503	0.107914	0.544989	1.15312	7.89522	13.73
700	142.141	20	600	1.4	400	1.7	153.7	120	2.75079e+06	579.912	918065	93.4098	3e-05	144.895	238.134	164.628	32.2554	42.2368	1.13052	0.307088	0.0706461	0.107778	0.514487	1.28101	7.10703	13.73
1882	142.052	20	600	1.4	400	1.7	153.8	120	2.74907e+06	579.9	918065	93.4455	3e-05	144.892	238.129	164.639	32.2407	42.2359	1.13061	0.307275	0.0706447	0.107776	0.514305	1.28181	7.10258	13.73
1561	142.02	20	600	1.4	400	1.7	153.9	120	2.74847e+06	579.896	918065	93.458	3e-05	144.891	238.128	164.642	32.2355	42.2356	1.13064	0.30734	0.0706442	0.107775	0.514241	1.28209	7.10102	13.73
270	158.399	20	600	1.4	400	1.7	137.9	120	3.06545e+06	579.888	918065	87.3149	3e-05	144.889	238.071	162.169	34.7584	42.235	1.11185	0.275556	0.0706434	0.107908	0.545893	1.14952	7.91997	13.73
1252	141.709	20	600	1.4	400	1.7	154.2	120	2.74244e+06	579.855	918065	93.5831	3e-05	144.881	238.112	164.679	32.1838	42.2327	1.13095	0.307993	0.0706392	0.107764	0.513603	1.28491	7.08546	13.73
23	158.808	20	600	1.4	400	1.7	137.6	120	3.07335e+06	579.839	918065	87.1719	3e-05	144.876	238.05	162.096	34.8165	42.2314	1.11132	0.274824	0.0706375	0.107902	0.546637	1.14656	7.9404	13.73
1395	158.849	20	600	1.4	400	1.7	137.6	120	3.07414e+06	579.834	918065	87.1577	3e-05	144.875	238.048	162.088	34.8223	42.2311	1.11127	0.274751	0.0706369	0.107901	0.546711	1.14627	7.94244	13.73
826	158.905	20	600	1.4	400	1.7	137.5	120	3.07524e+06	579.827	918065	87.138	3e-05	144.873	238.045	162.078	34.8304	42.2306	1.1112	0.274649	0.0706361	0.1079	0.546814	1.14586	7.94527	13.73
1023	141.418	20	600	1.4	400	1.7	154.5	120	2.73682e+06	579.815	918065	93.7003	3e-05	144.871	238.096	164.713	32.1353	42.2297	1.13123	0.308605	0.0706343	0.107755	0.513006	1.28755	7.07092	13.73
73	141.407	20	600	1.4	400	1.7	154.5	120	2.7366e+06	579.814	918065	93.7049	3e-05	144.87	238.096	164.714	32.1335	42.2296	1.13124	0.308629	0.0706342	0.107754	0.512983	1.28765	7.07036	13.73
794	141.292	20	600	1.4	400	1.7	154.6	120	2.73437e+06	579.798	918065	93.7513	3e-05	144.866	238.089	164.728	32.1143	42.2285	1.13136	0.308871	0.0706322	0.10775	0.512746	1.2887	7.06461	13.73
235	159.216	20	600	1.4	400	1.7	137.2	120	3.08124e+06	579.788	918065	87.0298	3e-05	144.864	238.028	162.022	34.8743	42.2277	1.1108	0.274096	0.0706313	0.107896	0.547377	1.14362	7.96078	13.73
1580	159.245	20	600	1.4	400	1.7	137.2	120	3.08181e+06	579.784	918065	87.0196	3e-05	144.863	238.026	162.017	34.8784	42.2275	1.11076	0.274044	0.0706309	0.107895	0.54743	1.14341	7.96224	13.73
154	159.252	20	600	1.4	400	1.7	137.2	120	3.08195e+06	579.783	918065	87.0171	3e-05	144.862	238.026	162.015	34.8795	42.2274	1.11075	0.274031	0.0706308	0.107895	0.547443	1.14336	7.96262	13.73
1717	159.288	20	600	1.4	400	1.7	137.2	120	3.08265e+06	579.779	918065	87.0045	3e-05	144.861	238.024	162.009	34.8846	42.2271	1.11071	0.273967	0.0706302	0.107895	0.547509	1.1431	7.96442	13.73
659	159.322	20	600	1.4	400	1.7	137.1	120	3.08331e+06	579.774	918065	86.9927	3e-05	144.86	238.022	162.003	34.8894	42.2267	1.11066	0.273906	0.0706297	0.107894	0.54757	1.14286	7.96612	13.73
524	141.129	20	600	1.4	400	1.7	154.8	120	2.73122e+06	579.774	918065	93.8171	3e-05	144.86	238.08	164.747	32.087	42.2267	1.13152	0.309215	0.0706293	0.107745	0.512411	1.29019	7.05646	13.73
1007	159.382	20	600	1.4	400	1.7	137.1	120	3.08447e+06	579.767	918065	86.9718	3e-05	144.858	238.019	161.992	34.8979	42.2262	1.11058	0.273799	0.0706287	0.107893	0.547679	1.14243	7.96912	13.73
1750	159.405	20	600	1.4	400	1.7	137.1	120	3.08491e+06	579.764	918065	86.9638	3e-05	144.858	238.017	161.988	34.9011	42.226	1.11055	0.273758	0.0706284	0.107893	0.547721	1.14226	7.97027	13.73
280	141.033	20	600	1.4	400	1.7	154.9	120	2.72936e+06	579.76	918065	93.8561	3e-05	144.857	238.075	164.758	32.0709	42.2257	1.13161	0.309419	0.0706276	0.107741	0.512212	1.29107	7.05164	13.73
1452	159.455	20	600	1.4	400	1.7	137	120	3.08588e+06	579.757	918065	86.9465	3e-05	144.856	238.014	161.979	34.9081	42.2255	1.11049	0.27367	0.0706276	0.107892	0.547811	1.14191	7.97276	13.73
899	159.461	20	600	1.4	400	1.7	137	120	3.08599e+06	579.756	918065	86.9445	3e-05	144.856	238.014	161.977	34.909	42.2254	1.11048	0.273659	0.0706275	0.107892	0.547822	1.14186	7.97306	13.73
535	159.477	20	600	1.4	400	1.7	137	120	3.08631e+06	579.754	918065	86.9388	3e-05	144.855	238.013	161.974	34.9113	42.2253	1.11046	0.27363	0.0706272	0.107892	0.547851	1.14175	7.97387	13.73
106	140.958	20	600	1.4	400	1.7	155	120	2.7279e+06	579.749	918065	93.8866	3e-05	144.854	238.071	164.766	32.0583	42.2249	1.13168	0.309578	0.0706263	0.107739	0.512057	1.29176	7.04788	13.73
1558	140.609	20	600	1.4	400	1.7	155.4	120	2.72116e+06	579.696	918065	94.028	3e-05	144.841	238.05	164.806	31.9998	42.2211	1.13202	0.310317	0.0706198	0.107726	0.511337	1.29496	7.03046	13.73
53	140.542	20	600	1.4	400	1.7	155.5	120	2.71986e+06	579.686	918065	94.0554	3e-05	144.838	238.046	164.813	31.9885	42.2203	1.13209	0.31046	0.0706186	0.107723	0.511198	1.29558	7.02709	13.73
1707	160.053	20	600	1.4	400	1.7	136.5	120	3.09745e+06	579.677	918065	86.7393	3e-05	144.836	237.98	161.869	34.9923	42.2197	1.10972	0.27261	0.0706178	0.107882	0.54889	1.13764	8.00265	13.73
204	160.087	20	600	1.4	400	1.7	136.5	120	3.0981e+06	579.672	918065	86.7276	3e-05	144.835	237.978	161.863	34.997	42.2193	1.10967	0.27255	0.0706173	0.107881	0.548951	1.1374	8.00434	13.73
1156	140.42	20	600	1.4	400	1.7	155.6	120	2.7175e+06	579.667	918065	94.1049	3e-05	144.834	238.038	164.827	31.968	42.2189	1.1322	0.310719	0.0706162	0.107719	0.510946	1.2967	7.02101	13.73
181	160.163	20	600	1.4	400	1.7	136.4	120	3.09957e+06	579.662	918065	86.7013	3e-05	144.832	237.973	161.849	35.0077	42.2186	1.10957	0.272416	0.070616	0.10788	0.549088	1.13686	8.00814	13.73
492	160.229	20	600	1.4	400	1.7	136.4	120	3.10085e+06	579.653	918065	86.6786	3e-05	144.83	237.969	161.837	35.0169	42.2179	1.10949	0.272299	0.0706149	0.107879	0.549207	1.13639	8.01144	13.73
1213	140.252	20	600	1.4	400	1.7	155.8	120	2.71425e+06	579.64	918065	94.1734	3e-05	144.827	238.028	164.846	31.9397	42.217	1.13236	0.311077	0.070613	0.107712	0.510597	1.29826	7.0126	13.73
1280	140.249	20	600	1.4	400	1.7	155.8	120	2.71419e+06	579.64	918065	94.1746	3e-05	144.827	238.028	164.846	31.9392	42.2169	1.13237	0.311084	0.0706129	0.107712	0.510591	1.29828	7.01245	13.73
1597	160.347	20	600	1.4	400	1.7	136.3	120	3.10314e+06	579.636	918065	86.6376	3e-05	144.826	237.962	161.815	35.0335	42.2167	1.10933	0.27209	0.0706129	0.107877	0.54942	1.13555	8.01737	13.73
950	140.131	20	600	1.4	400	1.7	155.9	120	2.7119e+06	579.62	918065	94.2228	3e-05	144.822	238.02	164.859	31.9193	42.2155	1.13248	0.311336	0.0706106	0.107708	0.510346	1.29938	7.00654	13.73
1170	160.472	20	600	1.4	400	1.7	136.2	120	3.10556e+06	579.618	918065	86.5946	3e-05	144.821	237.954	161.792	35.051	42.2154	1.10917	0.27187	0.0706107	0.107874	0.549645	1.13467	8.02361	13.73
1533	160.536	20	600	1.4	400	1.7	136.1	120	3.10679e+06	579.609	918065	86.5727	3e-05	144.819	237.95	161.78	35.0599	42.2147	1.10909	0.271758	0.0706096	0.107873	0.549759	1.13422	8.02679	13.73
27	160.555	20	600	1.4	400	1.7	136.1	120	3.10716e+06	579.606	918065	86.566	3e-05	144.818	237.949	161.777	35.0626	42.2145	1.10906	0.271724	0.0706092	0.107873	0.549794	1.13408	8.02776	13.73
374	160.563	20	600	1.4	400	1.7	136.1	120	3.10732e+06	579.605	918065	86.5632	3e-05	144.818	237.949	161.775	35.0637	42.2144	1.10905	0.27171	0.0706091	0.107873	0.549808	1.13403	8.02816	13.73
1778	139.956	20	600	1.4	400	1.7	156.1	120	2.70851e+06	579.592	918065	94.2943	3e-05	144.815	238.009	164.878	31.8897	42.2134	1.13265	0.31171	0.070607	0.107701	0.509982	1.301	6.99779	13.73
1202	139.935	20	600	1.4	400	1.7	156.1	120	2.70811e+06	579.588	918065	94.3029	3e-05	144.814	238.008	164.88	31.8861	42.2132	1.13267	0.311755	0.0706066	0.1077	0.509938	1.3012	6.99674	13.73
896	160.775	20	600	1.4	400	1.7	135.9	120	3.11143e+06	579.575	918065	86.4902	3e-05	144.81	237.935	161.736	35.0933	42.2122	1.10877	0.271337	0.0706054	0.107869	0.550189	1.13253	8.03877	13.73
100	139.792	20	600	1.4	400	1.7	156.3	120	2.70534e+06	579.564	918065	94.3614	3e-05	144.808	237.998	164.896	31.8619	42.2114	1.1328	0.312061	0.0706037	0.107695	0.509641	1.30253	6.98958	13.73
1490	139.776	20	600	1.4	400	1.7	156.3	120	2.70503e+06	579.561	918065	94.3679	3e-05	144.807	237.997	164.898	31.8592	42.2112	1.13282	0.312095	0.0706034	0.107694	0.509608	1.30268	6.98879	13.73
1820	160.899	20	600	1.4	400	1.7	135.8	120	3.11382e+06	579.556	918065	86.4477	3e-05	144.806	237.927	161.713	35.1105	42.2109	1.10861	0.27112	0.0706032	0.107866	0.550411	1.13166	8.04496	13.73
1203	139.499	20	600	1.4	400	1.7	156.6	120	2.69967e+06	579.514	918065	94.4814	3e-05	144.795	237.978	164.928	31.8123	42.2078	1.13308	0.312689	0.0705975	0.107683	0.509031	1.30527	6.97494	13.73
1873	161.228	20	600	1.4	400	1.7	135.5	120	3.12018e+06	579.507	918065	86.335	3e-05	144.793	237.906	161.651	35.1562	42.2073	1.10818	0.270544	0.0705972	0.10786	0.550998	1.12935	8.06138	13.73
1460	139.453	20	600	1.4	400	1.7	156.7	120	2.69879e+06	579.506	918065	94.5001	4e-05	144.793	237.975	164.932	31.8045	42.2072	1.13312	0.312787	0.0705966	0.107681	0.508936	1.30569	6.97266	13.73
1623	161.299	20	600	1.4	400	1.7	135.5	120	3.12155e+06	579.496	918065	86.3107	3e-05	144.791	237.902	161.638	35.166	42.2065	1.10809	0.27042	0.0705959	0.107859	0.551125	1.12886	8.06493	13.73
1220	161.314	20	600	1.4	400	1.7	135.4	120	3.12185e+06	579.494	918065	86.3054	3e-05	144.79	237.901	161.635	35.1682	42.2063	1.10807	0.270393	0.0705956	0.107858	0.551153	1.12875	8.0657	13.73
337	161.401	20	600	1.4	400	1.7	135.4	120	3.12353e+06	579.481	918065	86.2756	3e-05	144.787	237.895	161.619	35.1802	42.2054	1.10795	0.270241	0.0705939	0.107856	0.551308	1.12814	8.07005	13.73
1959	161.425	20	600	1.4	400	1.7	135.4	120	3.124e+06	579.477	918065	86.2673	3e-05	144.786	237.893	161.614	35.1836	42.2051	1.10792	0.270199	0.0705935	0.107856	0.551351	1.12797	8.07126	13.73
1903	161.461	20	600	1.4	400	1.7	135.3	120	3.12469e+06	579.471	918065	86.2551	3e-05	144.785	237.891	161.608	35.1885	42.2047	1.10788	0.270137	0.0705928	0.107855	0.551415	1.12772	8.07305	13.73
1400	139.241	20	600	1.4	400	1.7	156.9	120	2.69468e+06	579.468	918065	94.5872	4e-05	144.784	237.961	164.955	31.7685	42.2044	1.13332	0.313243	0.070592	0.107672	0.508493	1.30768	6.96206	13.73
122	139.168	20	600	1.4	400	1.7	157	120	2.69326e+06	579.455	918065	94.6174	4e-05	144.781	237.955	164.963	31.756	42.2035	1.13339	0.313401	0.0705904	0.107669	0.50834	1.30837	6.95839	13.73
501	161.767	20	600	1.4	400	1.7	135.1	120	3.13062e+06	579.424	918065	86.1505	3e-05	144.773	237.87	161.55	35.2309	42.2012	1.10747	0.269603	0.070587	0.107849	0.551961	1.12559	8.08836	13.73
1590	161.996	20	600	1.4	400	1.7	134.9	120	3.13504e+06	579.387	918065	86.0726	3e-05	144.763	237.854	161.507	35.2624	42.1985	1.10717	0.269206	0.0705825	0.107844	0.552368	1.124	8.09979	13.73
219	162.09	20	600	1.4	400	1.7	134.8	120	3.13686e+06	579.372	918065	86.0406	3e-05	144.76	237.848	161.489	35.2753	42.1974	1.10705	0.269043	0.0705807	0.107842	0.552535	1.12335	8.10449	13.73
1114	138.708	20	600	1.4	400	1.7	157.5	120	2.68437e+06	579.37	918065	94.8068	4e-05	144.759	237.922	165.011	31.6776	42.1973	1.13381	0.314392	0.07058	0.10765	0.507378	1.3127	6.93542	13.73
1148	162.165	20	600	1.4	400	1.7	134.7	120	3.13833e+06	579.36	918065	86.0149	3e-05	144.757	237.843	161.475	35.2857	42.1965	1.10695	0.268912	0.0705792	0.10784	0.552669	1.12282	8.10827	13.73
1382	162.21	20	600	1.4	400	1.7	134.7	120	3.13918e+06	579.352	918065	85.9999	3e-05	144.755	237.84	161.466	35.2918	42.196	1.10689	0.268835	0.0705783	0.107839	0.552748	1.12252	8.11049	13.73
1786	162.761	20	600	1.4	400	1.7	134.2	120	3.14986e+06	579.26	918065	85.8128	3e-05	144.732	237.8	161.361	35.3674	42.1893	1.10615	0.267881	0.0705671	0.107827	0.553725	1.11871	8.13806	13.73
1815	138.077	20	600	1.4	400	1.7	158.2	120	2.67216e+06	579.246	918065	95.0683	4e-05	144.729	237.873	165.075	31.5694	42.1883	1.13439	0.315762	0.070565	0.107621	0.506051	1.3187	6.90386	13.73
636	138.034	20	600	1.4	400	1.7	158.3	120	2.67133e+06	579.238	918065	95.0861	4e-05	144.726	237.87	165.079	31.562	42.1877	1.13443	0.315856	0.0705639	0.10762	0.505961	1.31911	6.90172	13.73
906	137.808	20	600	1.4	400	1.7	158.6	120	2.66696e+06	579.192	918065	95.18	4e-05	144.715	237.852	165.102	31.5231	42.1843	1.13463	0.316348	0.0705583	0.107609	0.505484	1.32128	6.89042	13.73
1910	163.188	20	600	1.4	400	1.7	133.9	120	3.15811e+06	579.187	918065	85.6687	3e-05	144.713	237.768	161.279	35.4256	42.184	1.10559	0.267147	0.0705582	0.107816	0.554478	1.11579	8.15938	13.73
931	137.769	20	600	1.4	400	1.7	158.6	120	2.6662e+06	579.183	918065	95.1963	4e-05	144.713	237.848	165.106	31.5164	42.1837	1.13467	0.316434	0.0705573	0.107607	0.505402	1.32165	6.88846	13.73
594	163.25	20	600	1.4	400	1.7	133.8	120	3.15932e+06	579.176	918065	85.6476	3e-05	144.711	237.764	161.267	35.4342	42.1832	1.1055	0.26704	0.0705569	0.107815	0.554589	1.11536	8.16252	13.73
1140	163.365	20	600	1.4	400	1.7	133.7	120	3.16153e+06	579.156	918065	85.6091	3e-05	144.706	237.755	161.245	35.4497	42.1817	1.10535	0.266844	0.0705544	0.107812	0.55479	1.11458	8.16823	13.73
512	163.419	20	600	1.4	400	1.7	133.7	120	3.16258e+06	579.146	918065	85.5909	3e-05	144.703	237.751	161.235	35.457	42.181	1.10528	0.266751	0.0705532	0.107811	0.554885	1.11421	8.17093	13.73
1391	163.582	20	600	1.4	400	1.7	133.6	120	3.16574e+06	579.117	918065	85.536	3e-05	144.696	237.739	161.203	35.4792	42.1789	1.10506	0.266471	0.0705497	0.107807	0.555172	1.1131	8.17909	13.73
341	137.414	20	600	1.4	400	1.7	159	120	2.65932e+06	579.108	918065	95.3447	4e-05	144.694	237.819	165.141	31.4549	42.1783	1.13499	0.317212	0.0705481	0.10759	0.50465	1.32507	6.87069	13.73
346	137.373	20	600	1.4	400	1.7	159.1	120	2.65853e+06	579.1	918065	95.3617	4e-05	144.692	237.815	165.145	31.4479	42.1776	1.13502	0.317301	0.0705471	0.107588	0.504564	1.32546	6.86866	13.73
1797	137.279	20	600	1.4	400	1.7	159.2	120	2.65671e+06	579.079	918065	95.4011	4e-05	144.687	237.807	165.154	31.4316	42.1761	1.13511	0.317507	0.0705446	0.107584	0.504364	1.32637	6.86394	13.73
442	137.202	20	600	1.4	400	1.7	159.3	120	2.65521e+06	579.063	918065	95.4334	4e-05	144.683	237.801	165.161	31.4182	42.1749	1.13518	0.317677	0.0705425	0.10758	0.504201	1.32712	6.86008	13.73
992	163.9	20	600	1.4	400	1.7	133.3	120	3.17189e+06	579.06	918065	85.4291	3e-05	144.682	237.714	161.142	35.5223	42.1747	1.10463	0.265928	0.0705427	0.107799	0.555731	1.11094	8.19499	13.73
795	164.217	20	600	1.4	400	1.7	133.1	120	3.17803e+06	579.001	918065	85.3229	3e-05	144.667	237.689	161.08	35.5651	42.1704	1.1042	0.265388	0.0705356	0.10779	0.556287	1.1088	8.21085	13.73
647	136.918	20	600	1.4	400	1.7	159.6	120	2.64972e+06	579	918065	95.5524	4e-05	144.667	237.776	165.188	31.3689	42.1703	1.13543	0.318301	0.0705349	0.107566	0.503598	1.32987	6.84588	13.73
1519	164.358	20	600	1.4	400	1.7	132.9	120	3.18076e+06	578.975	918065	85.2757	3e-05	144.66	237.678	161.053	35.5841	42.1685	1.10401	0.265148	0.0705323	0.107787	0.556533	1.10784	8.2179	13.73
244	136.657	20	600	1.4	400	1.7	159.9	120	2.64468e+06	578.941	918065	95.6618	4e-05	144.652	237.752	165.213	31.3237	42.1661	1.13565	0.318875	0.0705277	0.107553	0.503044	1.33241	6.83286	13.73
1501	136.547	20	600	1.4	400	1.7	160	120	2.64254e+06	578.916	918065	95.7083	4e-05	144.646	237.742	165.223	31.3044	42.1642	1.13575	0.319119	0.0705246	0.107547	0.502809	1.33348	6.82734	13.73
186	136.439	20	600	1.4	400	1.7	160.1	120	2.64046e+06	578.89	918065	95.7536	4e-05	144.64	237.732	165.233	31.2856	42.1624	1.13584	0.319357	0.0705216	0.107542	0.502579	1.33454	6.82196	13.73
809	164.816	20	600	1.4	400	1.7	132.6	120	3.18961e+06	578.887	918065	85.1231	3e-05	144.639	237.64	160.963	35.6456	42.1621	1.10339	0.264372	0.0705217	0.107774	0.557333	1.10477	8.24078	13.73
1573	164.841	20	600	1.4	400	1.7	132.6	120	3.1901e+06	578.882	918065	85.1148	3e-05	144.637	237.638	160.958	35.649	42.1618	1.10336	0.26433	0.0705211	0.107773	0.557376	1.1046	8.24203	13.73
954	136.385	20	600	1.4	400	1.7	160.2	120	2.63941e+06	578.878	918065	95.7765	4e-05	144.636	237.727	165.238	31.2762	42.1615	1.13589	0.319477	0.07052	0.107539	0.502464	1.33507	6.81925	13.73
1428	136.366	20	600	1.4	400	1.7	160.2	120	2.63904e+06	578.873	918065	95.7845	4e-05	144.635	237.726	165.24	31.2729	42.1611	1.13591	0.319519	0.0705195	0.107538	0.502423	1.33525	6.8183	13.73
1781	136.352	20	600	1.4	400	1.7	160.2	120	2.63876e+06	578.87	918065	95.7905	4e-05	144.635	237.724	165.241	31.2704	42.1609	1.13592	0.319551	0.0705191	0.107537	0.502393	1.33539	6.81758	13.73
1324	136.33	20	600	1.4	400	1.7	160.3	120	2.63835e+06	578.865	918065	95.7995	4e-05	144.633	237.722	165.243	31.2666	42.1605	1.13594	0.319598	0.0705185	0.107536	0.502347	1.3356	6.81652	13.73
1471	164.993	20	600	1.4	400	1.7	132.4	120	3.19304e+06	578.853	918065	85.0641	3e-05	144.63	237.626	160.928	35.6693	42.1596	1.10315	0.264072	0.0705175	0.107769	0.557641	1.10358	8.24964	13.73
561	165.005	20	600	1.4	400	1.7	132.4	120	3.19327e+06	578.851	918065	85.0601	3e-05	144.629	237.625	160.926	35.6709	42.1595	1.10314	0.264052	0.0705173	0.107769	0.557662	1.1035	8.25023	13.73
1657	165.053	20	600	1.4	400	1.7	132.4	120	3.19421e+06	578.841	918065	85.044	3e-05	144.627	237.621	160.916	35.6774	42.1588	1.10307	0.26397	0.0705161	0.107767	0.557746	1.10318	8.25265	13.73
83	165.06	20	600	1.4	400	1.7	132.4	120	3.19434e+06	578.84	918065	85.0419	3e-05	144.627	237.62	160.915	35.6783	42.1587	1.10306	0.263959	0.0705159	0.107767	0.557758	1.10313	8.25298	13.73
88	136.178	20	600	1.4	400	1.7	160.5	120	2.63541e+06	578.829	918065	95.8637	4e-05	144.624	237.708	165.257	31.2401	42.1579	1.13607	0.319935	0.0705141	0.107528	0.502023	1.33709	6.80891	13.73
78	136.16	20	600	1.4	400	1.7	160.5	120	2.63506e+06	578.825	918065	95.8713	4e-05	144.623	237.706	165.258	31.2369	42.1576	1.13608	0.319975	0.0705135	0.107527	0.501984	1.33727	6.80801	13.73
897	136.114	20	600	1.4	400	1.7	160.5	120	2.63417e+06	578.814	918065	95.8906	4e-05	144.62	237.702	165.262	31.2289	42.1568	1.13612	0.320076	0.0705122	0.107525	0.501886	1.33772	6.80572	13.73
1798	135.927	20	600	1.4	400	1.7	160.7	120	2.63055e+06	578.769	918065	95.9698	4e-05	144.609	237.684	165.279	31.1961	42.1535	1.13628	0.320492	0.0705067	0.107515	0.501486	1.33956	6.79636	13.73
1604	135.865	20	600	1.4	400	1.7	160.8	120	2.62935e+06	578.753	918065	95.996	4e-05	144.605	237.678	165.285	31.1853	42.1524	1.13634	0.32063	0.0705049	0.107512	0.501354	1.34017	6.79327	13.73
1793	165.604	20	600	1.4	400	1.7	131.9	120	3.20486e+06	578.732	918065	84.8615	3e-05	144.6	237.574	160.807	35.7509	42.1508	1.10232	0.263043	0.0705028	0.107752	0.558703	1.09951	8.28018	13.73
1643	135.769	20	600	1.4	400	1.7	160.9	120	2.62748e+06	578.73	918065	96.037	4e-05	144.599	237.669	165.293	31.1683	42.1507	1.13642	0.320845	0.070502	0.107507	0.501146	1.34113	6.78843	13.73
850	165.829	20	600	1.4	400	1.7	131.8	120	3.20923e+06	578.686	918065	84.7868	3e-05	144.588	237.554	160.762	35.7809	42.1475	1.10202	0.262664	0.0704972	0.107745	0.559094	1.09801	8.29146	13.73
1997	165.904	20	600	1.4	400	1.7	131.7	120	3.21067e+06	578.671	918065	84.7622	3e-05	144.584	237.548	160.748	35.7907	42.1464	1.10191	0.262539	0.0704953	0.107743	0.559223	1.09752	8.29519	13.73
965	135.457	20	600	1.4	400	1.7	161.3	120	2.62145e+06	578.652	918065	96.1693	4e-05	144.58	237.638	165.321	31.1135	42.145	1.13668	0.32154	0.0704925	0.10749	0.500478	1.34421	6.77285	13.73
7	135.414	20	600	1.4	400	1.7	161.4	120	2.62061e+06	578.641	918065	96.1878	4e-05	144.577	237.633	165.325	31.1059	42.1442	1.13672	0.321637	0.0704912	0.107487	0.500385	1.34464	6.77068	13.73
582	166.315	20	600	1.4	400	1.7	131.4	120	3.21864e+06	578.585	918065	84.6265	3e-05	144.563	237.511	160.665	35.8453	42.1401	1.10135	0.261851	0.0704849	0.10773	0.559934	1.09481	8.31577	13.73
1248	166.412	20	600	1.4	400	1.7	131.3	120	3.22052e+06	578.565	918065	84.5946	3e-05	144.558	237.503	160.646	35.8581	42.1387	1.10122	0.261689	0.0704825	0.107727	0.560102	1.09417	8.32062	13.73
1576	166.426	20	600	1.4	400	1.7	131.3	120	3.22079e+06	578.562	918065	84.59	3e-05	144.557	237.501	160.643	35.8599	42.1384	1.1012	0.261666	0.0704821	0.107727	0.560125	1.09408	8.32131	13.73
1130	135.096	20	600	1.4	400	1.7	161.7	120	2.61445e+06	578.559	918065	96.3232	4e-05	144.557	237.601	165.352	31.0498	42.1383	1.13699	0.322349	0.0704812	0.107469	0.499701	1.34781	6.75478	13.73
784	135.078	20	600	1.4	400	1.7	161.8	120	2.61412e+06	578.555	918065	96.3306	4e-05	144.556	237.599	165.353	31.0467	42.1379	1.137	0.322387	0.0704806	0.107468	0.499663	1.34798	6.75391	13.73
242	166.627	20	600	1.4	400	1.7	131.1	120	3.22467e+06	578.519	918065	84.5241	3e-05	144.547	237.483	160.603	35.8864	42.1353	1.10092	0.261332	0.0704769	0.10772	0.560471	1.09276	8.33135	13.73
868	166.636	20	600	1.4	400	1.7	131.1	120	3.22485e+06	578.517	918065	84.5209	3e-05	144.546	237.483	160.601	35.8876	42.1352	1.10091	0.261316	0.0704767	0.10772	0.560488	1.0927	8.33182	13.73
496	166.813	20	600	1.4	400	1.7	131	120	3.22827e+06	578.479	918065	84.463	3e-05	144.537	237.466	160.566	35.9109	42.1324	1.10067	0.261022	0.0704721	0.107714	0.560792	1.09154	8.34066	13.73
1430	166.881	20	600	1.4	400	1.7	130.9	120	3.22959e+06	578.465	918065	84.4406	3e-05	144.533	237.46	160.552	35.9198	42.1314	1.10057	0.260909	0.0704703	0.107712	0.560909	1.09109	8.34406	13.73
1346	134.576	20	600	1.4	400	1.7	162.4	120	2.6044e+06	578.422	918065	96.5452	4e-05	144.522	237.546	165.395	30.9579	42.1282	1.13742	0.323516	0.0704644	0.10744	0.49858	1.35301	6.72881	13.73
518	134.51	20	600	1.4	400	1.7	162.4	120	2.60312e+06	578.404	918065	96.5736	4e-05	144.518	237.539	165.401	30.9461	42.1269	1.13747	0.323665	0.0704622	0.107436	0.498437	1.35368	6.7255	13.73
778	167.399	20	600	1.4	400	1.7	130.5	120	3.23962e+06	578.352	918065	84.2712	3e-05	144.505	237.412	160.447	35.9878	42.1231	1.09986	0.26005	0.0704565	0.107695	0.561798	1.08772	8.36997	13.73
1560	167.462	20	600	1.4	400	1.7	130.5	120	3.24082e+06	578.338	918065	84.2509	3e-05	144.501	237.406	160.434	35.9959	42.1221	1.09977	0.259947	0.0704548	0.107693	0.561904	1.08731	8.37308	13.73
260	134.252	20	600	1.4	400	1.7	162.8	120	2.59813e+06	578.333	918065	96.6843	4e-05	144.5	237.51	165.422	30.9003	42.1218	1.13768	0.324247	0.0704536	0.10742	0.497879	1.35628	6.7126	13.73
1112	134.192	20	600	1.4	400	1.7	162.8	120	2.59697e+06	578.316	918065	96.7101	4e-05	144.496	237.504	165.427	30.8896	42.1205	1.13773	0.324383	0.0704516	0.107417	0.497749	1.35688	6.7096	13.73
189	133.878	20	600	1.4	400	1.7	163.2	120	2.59089e+06	578.228	918065	96.8453	4e-05	144.474	237.468	165.452	30.8336	42.1141	1.13798	0.325094	0.0704408	0.107398	0.497067	1.36007	6.6939	13.73
1686	167.955	20	600	1.4	400	1.7	130.1	120	3.25037e+06	578.227	918065	84.0903	3e-05	144.474	237.359	160.334	36.0602	42.1141	1.09909	0.259135	0.0704413	0.107677	0.562747	1.08412	8.39774	13.73
1393	168.037	20	600	1.4	400	1.7	130	120	3.25195e+06	578.208	918065	84.0637	3e-05	144.469	237.351	160.317	36.0708	42.1127	1.09898	0.259	0.0704391	0.107674	0.562887	1.08359	8.40183	13.73
349	133.69	20	600	1.4	400	1.7	163.4	120	2.58725e+06	578.174	918065	96.9265	4e-05	144.461	237.447	165.466	30.8	42.1102	1.13813	0.325521	0.0704342	0.107386	0.496658	1.36198	6.68448	13.73
977	133.568	20	600	1.4	400	1.7	163.6	120	2.58488e+06	578.138	918065	96.9792	4e-05	144.452	237.433	165.476	30.7782	42.1076	1.13823	0.325799	0.0704299	0.107379	0.496392	1.36323	6.67838	13.73
225	133.547	20	600	1.4	400	1.7	163.6	120	2.58448e+06	578.132	918065	96.9883	4e-05	144.45	237.43	165.477	30.7744	42.1071	1.13824	0.325847	0.0704291	0.107377	0.496347	1.36344	6.67733	13.73
1596	133.545	20	600	1.4	400	1.7	163.6	120	2.58445e+06	578.132	918065	96.9889	4e-05	144.45	237.43	165.477	30.7742	42.1071	1.13825	0.32585	0.0704291	0.107377	0.496344	1.36346	6.67726	13.73
1993	133.447	20	600	1.4	400	1.7	163.7	120	2.58256e+06	578.103	918065	97.0312	4e-05	144.443	237.419	165.485	30.7567	42.105	1.13832	0.326072	0.0704256	0.107371	0.496131	1.36445	6.67237	13.73
1242	168.495	20	600	1.4	400	1.7	129.7	120	3.26082e+06	578.103	918065	83.9152	3e-05	144.442	237.306	160.224	36.1303	42.105	1.09834	0.258249	0.0704262	0.107658	0.563667	1.08064	8.42474	13.73
1231	133.434	20	600	1.4	400	1.7	163.8	120	2.5823e+06	578.099	918065	97.0371	4e-05	144.442	237.417	165.486	30.7542	42.1047	1.13833	0.326104	0.0704251	0.10737	0.496101	1.36459	6.67169	13.73
706	133.42	20	600	1.4	400	1.7	163.8	120	2.58203e+06	578.095	918065	97.043	4e-05	144.441	237.415	165.487	30.7518	42.1044	1.13834	0.326135	0.0704246	0.107369	0.496071	1.36473	6.67101	13.73
141	133.397	20	600	1.4	400	1.7	163.8	120	2.58158e+06	578.088	918065	97.0532	4e-05	144.439	237.413	165.489	30.7475	42.1039	1.13836	0.326188	0.0704238	0.107368	0.49602	1.36497	6.66983	13.73
792	133.391	20	600	1.4	400	1.7	163.8	120	2.58147e+06	578.086	918065	97.0556	4e-05	144.439	237.412	165.489	30.7465	42.1038	1.13837	0.326201	0.0704236	0.107368	0.496008	1.36503	6.66955	13.73
1737	168.565	20	600	1.4	400	1.7	129.6	120	3.26218e+06	578.086	918065	83.8923	3e-05	144.438	237.3	160.209	36.1394	42.1038	1.09824	0.258133	0.0704242	0.107656	0.563787	1.08019	8.42827	13.73
506	168.659	20	600	1.4	400	1.7	129.6	120	3.26399e+06	578.065	918065	83.8621	3e-05	144.433	237.29	160.19	36.1515	42.1022	1.09811	0.25798	0.0704216	0.107652	0.563946	1.07959	8.43294	13.73
799	168.834	20	600	1.4	400	1.7	129.4	120	3.26738e+06	578.023	918065	83.8055	3e-05	144.423	237.273	160.154	36.1741	42.0992	1.09787	0.257694	0.0704165	0.107646	0.564243	1.07847	8.4417	13.73
1506	168.922	20	600	1.4	400	1.7	129.3	120	3.26909e+06	578.002	918065	83.7771	3e-05	144.417	237.264	160.136	36.1855	42.0977	1.09774	0.25755	0.070414	0.107643	0.564393	1.07791	8.44611	13.73
676	168.924	20	600	1.4	400	1.7	129.3	120	3.26912e+06	578.002	918065	83.7764	3e-05	144.417	237.264	160.135	36.1857	42.0977	1.09774	0.257547	0.070414	0.107643	0.564396	1.0779	8.4462	13.73
1422	168.98	20	600	1.4	400	1.7	129.3	120	3.27021e+06	577.989	918065	83.7584	3e-05	144.414	237.258	160.124	36.1929	42.0967	1.09766	0.257456	0.0704123	0.107641	0.564491	1.07754	8.449	13.73
1461	169.195	20	600	1.4	400	1.7	129.1	120	3.27436e+06	577.937	918065	83.6893	3e-05	144.401	237.236	160.079	36.2205	42.093	1.09736	0.257107	0.0704061	0.107633	0.564854	1.07617	8.45973	13.73
876	132.829	20	600	1.4	400	1.7	164.5	120	2.57059e+06	577.917	918065	97.2996	4e-05	144.397	237.344	165.531	30.6455	42.0915	1.13881	0.327486	0.0704029	0.107332	0.49478	1.37081	6.64144	13.73
1357	132.793	20	600	1.4	400	1.7	164.5	120	2.56989e+06	577.906	918065	97.3153	4e-05	144.394	237.34	165.534	30.639	42.0907	1.13883	0.327569	0.0704016	0.107329	0.494701	1.37118	6.63964	13.73
358	169.396	20	600	1.4	400	1.7	129	120	3.27825e+06	577.889	918065	83.6246	3e-05	144.389	237.216	160.038	36.2463	42.0894	1.09708	0.25678	0.0704002	0.107626	0.565194	1.0749	8.46978	13.73
50	132.645	20	600	1.4	400	1.7	164.7	120	2.56703e+06	577.861	918065	97.3797	4e-05	144.382	237.322	165.544	30.6124	42.0874	1.13895	0.327907	0.070396	0.10732	0.494377	1.37271	6.63225	13.73
1013	169.575	20	600	1.4	400	1.7	128.9	120	3.28173e+06	577.845	918065	83.5669	3e-05	144.378	237.197	160.001	36.2693	42.0863	1.09683	0.256489	0.0703949	0.107619	0.565497	1.07376	8.47876	13.73
578	169.632	20	600	1.4	400	1.7	128.8	120	3.28282e+06	577.832	918065	83.5487	3e-05	144.375	237.192	159.989	36.2766	42.0853	1.09675	0.256397	0.0703932	0.107617	0.565593	1.0734	8.48159	13.73
313	169.681	20	600	1.4	400	1.7	128.8	120	3.28377e+06	577.82	918065	83.533	3e-05	144.372	237.186	159.979	36.2829	42.0844	1.09668	0.256318	0.0703917	0.107615	0.565676	1.07309	8.48405	13.73
168	132.488	20	600	1.4	400	1.7	164.9	120	2.56398e+06	577.811	918065	97.4483	4e-05	144.37	237.302	165.556	30.5839	42.0838	1.13907	0.328269	0.07039	0.107309	0.494032	1.37434	6.62438	13.73
294	169.763	20	600	1.4	400	1.7	128.7	120	3.28536e+06	577.799	918065	83.5067	3e-05	144.367	237.178	159.962	36.2934	42.0829	1.09656	0.256185	0.0703893	0.107612	0.565814	1.07257	8.48815	13.73
489	169.958	20	600	1.4	400	1.7	128.6	120	3.28914e+06	577.751	918065	83.4442	3e-05	144.355	237.158	159.921	36.3183	42.0794	1.09629	0.255869	0.0703834	0.107605	0.566143	1.07134	8.49791	13.73
885	170.107	20	600	1.4	400	1.7	128.4	120	3.29202e+06	577.714	918065	83.3966	3e-05	144.345	237.142	159.89	36.3373	42.0767	1.09608	0.255629	0.0703789	0.107599	0.566393	1.0704	8.50535	13.73
1971	132.161	20	600	1.4	400	1.7	165.3	120	2.55766e+06	577.708	918065	97.5913	4e-05	144.344	237.26	165.578	30.5248	42.0762	1.13932	0.329022	0.0703774	0.107287	0.493313	1.37774	6.60803	13.73
408	132.151	20	600	1.4	400	1.7	165.3	120	2.55746e+06	577.704	918065	97.5956	4e-05	144.343	237.259	165.579	30.523	42.076	1.13932	0.329045	0.070377	0.107286	0.493291	1.37784	6.60753	13.73
1606	170.148	20	600	1.4	400	1.7	128.4	120	3.2928e+06	577.704	918065	83.3836	3e-05	144.343	237.138	159.881	36.3424	42.076	1.09602	0.255563	0.0703777	0.107597	0.566461	1.07015	8.50739	13.73
738	132.101	20	600	1.4	400	1.7	165.4	120	2.55651e+06	577.688	918065	97.6172	4e-05	144.339	237.253	165.582	30.514	42.0748	1.13936	0.329159	0.070375	0.107283	0.493183	1.37836	6.60506	13.73
397	132.037	20	600	1.4	400	1.7	165.5	120	2.55527e+06	577.668	918065	97.6452	4e-05	144.334	237.244	165.587	30.5025	42.0733	1.13941	0.329306	0.0703725	0.107279	0.493042	1.37902	6.60187	13.73
1714	132.037	20	600	1.4	400	1.7	165.5	120	2.55526e+06	577.668	918065	97.6454	4e-05	144.334	237.244	165.587	30.5024	42.0733	1.13941	0.329307	0.0703725	0.107279	0.493041	1.37903	6.60185	13.73
129	170.64	20	600	1.4	400	1.7	128	120	3.30234e+06	577.58	918065	83.2265	3e-05	144.312	237.085	159.778	36.405	42.0669	1.09533	0.254771	0.0703626	0.107578	0.567288	1.06706	8.53201	13.73
971	170.754	20	600	1.4	400	1.7	128	120	3.30454e+06	577.551	918065	83.1902	3e-05	144.305	237.073	159.754	36.4195	42.0648	1.09517	0.254588	0.0703591	0.107574	0.567479	1.06634	8.53772	13.73
814	131.664	20	600	1.4	400	1.7	166	120	2.54804e+06	577.545	918065	97.8093	4e-05	144.304	237.195	165.612	30.4345	42.0644	1.13969	0.330172	0.0703576	0.107253	0.492218	1.38294	6.58318	13.73
170	170.804	20	600	1.4	400	1.7	127.9	120	3.3055e+06	577.538	918065	83.1744	3e-05	144.301	237.067	159.744	36.4257	42.0639	1.0951	0.254509	0.0703575	0.107572	0.567562	1.06604	8.54019	13.73
1472	170.859	20	600	1.4	400	1.7	127.9	120	3.30658e+06	577.524	918065	83.1568	3e-05	144.298	237.061	159.732	36.4327	42.0629	1.09502	0.25442	0.0703558	0.10757	0.567655	1.06569	8.54296	13.73
330	131.58	20	600	1.4	400	1.7	166.1	120	2.54643e+06	577.518	918065	97.8459	4e-05	144.297	237.184	165.617	30.4194	42.0624	1.13975	0.330365	0.0703542	0.107247	0.492034	1.38382	6.57902	13.73
939	170.919	20	600	1.4	400	1.7	127.8	120	3.30774e+06	577.509	918065	83.1377	3e-05	144.294	237.055	159.719	36.4403	42.0617	1.09493	0.254323	0.0703539	0.107567	0.567755	1.06531	8.54597	13.73
921	171.06	20	600	1.4	400	1.7	127.7	120	3.31046e+06	577.472	918065	83.0931	3e-05	144.285	237.04	159.69	36.4581	42.0591	1.09473	0.254099	0.0703495	0.107562	0.56799	1.06444	8.553	13.73
1136	131.357	20	600	1.4	400	1.7	166.3	120	2.54209e+06	577.443	918065	97.9445	4e-05	144.278	237.154	165.632	30.3786	42.0569	1.13991	0.330884	0.0703451	0.107231	0.491539	1.38617	6.56783	13.73
26	171.222	20	600	1.4	400	1.7	127.6	120	3.3136e+06	577.43	918065	83.0416	3e-05	144.274	237.022	159.656	36.4786	42.056	1.0945	0.253839	0.0703444	0.107555	0.568261	1.06343	8.56111	13.73
157	171.338	20	600	1.4	400	1.7	127.5	120	3.31584e+06	577.4	918065	83.0049	3e-05	144.267	237.009	159.631	36.4931	42.0538	1.09434	0.253654	0.0703407	0.107551	0.568454	1.06271	8.5669	13.73
1193	171.344	20	600	1.4	400	1.7	127.5	120	3.31596e+06	577.399	918065	83.003	3e-05	144.267	237.008	159.63	36.4939	42.0537	1.09433	0.253645	0.0703405	0.10755	0.568464	1.06267	8.5672	13.73
357	131.178	20	600	1.4	400	1.7	166.6	120	2.53864e+06	577.382	918065	98.0233	4e-05	144.263	237.13	165.643	30.346	42.0525	1.14004	0.3313	0.0703377	0.107219	0.491144	1.38806	6.5589	13.73
806	131.114	20	600	1.4	400	1.7	166.6	120	2.5374e+06	577.36	918065	98.0516	4e-05	144.257	237.121	165.648	30.3342	42.0509	1.14009	0.331449	0.070335	0.107214	0.491002	1.38874	6.55569	13.73
1111	131.089	20	600	1.4	400	1.7	166.7	120	2.53691e+06	577.351	918065	98.0628	4e-05	144.255	237.117	165.649	30.3296	42.0503	1.14011	0.331508	0.0703339	0.107212	0.490946	1.38901	6.55443	13.73
1485	131.008	20	600	1.4	400	1.7	166.8	120	2.53534e+06	577.323	918065	98.0986	4e-05	144.248	237.106	165.654	30.3148	42.0482	1.14017	0.331697	0.0703305	0.107206	0.490766	1.38986	6.55039	13.73
1147	130.998	20	600	1.4	400	1.7	166.8	120	2.53516e+06	577.32	918065	98.1028	4e-05	144.247	237.105	165.655	30.313	42.048	1.14017	0.331719	0.0703301	0.107206	0.490745	1.38997	6.5499	13.73
398	130.932	20	600	1.4	400	1.7	166.9	120	2.53387e+06	577.297	918065	98.1323	4e-05	144.241	237.095	165.659	30.3008	42.0463	1.14022	0.331875	0.0703273	0.107201	0.490597	1.39067	6.54658	13.73
1289	130.927	20	600	1.4	400	1.7	166.9	120	2.53379e+06	577.295	918065	98.1342	4e-05	144.241	237.095	165.659	30.3001	42.0462	1.14022	0.331885	0.0703271	0.1072	0.490588	1.39072	6.54636	13.73
263	130.787	20	600	1.4	400	1.7	167.1	120	2.53106e+06	577.246	918065	98.1965	4e-05	144.229	237.075	165.668	30.2743	42.0426	1.14032	0.332213	0.0703211	0.10719	0.490275	1.39222	6.53933	13.73
588	171.964	20	600	1.4	400	1.7	127.1	120	3.32796e+06	577.235	918065	82.8071	2e-05	144.226	236.939	159.498	36.5717	42.0418	1.09345	0.252658	0.0703205	0.107525	0.569496	1.05884	8.59821	13.73
153	172.006	20	600	1.4	400	1.7	127	120	3.32876e+06	577.224	918065	82.794	2e-05	144.223	236.934	159.49	36.5769	42.041	1.09339	0.252592	0.0703192	0.107523	0.569565	1.05859	8.60029	13.73
690	172.041	20	600	1.4	400	1.7	127	120	3.32945e+06	577.214	918065	82.7828	2e-05	144.22	236.93	159.482	36.5814	42.0403	1.09334	0.252536	0.070318	0.107522	0.569624	1.05837	8.60206	13.73
1302	172.262	20	600	1.4	400	1.7	126.8	120	3.33373e+06	577.155	918065	82.7132	2e-05	144.206	236.905	159.435	36.609	42.0359	1.09302	0.252186	0.0703108	0.107512	0.569991	1.05701	8.61313	13.73
892	130.518	20	600	1.4	400	1.7	167.4	120	2.52587e+06	577.151	918065	98.3157	4e-05	144.205	237.037	165.684	30.225	42.0357	1.14052	0.332842	0.0703095	0.10717	0.489678	1.39508	6.5259	13.73
202	130.467	20	600	1.4	400	1.7	167.5	120	2.52488e+06	577.133	918065	98.3383	4e-05	144.201	237.03	165.687	30.2156	42.0344	1.14055	0.332961	0.0703073	0.107167	0.489565	1.39562	6.52335	13.73
579	130.31	20	600	1.4	400	1.7	167.7	120	2.52184e+06	577.076	918065	98.4082	4e-05	144.186	237.007	165.696	30.1867	42.0303	1.14066	0.33333	0.0703005	0.107155	0.489214	1.39731	6.5155	13.73
1735	172.751	20	600	1.4	400	1.7	126.5	120	3.34318e+06	577.022	918065	82.56	2e-05	144.172	236.849	159.33	36.6697	42.0263	1.09233	0.251415	0.0702946	0.107492	0.570799	1.05402	8.63753	13.73
1858	172.84	20	600	1.4	400	1.7	126.4	120	3.34491e+06	576.997	918065	82.532	2e-05	144.166	236.839	159.311	36.6808	42.0245	1.0922	0.251275	0.0702916	0.107488	0.570946	1.05348	8.642	13.73
1544	130.089	20	600	1.4	400	1.7	168	120	2.51756e+06	576.996	918065	98.5066	4e-05	144.166	236.975	165.709	30.1459	42.0244	1.14082	0.33385	0.0702906	0.107138	0.488721	1.39968	6.50444	13.73
1086	172.879	20	600	1.4	400	1.7	126.4	120	3.34565e+06	576.986	918065	82.5199	2e-05	144.163	236.834	159.303	36.6856	42.0237	1.09214	0.251214	0.0702903	0.107486	0.57101	1.05324	8.64393	13.73
1850	172.883	20	600	1.4	400	1.7	126.4	120	3.34574e+06	576.985	918065	82.5186	2e-05	144.163	236.834	159.302	36.6862	42.0236	1.09214	0.251207	0.0702901	0.107486	0.571017	1.05322	8.64415	13.73
1946	130.042	20	600	1.4	400	1.7	168	120	2.51666e+06	576.979	918065	98.5275	4e-05	144.162	236.968	165.712	30.1373	42.0231	1.14085	0.33396	0.0702886	0.107134	0.488617	1.40018	6.50211	13.73
1634	172.914	20	600	1.4	400	1.7	126.4	120	3.34634e+06	576.977	918065	82.5088	2e-05	144.161	236.83	159.295	36.69	42.023	1.09209	0.251158	0.0702891	0.107484	0.571069	1.05302	8.64571	13.73
95	129.957	20	600	1.4	400	1.7	168.1	120	2.515e+06	576.947	918065	98.5657	4e-05	144.154	236.955	165.717	30.1215	42.0209	1.14091	0.334162	0.0702847	0.107128	0.488425	1.40111	6.49783	13.73
211	173.1	20	600	1.4	400	1.7	126.2	120	3.34993e+06	576.925	918065	82.4508	2e-05	144.148	236.808	159.256	36.713	42.0192	1.09183	0.250866	0.0702828	0.107476	0.571374	1.0519	8.65498	13.73
441	129.885	20	600	1.4	400	1.7	168.2	120	2.51361e+06	576.921	918065	98.5977	4e-05	144.148	236.944	165.721	30.1082	42.0189	1.14096	0.334331	0.0702815	0.107122	0.488265	1.40188	6.49424	13.73
554	173.392	20	600	1.4	400	1.7	126	120	3.35559e+06	576.843	918065	82.3596	2e-05	144.128	236.774	159.193	36.7491	42.0133	1.09141	0.250408	0.0702729	0.107464	0.571855	1.05012	8.6696	13.73
221	173.479	20	600	1.4	400	1.7	126	120	3.35728e+06	576.819	918065	82.3324	2e-05	144.122	236.764	159.174	36.7599	42.0115	1.09128	0.250271	0.0702699	0.10746	0.571999	1.0496	8.67396	13.73
1176	129.596	20	600	1.4	400	1.7	168.6	120	2.50803e+06	576.813	918065	98.7269	4e-05	144.121	236.901	165.736	30.0548	42.0111	1.14115	0.335013	0.0702683	0.1071	0.487618	1.405	6.47981	13.73
1438	129.5	20	600	1.4	400	1.7	168.7	120	2.50616e+06	576.776	918065	98.7701	4e-05	144.111	236.886	165.742	30.037	42.0084	1.14122	0.335241	0.0702639	0.107092	0.487402	1.40605	6.47499	13.73
182	129.469	20	600	1.4	400	1.7	168.8	120	2.50557e+06	576.765	918065	98.7837	4e-05	144.109	236.882	165.743	30.0313	42.0076	1.14124	0.335313	0.0702625	0.10709	0.487334	1.40638	6.47347	13.73
1078	129.259	20	600	1.4	400	1.7	169	120	2.5015e+06	576.684	918065	98.8782	4e-05	144.088	236.849	165.754	29.9922	42.0017	1.14138	0.335813	0.0702527	0.107073	0.486861	1.40867	6.46294	13.73
1408	129.176	20	600	1.4	400	1.7	169.1	120	2.4999e+06	576.652	918065	98.9153	4e-05	144.081	236.836	165.759	29.9769	41.9994	1.14144	0.336008	0.0702488	0.107067	0.486676	1.40957	6.45882	13.73
1931	129.101	20	600	1.4	400	1.7	169.2	120	2.49845e+06	576.623	918065	98.9491	4e-05	144.073	236.825	165.762	29.9629	41.9972	1.14149	0.336187	0.0702452	0.107061	0.486507	1.41039	6.45506	13.73
1003	174.249	20	600	1.4	400	1.7	125.4	120	3.37218e+06	576.599	918065	82.0932	2e-05	144.067	236.671	159.007	36.8544	41.9955	1.09017	0.249071	0.0702432	0.107425	0.573261	1.04496	8.71246	13.73
834	129.002	20	600	1.4	400	1.7	169.4	120	2.49652e+06	576.584	918065	98.9939	4e-05	144.064	236.809	165.767	29.9444	41.9944	1.14155	0.336424	0.0702405	0.107053	0.486283	1.41148	6.45008	13.73
626	174.566	20	600	1.4	400	1.7	125.2	120	3.37831e+06	576.507	918065	81.9952	2e-05	144.044	236.632	158.938	36.8931	41.9888	1.08971	0.248579	0.070232	0.107411	0.573778	1.04306	8.72829	13.73
1614	174.877	20	600	1.4	400	1.7	124.9	120	3.38432e+06	576.416	918065	81.8993	2e-05	144.021	236.594	158.87	36.931	41.9822	1.08926	0.248098	0.0702209	0.107396	0.574285	1.04121	8.74384	13.73
881	128.478	20	600	1.4	400	1.7	170.1	120	2.48639e+06	576.377	918065	99.2304	4e-05	144.012	236.725	165.793	29.8466	41.9793	1.1419	0.337673	0.0702152	0.10701	0.485102	1.41723	6.4239	13.73
1575	175.129	20	600	1.4	400	1.7	124.8	120	3.38921e+06	576.342	918065	81.8215	2e-05	144.002	236.562	158.815	36.9616	41.9767	1.0889	0.247709	0.0702118	0.107384	0.574695	1.03971	8.75646	13.73
560	175.357	20	600	1.4	400	1.7	124.6	120	3.39361e+06	576.274	918065	81.7516	2e-05	143.985	236.534	158.765	36.9892	41.9718	1.08857	0.247358	0.0702036	0.107374	0.575065	1.03836	8.76783	13.73
1137	128.158	20	600	1.4	400	1.7	170.5	120	2.4802e+06	576.247	918065	99.3753	4e-05	143.979	236.673	165.808	29.7867	41.9698	1.1421	0.33844	0.0701993	0.106983	0.484378	1.42077	6.40791	13.73
1751	128.129	20	600	1.4	400	1.7	170.5	120	2.47963e+06	576.235	918065	99.3886	4e-05	143.976	236.668	165.809	29.7812	41.9689	1.14212	0.33851	0.0701979	0.106981	0.484311	1.42109	6.40644	13.73
1182	175.648	20	600	1.4	400	1.7	124.4	120	3.39925e+06	576.186	918065	81.6621	2e-05	143.964	236.497	158.701	37.0244	41.9654	1.08814	0.24691	0.0701929	0.10736	0.575538	1.03663	8.78241	13.73
756	175.933	20	600	1.4	400	1.7	124.2	120	3.40476e+06	576.1	918065	81.575	2e-05	143.942	236.461	158.639	37.0587	41.9592	1.08773	0.246474	0.0701824	0.107346	0.575998	1.03496	8.79663	13.73
1912	127.785	20	600	1.4	400	1.7	171	120	2.47297e+06	576.092	918065	99.5451	4e-05	143.94	236.611	165.824	29.7165	41.9586	1.14234	0.339337	0.0701805	0.106951	0.483531	1.42492	6.38924	13.73
1566	176.021	20	600	1.4	400	1.7	124.1	120	3.40647e+06	576.073	918065	81.548	2e-05	143.935	236.449	158.619	37.0693	41.9572	1.0876	0.246339	0.0701791	0.107342	0.576141	1.03444	8.80106	13.73
323	176.138	20	600	1.4	400	1.7	124.1	120	3.40874e+06	576.038	918065	81.5122	2e-05	143.926	236.434	158.593	37.0834	41.9546	1.08743	0.24616	0.0701748	0.107336	0.57633	1.03375	8.80691	13.73
948	176.676	20	600	1.4	400	1.7	123.7	120	3.41915e+06	575.872	918065	81.3482	2e-05	143.885	236.365	158.474	37.1479	41.9425	1.08664	0.245339	0.0701546	0.107309	0.577197	1.0306	8.83381	13.73
1756	127.259	20	600	1.4	400	1.7	171.7	120	2.46281e+06	575.869	918065	99.7849	4e-05	143.885	236.521	165.846	29.6174	41.9423	1.14266	0.340606	0.0701533	0.106906	0.482335	1.4308	6.36297	13.73
1384	127.234	20	600	1.4	400	1.7	171.7	120	2.46231e+06	575.858	918065	99.7966	4e-05	143.882	236.516	165.847	29.6126	41.9415	1.14267	0.340668	0.0701519	0.106903	0.482277	1.43109	6.3617	13.73
1301	127.206	20	600	1.4	400	1.7	171.8	120	2.46178e+06	575.846	918065	99.8092	4e-05	143.879	236.511	165.848	29.6074	41.9406	1.14269	0.340735	0.0701505	0.106901	0.482214	1.4314	6.36032	13.73
305	127.187	20	600	1.4	400	1.7	171.8	120	2.46141e+06	575.837	918065	99.818	4e-05	143.877	236.508	165.849	29.6037	41.94	1.1427	0.340781	0.0701495	0.106899	0.48217	1.43161	6.35936	13.73
827	127.187	20	600	1.4	400	1.7	171.8	120	2.4614e+06	575.837	918065	99.8182	4e-05	143.877	236.508	165.849	29.6037	41.94	1.1427	0.340782	0.0701494	0.106899	0.482169	1.43162	6.35934	13.73
760	127.115	20	600	1.4	400	1.7	171.9	120	2.46e+06	575.806	918065	99.8513	4e-05	143.869	236.495	165.852	29.59	41.9377	1.14275	0.340957	0.0701456	0.106893	0.482004	1.43243	6.35573	13.73
1155	176.915	20	600	1.4	400	1.7	123.5	120	3.42377e+06	575.798	918065	81.2757	2e-05	143.866	236.333	158.421	37.1763	41.9371	1.08629	0.244977	0.0701455	0.107297	0.57758	1.02921	8.84575	13.73
367	177.037	20	600	1.4	400	1.7	123.4	120	3.42613e+06	575.759	918065	81.2387	2e-05	143.857	236.317	158.394	37.1909	41.9343	1.08611	0.244792	0.0701409	0.107291	0.577776	1.0285	8.85185	13.73
1804	177.055	20	600	1.4	400	1.7	123.4	120	3.42647e+06	575.754	918065	81.2333	2e-05	143.855	236.315	158.39	37.193	41.9339	1.08609	0.244765	0.0701402	0.10729	0.577805	1.0284	8.85273	13.73
541	126.948	20	600	1.4	400	1.7	172.1	120	2.45678e+06	575.733	918065	99.9277	4e-05	143.851	236.466	165.858	29.5584	41.9324	1.14285	0.341362	0.0701367	0.106878	0.481624	1.43431	6.3474	13.73
1874	126.942	20	600	1.4	400	1.7	172.1	120	2.45667e+06	575.731	918065	99.9302	4e-05	143.85	236.465	165.858	29.5574	41.9322	1.14285	0.341375	0.0701365	0.106877	0.481611	1.43437	6.34712	13.73
1194	177.269	20	600	1.4	400	1.7	123.3	120	3.43061e+06	575.686	918065	81.1685	2e-05	143.839	236.287	158.343	37.2184	41.929	1.08577	0.244441	0.070132	0.10728	0.578148	1.02716	8.86343	13.73
1098	126.763	20	600	1.4	400	1.7	172.4	120	2.4532e+06	575.652	918065	100.013	4e-05	143.831	236.433	165.865	29.5234	41.9265	1.14296	0.341811	0.0701268	0.106861	0.481201	1.4364	6.33816	13.73
1036	177.412	20	600	1.4	400	1.7	123.2	120	3.43338e+06	575.641	918065	81.1251	2e-05	143.827	236.268	158.311	37.2354	41.9257	1.08556	0.244224	0.0701265	0.107272	0.578377	1.02633	8.87059	13.73
220	126.656	20	600	1.4	400	1.7	172.5	120	2.45113e+06	575.604	918065	100.062	4e-05	143.819	236.414	165.869	29.503	41.923	1.14302	0.342071	0.0701211	0.106852	0.480956	1.43761	6.33281	13.73
176	177.633	20	600	1.4	400	1.7	123	120	3.43767e+06	575.571	918065	81.0581	2e-05	143.81	236.238	158.261	37.2617	41.9206	1.08524	0.24389	0.0701179	0.107261	0.578731	1.02505	8.88167	13.73
1493	177.71	20	600	1.4	400	1.7	123	120	3.43915e+06	575.546	918065	81.035	2e-05	143.804	236.228	158.244	37.2707	41.9188	1.08513	0.243774	0.070115	0.107257	0.578854	1.02461	8.8855	13.73
1999	177.804	20	600	1.4	400	1.7	122.9	120	3.44098e+06	575.516	918065	81.0066	2e-05	143.796	236.215	158.223	37.2819	41.9166	1.08499	0.243632	0.0701113	0.107252	0.579004	1.02406	8.89021	13.73
1817	177.842	20	600	1.4	400	1.7	122.9	120	3.44171e+06	575.504	918065	80.9952	2e-05	143.793	236.21	158.215	37.2863	41.9157	1.08493	0.243575	0.0701098	0.10725	0.579064	1.02385	8.8921	13.73
381	126.416	20	600	1.4	400	1.7	172.8	120	2.44649e+06	575.497	918065	100.172	4e-05	143.792	236.371	165.877	29.4574	41.9152	1.14316	0.342656	0.0701079	0.10683	0.480406	1.44034	6.32082	13.73
745	126.383	20	600	1.4	400	1.7	172.9	120	2.44585e+06	575.482	918065	100.188	4e-05	143.788	236.365	165.878	29.4511	41.9141	1.14318	0.342737	0.0701061	0.106827	0.48033	1.44072	6.31916	13.73
622	126.377	20	600	1.4	400	1.7	172.9	120	2.44572e+06	575.479	918065	100.191	4e-05	143.787	236.363	165.878	29.4498	41.9139	1.14318	0.342754	0.0701057	0.106826	0.480315	1.4408	6.31883	13.73
3	178.065	20	600	1.4	400	1.7	122.7	120	3.44602e+06	575.432	918065	80.9281	2e-05	143.775	236.18	158.165	37.3126	41.9105	1.0846	0.24324	0.0701011	0.107239	0.57942	1.02257	8.90324	13.73
1581	126.159	20	600	1.4	400	1.7	173.2	120	2.44151e+06	575.38	918065	100.291	4e-05	143.763	236.323	165.885	29.4083	41.9067	1.14331	0.343285	0.0700937	0.106806	0.479815	1.44328	6.30795	13.73
1206	178.438	20	600	1.4	400	1.7	122.5	120	3.45324e+06	575.312	918065	80.816	2e-05	143.745	236.129	158.081	37.3565	41.9017	1.08405	0.242681	0.0700864	0.107219	0.580013	1.02043	8.92189	13.73
1092	125.987	20	600	1.4	400	1.7	173.4	120	2.43819e+06	575.301	918065	100.37	4e-05	143.743	236.292	165.891	29.3755	41.9009	1.14341	0.343706	0.0700841	0.10679	0.47942	1.44525	6.29937	13.73
316	178.575	20	600	1.4	400	1.7	122.4	120	3.45589e+06	575.267	918065	80.7749	2e-05	143.734	236.11	158.05	37.3725	41.8985	1.08385	0.242476	0.0700809	0.107212	0.580231	1.01965	8.92874	13.73
1339	178.606	20	600	1.4	400	1.7	122.3	120	3.45649e+06	575.257	918065	80.7656	2e-05	143.731	236.106	158.043	37.3762	41.8977	1.08381	0.24243	0.0700797	0.107211	0.58028	1.01947	8.93028	13.73
1715	178.677	20	600	1.4	400	1.7	122.3	120	3.45787e+06	575.234	918065	80.7442	2e-05	143.725	236.096	158.027	37.3845	41.896	1.0837	0.242323	0.0700769	0.107207	0.580393	1.01906	8.93384	13.73
420	178.682	20	600	1.4	400	1.7	122.3	120	3.45796e+06	575.232	918065	80.7427	2e-05	143.725	236.096	158.026	37.3851	41.8959	1.08369	0.242316	0.0700767	0.107206	0.580401	1.01903	8.9341	13.73
286	178.705	20	600	1.4	400	1.7	122.3	120	3.45841e+06	575.224	918065	80.7359	2e-05	143.723	236.093	158.021	37.3878	41.8954	1.08366	0.242282	0.0700758	0.107205	0.580437	1.0189	8.93524	13.73
1145	178.731	20	600	1.4	400	1.7	122.3	120	3.45892e+06	575.216	918065	80.728	2e-05	143.721	236.089	158.015	37.3909	41.8947	1.08362	0.242242	0.0700747	0.107204	0.580479	1.01875	8.93656	13.73
1655	125.673	20	600	1.4	400	1.7	173.9	120	2.4321e+06	575.155	918065	100.516	4e-05	143.706	236.232	165.9	29.3154	41.8903	1.14358	0.344478	0.0700662	0.10676	0.478695	1.44886	6.28365	13.73
33	125.623	20	600	1.4	400	1.7	173.9	120	2.43114e+06	575.131	918065	100.539	4e-05	143.701	236.223	165.902	29.3058	41.8886	1.14361	0.3446	0.0700634	0.106755	0.478581	1.44944	6.28117	13.73
575	179.026	20	600	1.4	400	1.7	122	120	3.46463e+06	575.119	918065	80.6397	2e-05	143.697	236.048	157.948	37.4254	41.8877	1.08319	0.241802	0.0700629	0.107188	0.580947	1.01707	8.95131	13.73
297	125.564	20	600	1.4	400	1.7	174	120	2.42999e+06	575.103	918065	100.567	4e-05	143.693	236.212	165.904	29.2944	41.8865	1.14364	0.344747	0.07006	0.10675	0.478443	1.45012	6.27819	13.73
1162	179.076	20	600	1.4	400	1.7	122	120	3.4656e+06	575.102	918065	80.6247	2e-05	143.693	236.041	157.937	37.4312	41.8865	1.08311	0.241727	0.0700609	0.107186	0.581026	1.01679	8.95382	13.73
133	125.543	20	600	1.4	400	1.7	174	120	2.42958e+06	575.093	918065	100.577	4e-05	143.691	236.208	165.904	29.2903	41.8858	1.14366	0.344799	0.0700588	0.106748	0.478394	1.45037	6.27713	13.73
1572	179.454	20	600	1.4	400	1.7	121.8	120	3.47291e+06	574.976	918065	80.5119	2e-05	143.661	235.988	157.852	37.4752	41.8773	1.08255	0.241165	0.0700456	0.107165	0.581624	1.01465	8.97272	13.73
732	179.552	20	600	1.4	400	1.7	121.7	120	3.47481e+06	574.944	918065	80.4828	2e-05	143.653	235.975	157.829	37.4866	41.8749	1.08241	0.24102	0.0700416	0.10716	0.581778	1.01409	8.97761	13.73
1479	179.59	20	600	1.4	400	1.7	121.7	120	3.47554e+06	574.931	918065	80.4716	2e-05	143.65	235.969	157.821	37.491	41.874	1.08235	0.240965	0.07004	0.107158	0.581838	1.01388	8.9795	13.73
1038	179.744	20	600	1.4	400	1.7	121.6	120	3.47853e+06	574.879	918065	80.4256	2e-05	143.637	235.948	157.786	37.5089	41.8702	1.08212	0.240736	0.0700337	0.107149	0.582081	1.01301	8.98722	13.73
1855	179.815	20	600	1.4	400	1.7	121.5	120	3.47989e+06	574.855	918065	80.4046	2e-05	143.631	235.938	157.77	37.5171	41.8685	1.08202	0.240631	0.0700308	0.107146	0.582192	1.01261	8.99075	13.73
1727	125.018	20	600	1.4	400	1.7	174.8	120	2.41942e+06	574.842	918065	100.822	4e-05	143.628	236.106	165.918	29.1894	41.8675	1.14394	0.346096	0.0700281	0.106697	0.477179	1.45646	6.25088	13.73
1685	179.864	20	600	1.4	400	1.7	121.5	120	3.48083e+06	574.839	918065	80.3902	2e-05	143.627	235.931	157.759	37.5227	41.8673	1.08194	0.240559	0.0700288	0.107143	0.582269	1.01234	8.99318	13.73
798	124.951	20	600	1.4	400	1.7	174.9	120	2.41813e+06	574.809	918065	100.853	4e-05	143.62	236.093	165.92	29.1765	41.8651	1.14398	0.346261	0.0700242	0.10669	0.477024	1.45724	6.24754	13.73
797	179.984	20	600	1.4	400	1.7	121.4	120	3.48316e+06	574.798	918065	80.3544	2e-05	143.617	235.914	157.731	37.5366	41.8643	1.08177	0.240381	0.0700239	0.107136	0.582458	1.01166	8.9992	13.73
72	124.903	20	600	1.4	400	1.7	174.9	120	2.41721e+06	574.786	918065	100.875	4e-05	143.614	236.084	165.921	29.1673	41.8635	1.144	0.346379	0.0700214	0.106686	0.476914	1.45779	6.24517	13.73
1358	124.851	20	600	1.4	400	1.7	175	120	2.41619e+06	574.761	918065	100.899	4e-05	143.608	236.073	165.922	29.1572	41.8616	1.14403	0.346509	0.0700183	0.10668	0.476793	1.4584	6.24255	13.73
856	124.805	20	600	1.4	400	1.7	175.1	120	2.41531e+06	574.738	918065	100.921	4e-05	143.602	236.064	165.923	29.1484	41.86	1.14405	0.346622	0.0700155	0.106676	0.476686	1.45894	6.24026	13.73
1327	124.705	20	600	1.4	400	1.7	175.2	120	2.41338e+06	574.689	918065	100.968	4e-05	143.59	236.044	165.926	29.1291	41.8564	1.14411	0.34687	0.0700095	0.106666	0.476454	1.46011	6.23527	13.73
481	124.645	20	600	1.4	400	1.7	175.3	120	2.4122e+06	574.659	918065	100.996	4e-05	143.583	236.032	165.927	29.1174	41.8542	1.14414	0.347021	0.0700059	0.10666	0.476313	1.46082	6.23223	13.73
1090	124.569	20	600	1.4	400	1.7	175.4	120	2.41074e+06	574.622	918065	101.031	4e-05	143.573	236.017	165.929	29.1028	41.8515	1.14418	0.347208	0.0700013	0.106652	0.476138	1.4617	6.22846	13.73
1446	180.508	20	600	1.4	400	1.7	121	120	3.4933e+06	574.62	918065	80.1992	2e-05	143.572	235.839	157.612	37.597	41.8513	1.08099	0.239609	0.0700022	0.107107	0.583281	1.00873	9.0254	13.73
1509	124.527	20	600	1.4	400	1.7	175.5	120	2.40993e+06	574.601	918065	101.051	4e-05	143.568	236.009	165.93	29.0946	41.85	1.1442	0.347313	0.0699988	0.106648	0.47604	1.4622	6.22636	13.73
13	124.363	20	600	1.4	400	1.7	175.7	120	2.40675e+06	574.519	918065	101.128	4e-05	143.548	235.976	165.933	29.0628	41.844	1.14428	0.347723	0.0699888	0.106632	0.475657	1.46413	6.21814	13.73
382	124.097	20	600	1.4	400	1.7	176.1	120	2.4016e+06	574.385	918065	101.253	4e-05	143.514	235.921	165.938	29.0112	41.8342	1.14442	0.348386	0.0699724	0.106604	0.475037	1.46726	6.20485	13.73
1091	181.19	20	600	1.4	400	1.7	120.6	120	3.5065e+06	574.384	918065	79.9981	2e-05	143.513	235.74	157.456	37.6752	41.8342	1.07997	0.23861	0.0699735	0.107069	0.584348	1.00493	9.0595	13.73
249	181.521	20	600	1.4	400	1.7	120.4	120	3.51292e+06	574.269	918065	79.9008	2e-05	143.484	235.691	157.38	37.713	41.8258	1.07947	0.238126	0.0699594	0.10705	0.584865	1.00309	9.07607	13.73
41	123.823	20	600	1.4	400	1.7	176.5	120	2.39631e+06	574.245	918065	101.383	4e-05	143.479	235.865	165.943	28.958	41.824	1.14455	0.349071	0.0699554	0.106576	0.474398	1.4705	6.19117	13.73
418	181.705	20	600	1.4	400	1.7	120.2	120	3.51647e+06	574.204	918065	79.8469	2e-05	143.468	235.664	157.338	37.7339	41.8211	1.0792	0.237858	0.0699515	0.10704	0.585151	1.00208	9.08526	13.73
688	181.764	20	600	1.4	400	1.7	120.2	120	3.51761e+06	574.183	918065	79.8296	2e-05	143.463	235.656	157.324	37.7406	41.8195	1.07911	0.237773	0.069949	0.107036	0.585242	1.00175	9.0882	13.73
1710	181.87	20	600	1.4	400	1.7	120.1	120	3.51966e+06	574.146	918065	79.7987	2e-05	143.454	235.64	157.3	37.7526	41.8168	1.07895	0.237619	0.0699445	0.10703	0.585406	1.00117	9.09349	13.73
593	123.432	20	600	1.4	400	1.7	177	120	2.38873e+06	574.041	918065	101.568	4e-05	143.428	235.782	165.949	28.8816	41.8092	1.14474	0.350054	0.0699305	0.106535	0.47348	1.47517	6.17158	13.73
24	182.177	20	600	1.4	400	1.7	119.9	120	3.52561e+06	574.037	918065	79.7088	2e-05	143.426	235.594	157.229	37.7874	41.8089	1.07849	0.237173	0.0699312	0.107012	0.585883	0.999483	9.10886	13.73
327	182.717	20	600	1.4	400	1.7	119.6	120	3.53605e+06	573.844	918065	79.5515	2e-05	143.378	235.513	157.104	37.8483	41.7948	1.07768	0.236393	0.0699077	0.106981	0.586719	0.99653	9.13584	13.73
649	183.054	20	600	1.4	400	1.7	119.4	120	3.54257e+06	573.722	918065	79.4537	2e-05	143.348	235.462	157.026	37.8862	41.786	1.07717	0.235908	0.0698929	0.106961	0.587238	0.994698	9.15267	13.73
1164	183.059	20	600	1.4	400	1.7	119.4	120	3.54267e+06	573.72	918065	79.4522	2e-05	143.347	235.461	157.025	37.8868	41.7858	1.07717	0.2359	0.0698926	0.10696	0.587247	0.994669	9.15295	13.73
1229	122.694	20	600	1.4	400	1.7	178.1	120	2.37446e+06	573.647	918065	101.919	4e-05	143.33	235.623	165.958	28.7371	41.7805	1.14509	0.351917	0.0698825	0.106456	0.471745	1.48404	6.13471	13.73
1828	183.629	20	600	1.4	400	1.7	119	120	3.5537e+06	573.513	918065	79.2872	2e-05	143.295	235.374	156.892	37.9505	41.7707	1.07631	0.235083	0.0698673	0.106926	0.588123	0.991582	9.18143	13.73
902	183.691	20	600	1.4	400	1.7	118.9	120	3.55491e+06	573.49	918065	79.269	2e-05	143.29	235.365	156.878	37.9575	41.769	1.07621	0.234993	0.0698645	0.106922	0.58822	0.991243	9.18457	13.73
1625	122.382	20	600	1.4	400	1.7	178.5	120	2.36842e+06	573.476	918065	102.068	4e-05	143.287	235.554	165.96	28.6756	41.768	1.14523	0.352709	0.0698617	0.106422	0.471008	1.48782	6.11911	13.73
1099	183.747	20	600	1.4	400	1.7	118.9	120	3.55599e+06	573.469	918065	79.253	2e-05	143.285	235.356	156.865	37.9637	41.7675	1.07613	0.234914	0.069862	0.106919	0.588305	0.990944	9.18735	13.73
1295	122.344	20	600	1.4	400	1.7	178.6	120	2.36767e+06	573.455	918065	102.087	4e-05	143.282	235.545	165.96	28.668	41.7665	1.14525	0.352807	0.0698591	0.106418	0.470916	1.48829	6.11718	13.73
1416	184.032	20	600	1.4	400	1.7	118.7	120	3.56151e+06	573.364	918065	79.1707	2e-05	143.258	235.312	156.798	37.9954	41.7599	1.0757	0.234507	0.0698492	0.106902	0.588742	0.989407	9.20162	13.73
558	122.117	20	600	1.4	400	1.7	178.9	120	2.36329e+06	573.329	918065	102.195	4e-05	143.25	235.494	165.961	28.6234	41.7573	1.14534	0.353383	0.0698438	0.106392	0.470381	1.49105	6.10587	13.73
746	184.334	20	600	1.4	400	1.7	118.5	120	3.56735e+06	573.252	918065	79.0838	2e-05	143.23	235.265	156.728	38.0289	41.7517	1.07524	0.234077	0.0698356	0.106883	0.589204	0.987786	9.21672	13.73
1397	121.875	20	600	1.4	400	1.7	179.3	120	2.3586e+06	573.193	918065	102.312	4e-05	143.216	235.439	165.962	28.5754	41.7474	1.14545	0.354002	0.0698272	0.106365	0.469805	1.49402	6.09373	13.73
32	184.537	20	600	1.4	400	1.7	118.4	120	3.57127e+06	573.176	918065	79.0257	2e-05	143.211	235.234	156.68	38.0512	41.7462	1.07494	0.23379	0.0698264	0.106871	0.589513	0.986704	9.22683	13.73
228	184.543	20	600	1.4	400	1.7	118.4	120	3.5714e+06	573.174	918065	79.0238	2e-05	143.211	235.232	156.679	38.052	41.746	1.07493	0.23378	0.0698261	0.106871	0.589523	0.986668	9.22716	13.73
889	184.564	20	600	1.4	400	1.7	118.4	120	3.5718e+06	573.166	918065	79.0178	2e-05	143.209	235.229	156.674	38.0543	41.7455	1.0749	0.23375	0.0698251	0.106869	0.589555	0.986556	9.22821	13.73
1421	121.678	20	600	1.4	400	1.7	179.6	120	2.35479e+06	573.081	918065	102.406	4e-05	143.188	235.394	165.963	28.5365	41.7393	1.14553	0.354505	0.0698136	0.106343	0.469339	1.49643	6.08391	13.73
1996	184.797	20	600	1.4	400	1.7	118.2	120	3.5763e+06	573.079	918065	78.9511	2e-05	143.187	235.193	156.619	38.08	41.7391	1.07454	0.233421	0.0698145	0.106855	0.58991	0.985314	9.23984	13.73
1015	184.936	20	600	1.4	400	1.7	118.1	120	3.579e+06	573.027	918065	78.9112	2e-05	143.174	235.171	156.587	38.0953	41.7353	1.07433	0.233223	0.0698081	0.106846	0.590122	0.984571	9.24681	13.73
668	185.06	20	600	1.4	400	1.7	118.1	120	3.5814e+06	572.98	918065	78.8757	2e-05	143.162	235.151	156.557	38.109	41.7319	1.07414	0.233048	0.0698024	0.106839	0.590311	0.983912	9.25301	13.73
961	121.463	20	600	1.4	400	1.7	179.9	120	2.35063e+06	572.958	918065	102.51	4e-05	143.158	235.344	165.963	28.4938	41.7303	1.14562	0.355056	0.0697986	0.106318	0.468827	1.49908	6.07316	13.73
787	185.41	20	600	1.4	400	1.7	117.8	120	3.58818e+06	572.847	918065	78.7758	2e-05	143.129	235.096	156.475	38.1474	41.7222	1.07361	0.232554	0.0697863	0.106817	0.590843	0.982054	9.27051	13.73
1386	185.426	20	600	1.4	400	1.7	117.8	120	3.58848e+06	572.841	918065	78.7712	2e-05	143.128	235.093	156.471	38.1491	41.7218	1.07359	0.232532	0.0697856	0.106816	0.590867	0.98197	9.27131	13.73
1849	185.452	20	600	1.4	400	1.7	117.8	120	3.58899e+06	572.831	918065	78.7638	2e-05	143.125	235.089	156.465	38.152	41.7211	1.07355	0.232495	0.0697843	0.106814	0.590906	0.981832	9.27261	13.73
449	185.55	20	600	1.4	400	1.7	117.8	120	3.59087e+06	572.794	918065	78.736	2e-05	143.116	235.073	156.442	38.1626	41.7184	1.0734	0.232358	0.0697798	0.106808	0.591054	0.981316	9.27749	13.73
967	185.673	20	600	1.4	400	1.7	117.7	120	3.59325e+06	572.747	918065	78.701	2e-05	143.104	235.054	156.413	38.1761	41.715	1.07321	0.232185	0.0697741	0.1068	0.591241	0.980666	9.28363	13.73
1336	185.794	20	600	1.4	400	1.7	117.6	120	3.59559e+06	572.701	918065	78.6666	2e-05	143.093	235.034	156.385	38.1893	41.7116	1.07303	0.232015	0.0697685	0.106793	0.591424	0.980028	9.28968	13.73
1545	185.815	20	600	1.4	400	1.7	117.6	120	3.596e+06	572.693	918065	78.6606	2e-05	143.091	235.031	156.38	38.1916	41.711	1.073	0.231986	0.0697675	0.106791	0.591456	0.979917	9.29073	13.73
1525	120.952	20	600	1.4	400	1.7	180.6	120	2.34074e+06	572.66	918065	102.758	4e-05	143.083	235.223	165.962	28.392	41.7086	1.14582	0.356372	0.0697623	0.106259	0.467607	1.50542	6.04759	13.73
307	186.07	20	600	1.4	400	1.7	117.4	120	3.60093e+06	572.595	918065	78.5881	2e-05	143.066	234.99	156.32	38.2193	41.7039	1.07261	0.231628	0.0697556	0.106775	0.591841	0.978574	9.30348	13.73
1083	120.796	20	600	1.4	400	1.7	180.9	120	2.33772e+06	572.568	918065	102.833	4e-05	143.06	235.185	165.961	28.3609	41.7019	1.14588	0.356774	0.069751	0.10624	0.467235	1.50736	6.03981	13.73
1675	186.168	20	600	1.4	400	1.7	117.4	120	3.60285e+06	572.557	918065	78.5601	2e-05	143.057	234.974	156.296	38.2301	41.7011	1.07246	0.23149	0.069751	0.106769	0.59199	0.978055	9.30842	13.73
1028	186.269	20	600	1.4	400	1.7	117.3	120	3.60479e+06	572.518	918065	78.5317	2e-05	143.047	234.958	156.272	38.241	41.6983	1.07231	0.23135	0.0697463	0.106762	0.592142	0.977529	9.31343	13.73
673	186.362	20	600	1.4	400	1.7	117.2	120	3.60659e+06	572.482	918065	78.5053	2e-05	143.038	234.943	156.25	38.2511	41.6957	1.07217	0.231219	0.0697419	0.106756	0.592282	0.977039	9.3181	13.73
160	186.48	20	600	1.4	400	1.7	117.2	120	3.60887e+06	572.437	918065	78.4719	2e-05	143.027	234.924	156.222	38.2639	41.6923	1.07199	0.231055	0.0697363	0.106749	0.59246	0.976422	9.32399	13.73
1411	120.555	20	600	1.4	400	1.7	181.2	120	2.33305e+06	572.424	918065	102.951	4e-05	143.024	235.127	165.96	28.3127	41.6914	1.14597	0.357398	0.0697335	0.106212	0.466657	1.51037	6.02774	13.73
1070	186.529	20	600	1.4	400	1.7	117.1	120	3.60982e+06	572.418	918065	78.4581	2e-05	143.022	234.916	156.211	38.2692	41.691	1.07191	0.230987	0.069734	0.106746	0.592534	0.976166	9.32643	13.73
281	186.748	20	600	1.4	400	1.7	117	120	3.61406e+06	572.333	918065	78.3961	2e-05	143.001	234.88	156.159	38.2929	41.6847	1.07158	0.230681	0.0697236	0.106732	0.592864	0.97502	9.33739	13.73
769	186.759	20	600	1.4	400	1.7	117	120	3.61427e+06	572.328	918065	78.393	2e-05	142.999	234.878	156.156	38.2941	41.6844	1.07156	0.230666	0.0697231	0.106731	0.59288	0.974963	9.33795	13.73
581	186.983	20	600	1.4	400	1.7	116.9	120	3.61862e+06	572.241	918065	78.3296	2e-05	142.978	234.842	156.103	38.3183	41.678	1.07122	0.230354	0.0697124	0.106716	0.593218	0.973792	9.34917	13.73
1388	187.034	20	600	1.4	400	1.7	116.8	120	3.6196e+06	572.221	918065	78.3153	2e-05	142.973	234.833	156.091	38.3238	41.6766	1.07114	0.230283	0.06971	0.106713	0.593294	0.973528	9.3517	13.73
1027	187.115	20	600	1.4	400	1.7	116.8	120	3.62116e+06	572.189	918065	78.2926	2e-05	142.965	234.82	156.072	38.3325	41.6743	1.07102	0.230171	0.0697062	0.106708	0.593415	0.973109	9.35574	13.73
926	187.293	20	600	1.4	400	1.7	116.7	120	3.62462e+06	572.119	918065	78.2423	2e-05	142.947	234.791	156.029	38.3517	41.6692	1.07075	0.229923	0.0696976	0.106696	0.593683	0.97218	9.36467	13.73
350	187.795	20	600	1.4	400	1.7	116.3	120	3.63433e+06	571.921	918065	78.1013	2e-05	142.898	234.708	155.91	38.4055	41.6547	1.06998	0.229229	0.0696735	0.106663	0.594434	0.969581	9.38977	13.73
1897	187.853	20	600	1.4	400	1.7	116.3	120	3.63545e+06	571.898	918065	78.0852	2e-05	142.892	234.698	155.896	38.4117	41.6531	1.06989	0.22915	0.0696707	0.106659	0.59452	0.969285	9.39265	13.73
1924	187.917	20	600	1.4	400	1.7	116.3	120	3.63668e+06	571.873	918065	78.0674	2e-05	142.886	234.688	155.881	38.4185	41.6512	1.06979	0.229062	0.0696676	0.106655	0.594615	0.968957	9.39583	13.73
1865	187.975	20	600	1.4	400	1.7	116.2	120	3.63781e+06	571.849	918065	78.0509	2e-05	142.88	234.678	155.867	38.4247	41.6495	1.0697	0.228982	0.0696648	0.106651	0.594702	0.968654	9.39876	13.73
1039	119.553	20	600	1.4	400	1.7	182.8	120	2.31366e+06	571.809	918065	103.441	4e-05	142.87	234.878	165.95	28.1112	41.6466	1.14633	0.360007	0.0696585	0.10609	0.464245	1.52304	5.97763	13.73
651	188.095	20	600	1.4	400	1.7	116.2	120	3.64013e+06	571.801	918065	78.0174	2e-05	142.868	234.658	155.838	38.4375	41.6461	1.06952	0.228817	0.0696589	0.106643	0.594881	0.968037	9.40475	13.73
428	188.14	20	600	1.4	400	1.7	116.1	120	3.64099e+06	571.784	918065	78.0049	2e-05	142.863	234.651	155.827	38.4423	41.6448	1.06945	0.228755	0.0696568	0.10664	0.594948	0.967808	9.40698	13.73
177	188.165	20	600	1.4	400	1.7	116.1	120	3.6415e+06	571.773	918065	77.9977	2e-05	142.861	234.646	155.821	38.445	41.644	1.06941	0.22872	0.0696555	0.106639	0.594986	0.967675	9.40827	13.73
607	188.17	20	600	1.4	400	1.7	116.1	120	3.64158e+06	571.772	918065	77.9964	2e-05	142.86	234.645	155.82	38.4455	41.6439	1.0694	0.228713	0.0696553	0.106638	0.594993	0.967652	9.4085	13.73
1437	188.222	20	600	1.4	400	1.7	116.1	120	3.6426e+06	571.751	918065	77.9818	2e-05	142.855	234.637	155.808	38.4511	41.6424	1.06932	0.228641	0.0696527	0.106635	0.595071	0.967382	9.41112	13.73
226	119.424	20	600	1.4	400	1.7	183	120	2.31118e+06	571.728	918065	103.504	4e-05	142.85	234.845	165.948	28.0854	41.6407	1.14637	0.360342	0.0696487	0.106074	0.463935	1.52467	5.97122	13.73
1463	188.413	20	600	1.4	400	1.7	116	120	3.64629e+06	571.674	918065	77.9284	2e-05	142.836	234.605	155.762	38.4714	41.6368	1.06903	0.228379	0.0696434	0.106622	0.595355	0.966401	9.42067	13.73
846	188.425	20	600	1.4	400	1.7	116	120	3.64652e+06	571.669	918065	77.9251	2e-05	142.835	234.603	155.759	38.4727	41.6364	1.06901	0.228363	0.0696429	0.106621	0.595373	0.96634	9.42127	13.73
366	119.219	20	600	1.4	400	1.7	183.3	120	2.3072e+06	571.598	918065	103.605	4e-05	142.818	234.792	165.944	28.0438	41.6312	1.14644	0.360881	0.0696328	0.106048	0.463438	1.5273	5.96095	13.73
135	188.69	20	600	1.4	400	1.7	115.8	120	3.65165e+06	571.563	918065	77.8512	2e-05	142.808	234.558	155.696	38.5008	41.6287	1.06861	0.228	0.0696299	0.106604	0.595767	0.964984	9.43451	13.73
1662	119.149	20	600	1.4	400	1.7	183.4	120	2.30584e+06	571.553	918065	103.64	4e-05	142.807	234.774	165.943	28.0296	41.628	1.14646	0.361066	0.0696274	0.106039	0.463268	1.5282	5.95743	13.73
907	188.745	20	600	1.4	400	1.7	115.8	120	3.65272e+06	571.541	918065	77.8358	2e-05	142.803	234.549	155.682	38.5066	41.6271	1.06852	0.227924	0.0696272	0.1066	0.595849	0.964701	9.43727	13.73
699	188.898	20	600	1.4	400	1.7	115.7	120	3.65566e+06	571.479	918065	77.7935	2e-05	142.787	234.523	155.646	38.5227	41.6226	1.06829	0.227716	0.0696197	0.10659	0.596075	0.963924	9.44488	13.73
741	119.028	20	600	1.4	400	1.7	183.6	120	2.3035e+06	571.476	918065	103.7	5e-05	142.787	234.742	165.941	28.0051	41.6223	1.1465	0.361384	0.069618	0.106024	0.462975	1.52975	5.95139	13.73
972	188.921	20	600	1.4	400	1.7	115.7	120	3.65612e+06	571.47	918065	77.7869	2e-05	142.785	234.519	155.64	38.5252	41.6219	1.06825	0.227684	0.0696185	0.106588	0.59611	0.963804	9.44606	13.73
1180	188.923	20	600	1.4	400	1.7	115.7	120	3.65616e+06	571.469	918065	77.7863	2e-05	142.785	234.519	155.64	38.5255	41.6218	1.06825	0.227681	0.0696184	0.106588	0.596113	0.963792	9.44617	13.73
227	189.104	20	600	1.4	400	1.7	115.5	120	3.65966e+06	571.396	918065	77.7361	2e-05	142.766	234.488	155.596	38.5445	41.6165	1.06797	0.227434	0.0696095	0.106576	0.596381	0.962872	9.4552	13.73
648	189.289	20	600	1.4	400	1.7	115.4	120	3.66324e+06	571.32	918065	77.6847	2e-05	142.748	234.457	155.552	38.5641	41.611	1.06769	0.227182	0.0696003	0.106563	0.596655	0.96193	9.46446	13.73
968	118.649	20	600	1.4	400	1.7	184.2	120	2.29618e+06	571.231	918065	103.887	5e-05	142.726	234.643	165.933	27.9283	41.6045	1.14662	0.362381	0.0695881	0.105975	0.462056	1.53463	5.93247	13.73
527	189.545	20	600	1.4	400	1.7	115.3	120	3.66819e+06	571.216	918065	77.6139	2e-05	142.722	234.413	155.49	38.591	41.6034	1.06729	0.226834	0.0695877	0.106546	0.597033	0.960633	9.47724	13.73
1049	189.545	20	600	1.4	400	1.7	115.3	120	3.66819e+06	571.216	918065	77.6138	2e-05	142.722	234.413	155.49	38.591	41.6034	1.06729	0.226834	0.0695876	0.106546	0.597033	0.960632	9.47725	13.73
981	118.616	20	600	1.4	400	1.7	184.2	120	2.29554e+06	571.209	918065	103.904	5e-05	142.721	234.634	165.933	27.9216	41.6029	1.14663	0.362468	0.0695855	0.105971	0.461976	1.53506	5.93082	13.73
1583	118.492	20	600	1.4	400	1.7	184.4	120	2.29313e+06	571.128	918065	103.966	5e-05	142.7	234.601	165.93	27.8962	41.597	1.14667	0.362798	0.0695755	0.105955	0.461672	1.53667	5.92458	13.73
96	118.322	20	600	1.4	400	1.7	184.7	120	2.28985e+06	571.016	918065	104.05	5e-05	142.672	234.556	165.926	27.8617	41.5889	1.14671	0.363246	0.0695619	0.105933	0.46126	1.53887	5.91612	13.73
368	190.039	20	600	1.4	400	1.7	115	120	3.67776e+06	571.013	918065	77.4772	2e-05	142.671	234.328	155.371	38.6428	41.5886	1.06653	0.226163	0.0695629	0.106512	0.597762	0.958133	9.50197	13.73
1833	118.25	20	600	1.4	400	1.7	184.8	120	2.28845e+06	570.968	918065	104.086	5e-05	142.66	234.536	165.924	27.847	41.5854	1.14674	0.363437	0.0695561	0.105923	0.461084	1.53981	5.91251	13.73
1251	118.23	20	600	1.4	400	1.7	184.8	120	2.28807e+06	570.955	918065	104.095	5e-05	142.657	234.531	165.924	27.8429	41.5844	1.14674	0.363489	0.0695545	0.10592	0.461036	1.54007	5.91152	13.73
1936	118.117	20	600	1.4	400	1.7	185	120	2.28588e+06	570.88	918065	104.152	5e-05	142.638	234.501	165.921	27.8198	41.5789	1.14677	0.363789	0.0695454	0.105906	0.46076	1.54154	5.90587	13.73
570	190.427	20	600	1.4	400	1.7	114.7	120	3.68526e+06	570.853	918065	77.3704	2e-05	142.631	234.261	155.277	38.6832	41.577	1.06594	0.225639	0.0695434	0.106485	0.598332	0.956182	9.52135	13.73
113	117.993	20	600	1.4	400	1.7	185.2	120	2.28348e+06	570.797	918065	104.214	5e-05	142.618	234.467	165.918	27.7945	41.5729	1.14681	0.364119	0.0695352	0.105889	0.460457	1.54316	5.89966	13.73
1869	190.63	20	600	1.4	400	1.7	114.6	120	3.68918e+06	570.769	918065	77.3147	2e-05	142.61	234.226	155.228	38.7043	41.5708	1.06562	0.225366	0.0695332	0.106471	0.598629	0.955166	9.53149	13.73
1628	117.951	20	600	1.4	400	1.7	185.2	120	2.28267e+06	570.769	918065	104.235	5e-05	142.611	234.455	165.917	27.7859	41.5708	1.14682	0.364231	0.0695318	0.105884	0.460354	1.54371	5.89757	13.73
1920	190.709	20	600	1.4	400	1.7	114.6	120	3.69072e+06	570.736	918065	77.2929	2e-05	142.602	234.212	155.209	38.7126	41.5684	1.0655	0.22526	0.0695292	0.106466	0.598745	0.954769	9.53545	13.73
653	117.901	20	600	1.4	400	1.7	185.3	120	2.2817e+06	570.735	918065	104.26	5e-05	142.602	234.442	165.915	27.7757	41.5684	1.14683	0.364364	0.0695277	0.105877	0.460232	1.54437	5.89507	13.73
1510	190.804	20	600	1.4	400	1.7	114.5	120	3.69255e+06	570.696	918065	77.2669	2e-05	142.592	234.196	155.186	38.7224	41.5656	1.06536	0.225132	0.0695244	0.106459	0.598884	0.954295	9.54018	13.73
89	191.025	20	600	1.4	400	1.7	114.4	120	3.69684e+06	570.604	918065	77.2061	2e-05	142.569	234.157	155.133	38.7454	41.5588	1.06501	0.224835	0.0695131	0.106444	0.599209	0.953188	9.55127	13.73
1758	117.687	20	600	1.4	400	1.7	185.7	120	2.27756e+06	570.59	918065	104.367	5e-05	142.566	234.383	165.909	27.7318	41.5578	1.14689	0.364934	0.0695101	0.105848	0.459708	1.54718	5.88436	13.73
1366	191.258	20	600	1.4	400	1.7	114.2	120	3.70134e+06	570.506	918065	77.1425	2e-05	142.544	234.117	155.076	38.7694	41.5517	1.06465	0.224523	0.0695012	0.106427	0.599548	0.95203	9.56288	13.73
406	117.549	20	600	1.4	400	1.7	185.9	120	2.27488e+06	570.496	918065	104.436	5e-05	142.542	234.345	165.905	27.7034	41.551	1.14693	0.365303	0.0694986	0.10583	0.459368	1.549	5.87743	13.73
429	117.37	20	600	1.4	400	1.7	186.2	120	2.27142e+06	570.373	918065	104.526	5e-05	142.512	234.295	165.9	27.6668	41.542	1.14697	0.365781	0.0694836	0.105806	0.45893	1.55136	5.86851	13.73
1040	117.205	20	600	1.4	400	1.7	186.4	120	2.26823e+06	570.259	918065	104.609	5e-05	142.483	234.249	165.895	27.6328	41.5337	1.14701	0.366223	0.0694697	0.105783	0.458525	1.55354	5.86025	13.73
445	117.068	20	600	1.4	400	1.7	186.6	120	2.26558e+06	570.164	918065	104.678	5e-05	142.46	234.21	165.89	27.6047	41.5268	1.14704	0.366589	0.0694581	0.105764	0.458188	1.55536	5.85341	13.73
1883	192.114	20	600	1.4	400	1.7	113.7	120	3.71791e+06	570.144	918065	76.909	2e-05	142.454	233.965	154.868	38.8574	41.5254	1.06333	0.22338	0.0694572	0.106367	0.600796	0.947785	9.60571	13.73
765	116.959	20	600	1.4	400	1.7	186.8	120	2.26346e+06	570.088	918065	104.733	5e-05	142.44	234.179	165.886	27.5821	41.5212	1.14707	0.366883	0.0694488	0.105749	0.457919	1.55681	5.84794	13.73
438	116.954	20	600	1.4	400	1.7	186.8	120	2.26338e+06	570.085	918065	104.735	5e-05	142.44	234.178	165.886	27.5812	41.521	1.14707	0.366895	0.0694484	0.105749	0.457908	1.55687	5.84772	13.73
984	192.266	20	600	1.4	400	1.7	113.6	120	3.72086e+06	570.08	918065	76.8676	2e-05	142.438	233.938	154.831	38.873	41.5207	1.06309	0.223178	0.0694493	0.106356	0.601017	0.947035	9.61332	13.73
1700	192.328	20	600	1.4	400	1.7	113.6	120	3.72206e+06	570.053	918065	76.8508	2e-05	142.431	233.927	154.816	38.8793	41.5187	1.063	0.223096	0.0694461	0.106352	0.601106	0.94673	9.61641	13.73
890	192.338	20	600	1.4	400	1.7	113.6	120	3.72225e+06	570.049	918065	76.8482	2e-05	142.43	233.926	154.813	38.8803	41.5184	1.06298	0.223083	0.0694455	0.106351	0.601121	0.946682	9.6169	13.73
64	192.363	20	600	1.4	400	1.7	113.6	120	3.72274e+06	570.038	918065	76.8413	2e-05	142.427	233.921	154.807	38.8829	41.5176	1.06294	0.223049	0.0694442	0.106349	0.601157	0.946557	9.61817	13.73
1012	192.401	20	600	1.4	400	1.7	113.6	120	3.72347e+06	570.022	918065	76.831	2e-05	142.423	233.914	154.798	38.8868	41.5165	1.06288	0.222999	0.0694423	0.106346	0.601212	0.94637	9.62007	13.73
145	116.801	20	600	1.4	400	1.7	187.1	120	2.2604e+06	569.977	918065	104.812	5e-05	142.413	234.134	165.881	27.5495	41.5132	1.14711	0.367308	0.0694353	0.105727	0.457529	1.55892	5.84004	13.73
1135	116.767	20	600	1.4	400	1.7	187.1	120	2.25975e+06	569.953	918065	104.83	5e-05	142.407	234.124	165.88	27.5425	41.5114	1.14711	0.367399	0.0694324	0.105723	0.457446	1.55937	5.83834	13.73
246	192.582	20	600	1.4	400	1.7	113.5	120	3.72697e+06	569.945	918065	76.782	2e-05	142.404	233.882	154.754	38.9052	41.5108	1.0626	0.22276	0.0694329	0.106333	0.601474	0.945482	9.62911	13.73
194	192.899	20	600	1.4	400	1.7	113.3	120	3.73309e+06	569.809	918065	76.6963	2e-05	142.37	233.825	154.676	38.9374	41.5009	1.06211	0.222341	0.0694163	0.106311	0.601932	0.943931	9.64493	13.73
110	116.52	20	600	1.4	400	1.7	187.5	120	2.25498e+06	569.778	918065	104.954	5e-05	142.363	234.053	165.87	27.4915	41.4987	1.14717	0.368063	0.0694111	0.105688	0.456837	1.56267	5.82602	13.73
1063	193.19	20	600	1.4	400	1.7	113.1	120	3.73873e+06	569.683	918065	76.6176	2e-05	142.339	233.773	154.605	38.967	41.4918	1.06166	0.221957	0.069401	0.10629	0.602353	0.942508	9.65949	13.73
1217	116.238	20	600	1.4	400	1.7	188	120	2.24952e+06	569.576	918065	105.097	5e-05	142.312	233.971	165.859	27.4331	41.4839	1.14723	0.368826	0.0693864	0.105648	0.456139	1.56646	5.81192	13.73
793	193.485	20	600	1.4	400	1.7	112.9	120	3.74445e+06	569.556	918065	76.538	2e-05	142.307	233.719	154.533	38.9968	41.4825	1.0612	0.221568	0.0693855	0.106268	0.602778	0.941069	9.67427	13.73
1771	193.682	20	600	1.4	400	1.7	112.8	120	3.74826e+06	569.47	918065	76.4851	2e-05	142.285	233.684	154.484	39.0167	41.4763	1.0609	0.22131	0.069375	0.106254	0.603061	0.940113	9.6841	13.73
553	194.028	20	600	1.4	400	1.7	112.6	120	3.75496e+06	569.319	918065	76.3921	2e-05	142.248	233.621	154.399	39.0515	41.4653	1.06036	0.220857	0.0693567	0.106228	0.603558	0.938435	9.70141	13.73
837	115.879	20	600	1.4	400	1.7	188.6	120	2.24257e+06	569.315	918065	105.28	5e-05	142.247	233.865	165.844	27.3585	41.4649	1.1473	0.369799	0.0693546	0.105597	0.455249	1.57132	5.79396	13.73
1072	194.053	20	600	1.4	400	1.7	112.6	120	3.75544e+06	569.308	918065	76.3854	2e-05	142.245	233.616	154.393	39.054	41.4645	1.06032	0.220824	0.0693553	0.106226	0.603594	0.938315	9.70265	13.73
335	115.825	20	600	1.4	400	1.7	188.6	120	2.24153e+06	569.275	918065	105.307	5e-05	142.237	233.849	165.842	27.3473	41.4621	1.14731	0.369945	0.0693498	0.105589	0.455115	1.57205	5.79127	13.73
1277	115.688	20	600	1.4	400	1.7	188.9	120	2.23887e+06	569.174	918065	105.377	5e-05	142.212	233.808	165.836	27.3188	41.4547	1.14733	0.370318	0.0693375	0.10557	0.454775	1.57391	5.78441	13.73
1761	115.586	20	600	1.4	400	1.7	189	120	2.2369e+06	569.099	918065	105.429	5e-05	142.193	233.777	165.831	27.2975	41.4492	1.14735	0.370596	0.0693283	0.105555	0.454521	1.5753	5.77931	13.73
1698	194.665	20	600	1.4	400	1.7	112.2	120	3.76728e+06	569.04	918065	76.2216	2e-05	142.178	233.504	154.243	39.1153	41.4449	1.05937	0.220026	0.0693226	0.106181	0.604471	0.935364	9.73327	13.73
277	194.707	20	600	1.4	400	1.7	112.2	120	3.76809e+06	569.021	918065	76.2105	2e-05	142.173	233.496	154.232	39.1194	41.4436	1.0593	0.219971	0.0693204	0.106178	0.60453	0.935164	9.73535	13.73
1390	194.731	20	600	1.4	400	1.7	112.2	120	3.76856e+06	569.011	918065	76.204	2e-05	142.17	233.492	154.226	39.1218	41.4428	1.05926	0.21994	0.0693191	0.106176	0.604564	0.935048	9.73655	13.73
1557	194.765	20	600	1.4	400	1.7	112.2	120	3.76921e+06	568.996	918065	76.195	2e-05	142.167	233.486	154.218	39.1252	41.4417	1.05921	0.219896	0.0693173	0.106174	0.604613	0.934885	9.73825	13.73
255	115.424	20	600	1.4	400	1.7	189.3	120	2.23375e+06	568.978	918065	105.512	5e-05	142.163	233.728	165.823	27.2636	41.4404	1.14738	0.371039	0.0693137	0.105531	0.454116	1.57752	5.77119	13.73
667	194.974	20	600	1.4	400	1.7	112.1	120	3.77326e+06	568.903	918065	76.1393	2e-05	142.144	233.447	154.167	39.146	41.435	1.05889	0.219625	0.069306	0.106158	0.604911	0.933883	9.7487	13.73
1059	194.975	20	600	1.4	400	1.7	112.1	120	3.77328e+06	568.903	918065	76.1389	2e-05	142.143	233.447	154.166	39.1461	41.4349	1.05888	0.219623	0.0693059	0.106158	0.604913	0.933877	9.74876	13.73
1553	115.297	20	600	1.4	400	1.7	189.5	120	2.23131e+06	568.884	918065	105.577	5e-05	142.14	233.69	165.817	27.2372	41.4336	1.1474	0.371384	0.0693021	0.105513	0.453801	1.57925	5.76487	13.73
1457	115.265	20	600	1.4	400	1.7	189.6	120	2.23067e+06	568.859	918065	105.594	5e-05	142.134	233.68	165.816	27.2303	41.4318	1.1474	0.371474	0.0692992	0.105508	0.45372	1.57969	5.76323	13.73
1455	115.17	20	600	1.4	400	1.7	189.7	120	2.22885e+06	568.789	918065	105.642	5e-05	142.116	233.651	165.811	27.2107	41.4266	1.14742	0.371731	0.0692905	0.105494	0.453485	1.58099	5.75852	13.73
1106	195.367	20	600	1.4	400	1.7	111.8	120	3.78087e+06	568.729	918065	76.0347	2e-05	142.1	233.374	154.07	39.185	41.4223	1.05827	0.219116	0.0692848	0.106129	0.605471	0.932004	9.76836	13.73
479	115.075	20	600	1.4	400	1.7	189.9	120	2.227e+06	568.716	918065	105.691	5e-05	142.098	233.622	165.806	27.1906	41.4214	1.14743	0.371993	0.0692817	0.10548	0.453246	1.5823	5.75374	13.73
1859	115.056	20	600	1.4	400	1.7	189.9	120	2.22663e+06	568.702	918065	105.701	5e-05	142.094	233.616	165.806	27.1866	41.4203	1.14743	0.372045	0.06928	0.105477	0.453198	1.58256	5.75278	13.73
1	115	20	600	1.4	400	1.7	190	120	2.22555e+06	568.66	918065	105.73	5e-05	142.084	233.599	165.803	27.175	41.4173	1.14744	0.372198	0.0692749	0.105469	0.453058	1.58333	5.75	13.73
4	115	20	600	1.4	400	1.7	190	120	2.22555e+06	568.66	918065	105.73	5e-05	142.084	233.599	165.803	27.175	41.4173	1.14744	0.372198	0.0692749	0.105469	0.453058	1.58333	5.75	13.73
10	115	20	600	1.4	400	1.7	190	120	2.22555e+06	568.66	918065	105.73	5e-05	142.084	233.599	165.803	27.175	41.4173	1.14744	0.372198	0.0692749	0.105469	0.453058	1.58333	5.75	13.73
21	115	20	600	1.4	400	1.7	190	120	2.22555e+06	568.66	918065	105.73	5e-05	142.084	233.599	165.803	27.175	41.4173	1.14744	0.372198	0.0692749	0.105469	0.453058	1.58333	5.75	13.73
63	115	20	600	1.4	400	1.7	190	120	2.22555e+06	568.66	918065	105.73	5e-05	142.084	233.599	165.803	27.175	41.4173	1.14744	0.372198	0.0692749	0.105469	0.453058	1.58333	5.75	13.73
66	115	20	600	1.4	400	1.7	190	120	2.22555e+06	568.66	918065	105.73	5e-05	142.084	233.599	165.803	27.175	41.4173	1.14744	0.372198	0.0692749	0.105469	0.453058	1.58333	5.75	13.73
76	115	20	600	1.4	400	1.7	190	120	2.22555e+06	568.66	918065	105.73	5e-05	142.084	233.599	165.803	27.175	41.4173	1.14744	0.372198	0.0692749	0.105469	0.453058	1.58333	5.75	13.73
79	115	20	600	1.4	400	1.7	190	120	2.22555e+06	568.66	918065	105.73	5e-05	142.084	233.599	165.803	27.175	41.4173	1.14744	0.372198	0.0692749	0.105469	0.453058	1.58333	5.75	13.73
84	115	20	600	1.4	400	1.7	190	120	2.22555e+06	568.66	918065	105.73	5e-05	142.084	233.599	165.803	27.175	41.4173	1.14744	0.372198	0.0692749	0.105469	0.453058	1.58333	5.75	13.73
86	115	20	600	1.4	400	1.7	190	120	2.22555e+06	568.66	918065	105.73	5e-05	142.084	233.599	165.803	27.175	41.4173	1.14744	0.372198	0.0692749	0.105469	0.453058	1.58333	5.75	13.73
91	115	20	600	1.4	400	1.7	190	120	2.22555e+06	568.66	918065	105.73	5e-05	142.084	233.599	165.803	27.175	41.4173	1.14744	0.372198	0.0692749	0.105469	0.453058	1.58333	5.75	13.73
94	115	20	600	1.4	400	1.7	190	120	2.22555e+06	568.66	918065	105.73	5e-05	142.084	233.599	165.803	27.175	41.4173	1.14744	0.372198	0.0692749	0.105469	0.453058	1.58333	5.75	13.73
99	115	20	600	1.4	400	1.7	190	120	2.22555e+06	568.66	918065	105.73	5e-05	142.084	233.599	165.803	27.175	41.4173	1.14744	0.372198	0.0692749	0.105469	0.453058	1.58333	5.75	13.73
101	115	20	600	1.4	400	1.7	190	120	2.22555e+06	568.66	918065	105.73	5e-05	142.084	233.599	165.803	27.175	41.4173	1.14744	0.372198	0.0692749	0.105469	0.453058	1.58333	5.75	13.73
111	115	20	600	1.4	400	1.7	190	120	2.22555e+06	568.66	918065	105.73	5e-05	142.084	233.599	165.803	27.175	41.4173	1.14744	0.372198	0.0692749	0.105469	0.453058	1.58333	5.75	13.73
116	115	20	600	1.4	400	1.7	190	120	2.22555e+06	568.66	918065	105.73	5e-05	142.084	233.599	165.803	27.175	41.4173	1.14744	0.372198	0.0692749	0.105469	0.453058	1.58333	5.75	13.73
117	115	20	600	1.4	400	1.7	190	120	2.22555e+06	568.66	918065	105.73	5e-05	142.084	233.599	165.803	27.175	41.4173	1.14744	0.372198	0.0692749	0.105469	0.453058	1.58333	5.75	13.73
119	115	20	600	1.4	400	1.7	190	120	2.22555e+06	568.66	918065	105.73	5e-05	142.084	233.599	165.803	27.175	41.4173	1.14744	0.372198	0.0692749	0.105469	0.453058	1.58333	5.75	13.73
137	115	20	600	1.4	400	1.7	190	120	2.22555e+06	568.66	918065	105.73	5e-05	142.084	233.599	165.803	27.175	41.4173	1.14744	0.372198	0.0692749	0.105469	0.453058	1.58333	5.75	13.73
138	115	20	600	1.4	400	1.7	190	120	2.22555e+06	568.66	918065	105.73	5e-05	142.084	233.599	165.803	27.175	41.4173	1.14744	0.372198	0.0692749	0.105469	0.453058	1.58333	5.75	13.73
139	115	20	600	1.4	400	1.7	190	120	2.22555e+06	568.66	918065	105.73	5e-05	142.084	233.599	165.803	27.175	41.4173	1.14744	0.372198	0.0692749	0.105469	0.453058	1.58333	5.75	13.73
140	115	20	600	1.4	400	1.7	190	120	2.22555e+06	568.66	918065	105.73	5e-05	142.084	233.599	165.803	27.175	41.4173	1.14744	0.372198	0.0692749	0.105469	0.453058	1.58333	5.75	13.73
151	115	20	600	1.4	400	1.7	190	120	2.22555e+06	568.66	918065	105.73	5e-05	142.084	233.599	165.803	27.175	41.4173	1.14744	0.372198	0.0692749	0.105469	0.453058	1.58333	5.75	13.73
159	115	20	600	1.4	400	1.7	190	120	2.22555e+06	568.66	918065	105.73	5e-05	142.084	233.599	165.803	27.175	41.4173	1.14744	0.372198	0.0692749	0.105469	0.453058	1.58333	5.75	13.73
191	115	20	600	1.4	400	1.7	190	120	2.22555e+06	568.66	918065	105.73	5e-05	142.084	233.599	165.803	27.175	41.4173	1.14744	0.372198	0.0692749	0.105469	0.453058	1.58333	5.75	13.73
197	115	20	600	1.4	400	1.7	190	120	2.22555e+06	568.66	918065	105.73	5e-05	142.084	233.599	165.803	27.175	41.4173	1.14744	0.372198	0.0692749	0.105469	0.453058	1.58333	5.75	13.73
200	115	20	600	1.4	400	1.7	190	120	2.22555e+06	568.66	918065	105.73	5e-05	142.084	233.599	165.803	27.175	41.4173	1.14744	0.372198	0.0692749	0.105469	0.453058	1.58333	5.75	13.73
214	115	20	600	1.4	400	1.7	190	120	2.22555e+06	568.66	918065	105.73	5e-05	142.084	233.599	165.803	27.175	41.4173	1.14744	0.372198	0.0692749	0.105469	0.453058	1.58333	5.75	13.73
215	115	20	600	1.4	400	1.7	190	120	2.22555e+06	568.66	918065	105.73	5e-05	142.084	233.599	165.803	27.175	41.4173	1.14744	0.372198	0.0692749	0.105469	0.453058	1.58333	5.75	13.73
224	115	20	600	1.4	400	1.7	190	120	2.22555e+06	568.66	918065	105.73	5e-05	142.084	233.599	165.803	27.175	41.4173	1.14744	0.372198	0.0692749	0.105469	0.453058	1.58333	5.75	13.73
231	115	20	600	1.4	400	1.7	190	120	2.22555e+06	568.66	918065	105.73	5e-05	142.084	233.599	165.803	27.175	41.4173	1.14744	0.372198	0.0692749	0.105469	0.453058	1.58333	5.75	13.73
232	115	20	600	1.4	400	1.7	190	120	2.22555e+06	568.66	918065	105.73	5e-05	142.084	233.599	165.803	27.175	41.4173	1.14744	0.372198	0.0692749	0.105469	0.453058	1.58333	5.75	13.73
234	115	20	600	1.4	400	1.7	190	120	2.22555e+06	568.66	918065	105.73	5e-05	142.084	233.599	165.803	27.175	41.4173	1.14744	0.372198	0.0692749	0.105469	0.453058	1.58333	5.75	13.73
239	115	20	600	1.4	400	1.7	190	120	2.22555e+06	568.66	918065	105.73	5e-05	142.084	233.599	165.803	27.175	41.4173	1.14744	0.372198	0.0692749	0.105469	0.453058	1.58333	5.75	13.73
248	115	20	600	1.4	400	1.7	190	120	2.22555e+06	568.66	918065	105.73	5e-05	142.084	233.599	165.803	27.175	41.4173	1.14744	0.372198	0.0692749	0.105469	0.453058	1.58333	5.75	13.73
251	115	20	600	1.4	400	1.7	190	120	2.22555e+06	568.66	918065	105.73	5e-05	142.084	233.599	165.803	27.175	41.4173	1.14744	0.372198	0.0692749	0.105469	0.453058	1.58333	5.75	13.73
254	115	20	600	1.4	400	1.7	190	120	2.22555e+06	568.66	918065	105.73	5e-05	142.084	233.599	165.803	27.175	41.4173	1.14744	0.372198	0.0692749	0.105469	0.453058	1.58333	5.75	13.73
268	115	20	600	1.4	400	1.7	190	120	2.22555e+06	568.66	918065	105.73	5e-05	142.084	233.599	165.803	27.175	41.4173	1.14744	0.372198	0.0692749	0.105469	0.453058	1.58333	5.75	13.73
271	115	20	600	1.4	400	1.7	190	120	2.22555e+06	568.66	918065	105.73	5e-05	142.084	233.599	165.803	27.175	41.4173	1.14744	0.372198	0.0692749	0.105469	0.453058	1.58333	5.75	13.73
273	115	20	600	1.4	400	1.7	190	120	2.22555e+06	568.66	918065	105.73	5e-05	142.084	233.599	165.803	27.175	41.4173	1.14744	0.372198	0.0692749	0.105469	0.453058	1.58333	5.75	13.73
274	115	20	600	1.4	400	1.7	190	120	2.22555e+06	568.66	918065	105.73	5e-05	142.084	233.599	165.803	27.175	41.4173	1.14744	0.372198	0.0692749	0.105469	0.453058	1.58333	5.75	13.73
276	115	20	600	1.4	400	1.7	190	120	2.22555e+06	568.66	918065	105.73	5e-05	142.084	233.599	165.803	27.175	41.4173	1.14744	0.372198	0.0692749	0.105469	0.453058	1.58333	5.75	13.73
278	115	20	600	1.4	400	1.7	190	120	2.22555e+06	568.66	918065	105.73	5e-05	142.084	233.599	165.803	27.175	41.4173	1.14744	0.372198	0.0692749	0.105469	0.453058	1.58333	5.75	13.73
282	115	20	600	1.4	400	1.7	190	120	2.22555e+06	568.66	918065	105.73	5e-05	142.084	233.599	165.803	27.175	41.4173	1.14744	0.372198	0.0692749	0.105469	0.453058	1.58333	5.75	13.73
285	115	20	600	1.4	400	1.7	190	120	2.22555e+06	568.66	918065	105.73	5e-05	142.084	233.599	165.803	27.175	41.4173	1.14744	0.372198	0.0692749	0.105469	0.453058	1.58333	5.75	13.73
295	115	20	600	1.4	400	1.7	190	120	2.22555e+06	568.66	918065	105.73	5e-05	142.084	233.599	165.803	27.175	41.4173	1.14744	0.372198	0.0692749	0.105469	0.453058	1.58333	5.75	13.73
301	115	20	600	1.4	400	1.7	190	120	2.22555e+06	568.66	918065	105.73	5e-05	142.084	233.599	165.803	27.175	41.4173	1.14744	0.372198	0.0692749	0.105469	0.453058	1.58333	5.75	13.73
308	115	20	600	1.4	400	1.7	190	120	2.22555e+06	568.66	918065	105.73	5e-05	142.084	233.599	165.803	27.175	41.4173	1.14744	0.372198	0.0692749	0.105469	0.453058	1.58333	5.75	13.73
314	115	20	600	1.4	400	1.7	190	120	2.22555e+06	568.66	918065	105.73	5e-05	142.084	233.599	165.803	27.175	41.4173	1.14744	0.372198	0.0692749	0.105469	0.453058	1.58333	5.75	13.73
322	115	20	600	1.4	400	1.7	190	120	2.22555e+06	568.66	918065	105.73	5e-05	142.084	233.599	165.803	27.175	41.4173	1.14744	0.372198	0.0692749	0.105469	0.453058	1.58333	5.75	13.73
339	115	20	600	1.4	400	1.7	190	120	2.22555e+06	568.66	918065	105.73	5e-05	142.084	233.599	165.803	27.175	41.4173	1.14744	0.372198	0.0692749	0.105469	0.453058	1.58333	5.75	13.73
340	115	20	600	1.4	400	1.7	190	120	2.22555e+06	568.66	918065	105.73	5e-05	142.084	233.599	165.803	27.175	41.4173	1.14744	0.372198	0.0692749	0.105469	0.453058	1.58333	5.75	13.73
342	115	20	600	1.4	400	1.7	190	120	2.22555e+06	568.66	918065	105.73	5e-05	142.084	233.599	165.803	27.175	41.4173	1.14744	0.372198	0.0692749	0.105469	0.453058	1.58333	5.75	13.73
347	115	20	600	1.4	400	1.7	190	120	2.22555e+06	568.66	918065	105.73	5e-05	142.084	233.599	165.803	27.175	41.4173	1.14744	0.372198	0.0692749	0.105469	0.453058	1.58333	5.75	13.73
348	115	20	600	1.4	400	1.7	190	120	2.22555e+06	568.66	918065	105.73	5e-05	142.084	233.599	165.803	27.175	41.4173	1.14744	0.372198	0.0692749	0.105469	0.453058	1.58333	5.75	13.73
353	115	20	600	1.4	400	1.7	190	120	2.22555e+06	568.66	918065	105.73	5e-05	142.084	233.599	165.803	27.175	41.4173	1.14744	0.372198	0.0692749	0.105469	0.453058	1.58333	5.75	13.73
364	115	20	600	1.4	400	1.7	190	120	2.22555e+06	568.66	918065	105.73	5e-05	142.084	233.599	165.803	27.175	41.4173	1.14744	0.372198	0.0692749	0.105469	0.453058	1.58333	5.75	13.73
371	115	20	600	1.4	400	1.7	190	120	2.22555e+06	568.66	918065	105.73	5e-05	142.084	233.599	165.803	27.175	41.4173	1.14744	0.372198	0.0692749	0.105469	0.453058	1.58333	5.75	13.73
373	115	20	600	1.4	400	1.7	190	120	2.22555e+06	568.66	918065	105.73	5e-05	142.084	233.599	165.803	27.175	41.4173	1.14744	0.372198	0.0692749	0.105469	0.453058	1.58333	5.75	13.73
375	115	20	600	1.4	400	1.7	190	120	2.22555e+06	568.66	918065	105.73	5e-05	142.084	233.599	165.803	27.175	41.4173	1.14744	0.372198	0.0692749	0.105469	0.453058	1.58333	5.75	13.73
383	115	20	600	1.4	400	1.7	190	120	2.22555e+06	568.66	918065	105.73	5e-05	142.084	233.599	165.803	27.175	41.4173	1.14744	0.372198	0.0692749	0.105469	0.453058	1.58333	5.75	13.73
394	115	20	600	1.4	400	1.7	190	120	2.22555e+06	568.66	918065	105.73	5e-05	142.084	233.599	165.803	27.175	41.4173	1.14744	0.372198	0.0692749	0.105469	0.453058	1.58333	5.75	13.73
399	115	20	600	1.4	400	1.7	190	120	2.22555e+06	568.66	918065	105.73	5e-05	142.084	233.599	165.803	27.175	41.4173	1.14744	0.372198	0.0692749	0.105469	0.453058	1.58333	5.75	13.73
400	115	20	600	1.4	400	1.7	190	120	2.22555e+06	568.66	918065	105.73	5e-05	142.084	233.599	165.803	27.175	41.4173	1.14744	0.372198	0.0692749	0.105469	0.453058	1.58333	5.75	13.73
401	115	20	600	1.4	400	1.7	190	120	2.22555e+06	568.66	918065	105.73	5e-05	142.084	233.599	165.803	27.175	41.4173	1.14744	0.372198	0.0692749	0.105469	0.453058	1.58333	5.75	13.73
404	115	20	600	1.4	400	1.7	190	120	2.22555e+06	568.66	918065	105.73	5e-05	142.084	233.599	165.803	27.175	41.4173	1.14744	0.372198	0.0692749	0.105469	0.453058	1.58333	5.75	13.73
409	115	20	600	1.4	400	1.7	190	120	2.22555e+06	568.66	918065	105.73	5e-05	142.084	233.599	165.803	27.175	41.4173	1.14744	0.372198	0.0692749	0.105469	0.453058	1.58333	5.75	13.73
411	115	20	600	1.4	400	1.7	190	120	2.22555e+06	568.66	918065	105.73	5e-05	142.084	233.599	165.803	27.175	41.4173	1.14744	0.372198	0.0692749	0.105469	0.453058	1.58333	5.75	13.73
427	115	20	600	1.4	400	1.7	190	120	2.22555e+06	568.66	918065	105.73	5e-05	142.084	233.599	165.803	27.175	41.4173	1.14744	0.372198	0.0692749	0.105469	0.453058	1.58333	5.75	13.73
430	115	20	600	1.4	400	1.7	190	120	2.22555e+06	568.66	918065	105.73	5e-05	142.084	233.599	165.803	27.175	41.4173	1.14744	0.372198	0.0692749	0.105469	0.453058	1.58333	5.75	13.73
435	115	20	600	1.4	400	1.7	190	120	2.22555e+06	568.66	918065	105.73	5e-05	142.084	233.599	165.803	27.175	41.4173	1.14744	0.372198	0.0692749	0.105469	0.453058	1.58333	5.75	13.73
452	115	20	600	1.4	400	1.7	190	120	2.22555e+06	568.66	918065	105.73	5e-05	142.084	233.599	165.803	27.175	41.4173	1.14744	0.372198	0.0692749	0.105469	0.453058	1.58333	5.75	13.73
461	115	20	600	1.4	400	1.7	190	120	2.22555e+06	568.66	918065	105.73	5e-05	142.084	233.599	165.803	27.175	41.4173	1.14744	0.372198	0.0692749	0.105469	0.453058	1.58333	5.75	13.73
466	115	20	600	1.4	400	1.7	190	120	2.22555e+06	568.66	918065	105.73	5e-05	142.084	233.599	165.803	27.175	41.4173	1.14744	0.372198	0.0692749	0.105469	0.453058	1.58333	5.75	13.73
471	115	20	600	1.4	400	1.7	190	120	2.22555e+06	568.66	918065	105.73	5e-05	142.084	233.599	165.803	27.175	41.4173	1.14744	0.372198	0.0692749	0.105469	0.453058	1.58333	5.75	13.73
472	115	20	600	1.4	400	1.7	190	120	2.22555e+06	568.66	918065	105.73	5e-05	142.084	233.599	165.803	27.175	41.4173	1.14744	0.372198	0.0692749	0.105469	0.453058	1.58333	5.75	13.73
478	115	20	600	1.4	400	1.7	190	120	2.22555e+06	568.66	918065	105.73	5e-05	142.084	233.599	165.803	27.175	41.4173	1.14744	0.372198	0.0692749	0.105469	0.453058	1.58333	5.75	13.73
483	115	20	600	1.4	400	1.7	190	120	2.22555e+06	568.66	918065	105.73	5e-05	142.084	233.599	165.803	27.175	41.4173	1.14744	0.372198	0.0692749	0.105469	0.453058	1.58333	5.75	13.73
485	115	20	600	1.4	400	1.7	190	120	2.22555e+06	568.66	918065	105.73	5e-05	142.084	233.599	165.803	27.175	41.4173	1.14744	0.372198	0.0692749	0.105469	0.453058	1.58333	5.75	13.73
487	115	20	600	1.4	400	1.7	190	120	2.22555e+06	568.66	918065	105.73	5e-05	142.084	233.599	165.803	27.175	41.4173	1.14744	0.372198	0.0692749	0.105469	0.453058	1.58333	5.75	13.73
494	115	20	600	1.4	400	1.7	190	120	2.22555e+06	568.66	918065	105.73	5e-05	142.084	233.599	165.803	27.175	41.4173	1.14744	0.372198	0.0692749	0.105469	0.453058	1.58333	5.75	13.73
499	115	20	600	1.4	400	1.7	190	120	2.22555e+06	568.66	918065	105.73	5e-05	142.084	233.599	165.803	27.175	41.4173	1.14744	0.372198	0.0692749	0.105469	0.453058	1.58333	5.75	13.73
503	115	20	600	1.4	400	1.7	190	120	2.22555e+06	568.66	918065	105.73	5e-05	142.084	233.599	165.803	27.175	41.4173	1.14744	0.372198	0.0692749	0.105469	0.453058	1.58333	5.75	13.73
505	115	20	600	1.4	400	1.7	190	120	2.22555e+06	568.66	918065	105.73	5e-05	142.084	233.599	165.803	27.175	41.4173	1.14744	0.372198	0.0692749	0.105469	0.453058	1.58333	5.75	13.73
514	115	20	600	1.4	400	1.7	190	120	2.22555e+06	568.66	918065	105.73	5e-05	142.084	233.599	165.803	27.175	41.4173	1.14744	0.372198	0.0692749	0.105469	0.453058	1.58333	5.75	13.73
529	115	20	600	1.4	400	1.7	190	120	2.22555e+06	568.66	918065	105.73	5e-05	142.084	233.599	165.803	27.175	41.4173	1.14744	0.372198	0.0692749	0.105469	0.453058	1.58333	5.75	13.73
534	115	20	600	1.4	400	1.7	190	120	2.22555e+06	568.66	918065	105.73	5e-05	142.084	233.599	165.803	27.175	41.4173	1.14744	0.372198	0.0692749	0.105469	0.453058	1.58333	5.75	13.73
537	115	20	600	1.4	400	1.7	190	120	2.22555e+06	568.66	918065	105.73	5e-05	142.084	233.599	165.803	27.175	41.4173	1.14744	0.372198	0.0692749	0.105469	0.453058	1.58333	5.75	13.73
543	115	20	600	1.4	400	1.7	190	120	2.22555e+06	568.66	918065	105.73	5e-05	142.084	233.599	165.803	27.175	41.4173	1.14744	0.372198	0.0692749	0.105469	0.453058	1.58333	5.75	13.73
552	115	20	600	1.4	400	1.7	190	120	2.22555e+06	568.66	918065	105.73	5e-05	142.084	233.599	165.803	27.175	41.4173	1.14744	0.372198	0.0692749	0.105469	0.453058	1.58333	5.75	13.73
555	115	20	600	1.4	400	1.7	190	120	2.22555e+06	568.66	918065	105.73	5e-05	142.084	233.599	165.803	27.175	41.4173	1.14744	0.372198	0.0692749	0.105469	0.453058	1.58333	5.75	13.73
563	115	20	600	1.4	400	1.7	190	120	2.22555e+06	568.66	918065	105.73	5e-05	142.084	233.599	165.803	27.175	41.4173	1.14744	0.372198	0.0692749	0.105469	0.453058	1.58333	5.75	13.73
568	115	20	600	1.4	400	1.7	190	120	2.22555e+06	568.66	918065	105.73	5e-05	142.084	233.599	165.803	27.175	41.4173	1.14744	0.372198	0.0692749	0.105469	0.453058	1.58333	5.75	13.73
569	115	20	600	1.4	400	1.7	190	120	2.22555e+06	568.66	918065	105.73	5e-05	142.084	233.599	165.803	27.175	41.4173	1.14744	0.372198	0.0692749	0.105469	0.453058	1.58333	5.75	13.73
574	115	20	600	1.4	400	1.7	190	120	2.22555e+06	568.66	918065	105.73	5e-05	142.084	233.599	165.803	27.175	41.4173	1.14744	0.372198	0.0692749	0.105469	0.453058	1.58333	5.75	13.73
577	115	20	600	1.4	400	1.7	190	120	2.22555e+06	568.66	918065	105.73	5e-05	142.084	233.599	165.803	27.175	41.4173	1.14744	0.372198	0.0692749	0.105469	0.453058	1.58333	5.75	13.73
587	115	20	600	1.4	400	1.7	190	120	2.22555e+06	568.66	918065	105.73	5e-05	142.084	233.599	165.803	27.175	41.4173	1.14744	0.372198	0.0692749	0.105469	0.453058	1.58333	5.75	13.73
590	115	20	600	1.4	400	1.7	190	120	2.22555e+06	568.66	918065	105.73	5e-05	142.084	233.599	165.803	27.175	41.4173	1.14744	0.372198	0.0692749	0.105469	0.453058	1.58333	5.75	13.73
603	115	20	600	1.4	400	1.7	190	120	2.22555e+06	568.66	918065	105.73	5e-05	142.084	233.599	165.803	27.175	41.4173	1.14744	0.372198	0.0692749	0.105469	0.453058	1.58333	5.75	13.73
616	115	20	600	1.4	400	1.7	190	120	2.22555e+06	568.66	918065	105.73	5e-05	142.084	233.599	165.803	27.175	41.4173	1.14744	0.372198	0.0692749	0.105469	0.453058	1.58333	5.75	13.73
635	115	20	600	1.4	400	1.7	190	120	2.22555e+06	568.66	918065	105.73	5e-05	142.084	233.599	165.803	27.175	41.4173	1.14744	0.372198	0.0692749	0.105469	0.453058	1.58333	5.75	13.73
637	115	20	600	1.4	400	1.7	190	120	2.22555e+06	568.66	918065	105.73	5e-05	142.084	233.599	165.803	27.175	41.4173	1.14744	0.372198	0.0692749	0.105469	0.453058	1.58333	5.75	13.73
638	115	20	600	1.4	400	1.7	190	120	2.22555e+06	568.66	918065	105.73	5e-05	142.084	233.599	165.803	27.175	41.4173	1.14744	0.372198	0.0692749	0.105469	0.453058	1.58333	5.75	13.73
642	115	20	600	1.4	400	1.7	190	120	2.22555e+06	568.66	918065	105.73	5e-05	142.084	233.599	165.803	27.175	41.4173	1.14744	0.372198	0.0692749	0.105469	0.453058	1.58333	5.75	13.73
645	115	20	600	1.4	400	1.7	190	120	2.22555e+06	568.66	918065	105.73	5e-05	142.084	233.599	165.803	27.175	41.4173	1.14744	0.372198	0.0692749	0.105469	0.453058	1.58333	5.75	13.73
665	115	20	600	1.4	400	1.7	190	120	2.22555e+06	568.66	918065	105.73	5e-05	142.084	233.599	165.803	27.175	41.4173	1.14744	0.372198	0.0692749	0.105469	0.453058	1.58333	5.75	13.73
666	115	20	600	1.4	400	1.7	190	120	2.22555e+06	568.66	918065	105.73	5e-05	142.084	233.599	165.803	27.175	41.4173	1.14744	0.372198	0.0692749	0.105469	0.453058	1.58333	5.75	13.73
680	115	20	600	1.4	400	1.7	190	120	2.22555e+06	568.66	918065	105.73	5e-05	142.084	233.599	165.803	27.175	41.4173	1.14744	0.372198	0.0692749	0.105469	0.453058	1.58333	5.75	13.73
692	115	20	600	1.4	400	1.7	190	120	2.22555e+06	568.66	918065	105.73	5e-05	142.084	233.599	165.803	27.175	41.4173	1.14744	0.372198	0.0692749	0.105469	0.453058	1.58333	5.75	13.73
716	115	20	600	1.4	400	1.7	190	120	2.22555e+06	568.66	918065	105.73	5e-05	142.084	233.599	165.803	27.175	41.4173	1.14744	0.372198	0.0692749	0.105469	0.453058	1.58333	5.75	13.73
721	115	20	600	1.4	400	1.7	190	120	2.22555e+06	568.66	918065	105.73	5e-05	142.084	233.599	165.803	27.175	41.4173	1.14744	0.372198	0.0692749	0.105469	0.453058	1.58333	5.75	13.73
726	115	20	600	1.4	400	1.7	190	120	2.22555e+06	568.66	918065	105.73	5e-05	142.084	233.599	165.803	27.175	41.4173	1.14744	0.372198	0.0692749	0.105469	0.453058	1.58333	5.75	13.73
734	115	20	600	1.4	400	1.7	190	120	2.22555e+06	568.66	918065	105.73	5e-05	142.084	233.599	165.803	27.175	41.4173	1.14744	0.372198	0.0692749	0.105469	0.453058	1.58333	5.75	13.73
737	115	20	600	1.4	400	1.7	190	120	2.22555e+06	568.66	918065	105.73	5e-05	142.084	233.599	165.803	27.175	41.4173	1.14744	0.372198	0.0692749	0.105469	0.453058	1.58333	5.75	13.73
748	115	20	600	1.4	400	1.7	190	120	2.22555e+06	568.66	918065	105.73	5e-05	142.084	233.599	165.803	27.175	41.4173	1.14744	0.372198	0.0692749	0.105469	0.453058	1.58333	5.75	13.73
749	115	20	600	1.4	400	1.7	190	120	2.22555e+06	568.66	918065	105.73	5e-05	142.084	233.599	165.803	27.175	41.4173	1.14744	0.372198	0.0692749	0.105469	0.453058	1.58333	5.75	13.73
759	115	20	600	1.4	400	1.7	190	120	2.22555e+06	568.66	918065	105.73	5e-05	142.084	233.599	165.803	27.175	41.4173	1.14744	0.372198	0.0692749	0.105469	0.453058	1.58333	5.75	13.73
767	115	20	600	1.4	400	1.7	190	120	2.22555e+06	568.66	918065	105.73	5e-05	142.084	233.599	165.803	27.175	41.4173	1.14744	0.372198	0.0692749	0.105469	0.453058	1.58333	5.75	13.73
786	115	20	600	1.4	400	1.7	190	120	2.22555e+06	568.66	918065	105.73	5e-05	142.084	233.599	165.803	27.175	41.4173	1.14744	0.372198	0.0692749	0.105469	0.453058	1.58333	5.75	13.73
801	115	20	600	1.4	400	1.7	190	120	2.22555e+06	568.66	918065	105.73	5e-05	142.084	233.599	165.803	27.175	41.4173	1.14744	0.372198	0.0692749	0.105469	0.453058	1.58333	5.75	13.73
802	115	20	600	1.4	400	1.7	190	120	2.22555e+06	568.66	918065	105.73	5e-05	142.084	233.599	165.803	27.175	41.4173	1.14744	0.372198	0.0692749	0.105469	0.453058	1.58333	5.75	13.73
810	115	20	600	1.4	400	1.7	190	120	2.22555e+06	568.66	918065	105.73	5e-05	142.084	233.599	165.803	27.175	41.4173	1.14744	0.372198	0.0692749	0.105469	0.453058	1.58333	5.75	13.73
816	115	20	600	1.4	400	1.7	190	120	2.22555e+06	568.66	918065	105.73	5e-05	142.084	233.599	165.803	27.175	41.4173	1.14744	0.372198	0.0692749	0.105469	0.453058	1.58333	5.75	13.73
817	115	20	600	1.4	400	1.7	190	120	2.22555e+06	568.66	918065	105.73	5e-05	142.084	233.599	165.803	27.175	41.4173	1.14744	0.372198	0.0692749	0.105469	0.453058	1.58333	5.75	13.73
819	115	20	600	1.4	400	1.7	190	120	2.22555e+06	568.66	918065	105.73	5e-05	142.084	233.599	165.803	27.175	41.4173	1.14744	0.372198	0.0692749	0.105469	0.453058	1.58333	5.75	13.73
829	115	20	600	1.4	400	1.7	190	120	2.22555e+06	568.66	918065	105.73	5e-05	142.084	233.599	165.803	27.175	41.4173	1.14744	0.372198	0.0692749	0.105469	0.453058	1.58333	5.75	13.73
832	115	20	600	1.4	400	1.7	190	120	2.22555e+06	568.66	918065	105.73	5e-05	142.084	233.599	165.803	27.175	41.4173	1.14744	0.372198	0.0692749	0.105469	0.453058	1.58333	5.75	13.73
835	115	20	600	1.4	400	1.7	190	120	2.22555e+06	568.66	918065	105.73	5e-05	142.084	233.599	165.803	27.175	41.4173	1.14744	0.372198	0.0692749	0.105469	0.453058	1.58333	5.75	13.73
843	115	20	600	1.4	400	1.7	190	120	2.22555e+06	568.66	918065	105.73	5e-05	142.084	233.599	165.803	27.175	41.4173	1.14744	0.372198	0.0692749	0.105469	0.453058	1.58333	5.75	13.73
851	115	20	600	1.4	400	1.7	190	120	2.22555e+06	568.66	918065	105.73	5e-05	142.084	233.599	165.803	27.175	41.4173	1.14744	0.372198	0.0692749	0.105469	0.453058	1.58333	5.75	13.73
859	115	20	600	1.4	400	1.7	190	120	2.22555e+06	568.66	918065	105.73	5e-05	142.084	233.599	165.803	27.175	41.4173	1.14744	0.372198	0.0692749	0.105469	0.453058	1.58333	5.75	13.73
863	115	20	600	1.4	400	1.7	190	120	2.22555e+06	568.66	918065	105.73	5e-05	142.084	233.599	165.803	27.175	41.4173	1.14744	0.372198	0.0692749	0.105469	0.453058	1.58333	5.75	13.73
866	115	20	600	1.4	400	1.7	190	120	2.22555e+06	568.66	918065	105.73	5e-05	142.084	233.599	165.803	27.175	41.4173	1.14744	0.372198	0.0692749	0.105469	0.453058	1.58333	5.75	13.73
875	115	20	600	1.4	400	1.7	190	120	2.22555e+06	568.66	918065	105.73	5e-05	142.084	233.599	165.803	27.175	41.4173	1.14744	0.372198	0.0692749	0.105469	0.453058	1.58333	5.75	13.73
880	115	20	600	1.4	400	1.7	190	120	2.22555e+06	568.66	918065	105.73	5e-05	142.084	233.599	165.803	27.175	41.4173	1.14744	0.372198	0.0692749	0.105469	0.453058	1.58333	5.75	13.73
882	115	20	600	1.4	400	1.7	190	120	2.22555e+06	568.66	918065	105.73	5e-05	142.084	233.599	165.803	27.175	41.4173	1.14744	0.372198	0.0692749	0.105469	0.453058	1.58333	5.75	13.73
886	115	20	600	1.4	400	1.7	190	120	2.22555e+06	568.66	918065	105.73	5e-05	142.084	233.599	165.803	27.175	41.4173	1.14744	0.372198	0.0692749	0.105469	0.453058	1.58333	5.75	13.73
887	115	20	600	1.4	400	1.7	190	120	2.22555e+06	568.66	918065	105.73	5e-05	142.084	233.599	165.803	27.175	41.4173	1.14744	0.372198	0.0692749	0.105469	0.453058	1.58333	5.75	13.73
898	115	20	600	1.4	400	1.7	190	120	2.22555e+06	568.66	918065	105.73	5e-05	142.084	233.599	165.803	27.175	41.4173	1.14744	0.372198	0.0692749	0.105469	0.453058	1.58333	5.75	13.73
901	115	20	600	1.4	400	1.7	190	120	2.22555e+06	568.66	918065	105.73	5e-05	142.084	233.599	165.803	27.175	41.4173	1.14744	0.372198	0.0692749	0.105469	0.453058	1.58333	5.75	13.73
912	115	20	600	1.4	400	1.7	190	120	2.22555e+06	568.66	918065	105.73	5e-05	142.084	233.599	165.803	27.175	41.4173	1.14744	0.372198	0.0692749	0.105469	0.453058	1.58333	5.75	13.73
920	115	20	600	1.4	400	1.7	190	120	2.22555e+06	568.66	918065	105.73	5e-05	142.084	233.599	165.803	27.175	41.4173	1.14744	0.372198	0.0692749	0.105469	0.453058	1.58333	5.75	13.73
924	115	20	600	1.4	400	1.7	190	120	2.22555e+06	568.66	918065	105.73	5e-05	142.084	233.599	165.803	27.175	41.4173	1.14744	0.372198	0.0692749	0.105469	0.453058	1.58333	5.75	13.73
930	115	20	600	1.4	400	1.7	190	120	2.22555e+06	568.66	918065	105.73	5e-05	142.084	233.599	165.803	27.175	41.4173	1.14744	0.372198	0.0692749	0.105469	0.453058	1.58333	5.75	13.73
934	115	20	600	1.4	400	1.7	190	120	2.22555e+06	568.66	918065	105.73	5e-05	142.084	233.599	165.803	27.175	41.4173	1.14744	0.372198	0.0692749	0.105469	0.453058	1.58333	5.75	13.73
935	115	20	600	1.4	400	1.7	190	120	2.22555e+06	568.66	918065	105.73	5e-05	142.084	233.599	165.803	27.175	41.4173	1.14744	0.372198	0.0692749	0.105469	0.453058	1.58333	5.75	13.73
946	115	20	600	1.4	400	1.7	190	120	2.22555e+06	568.66	918065	105.73	5e-05	142.084	233.599	165.803	27.175	41.4173	1.14744	0.372198	0.0692749	0.105469	0.453058	1.58333	5.75	13.73
952	115	20	600	1.4	400	1.7	190	120	2.22555e+06	568.66	918065	105.73	5e-05	142.084	233.599	165.803	27.175	41.4173	1.14744	0.372198	0.0692749	0.105469	0.453058	1.58333	5.75	13.73
953	115	20	600	1.4	400	1.7	190	120	2.22555e+06	568.66	918065	105.73	5e-05	142.084	233.599	165.803	27.175	41.4173	1.14744	0.372198	0.0692749	0.105469	0.453058	1.58333	5.75	13.73
960	115	20	600	1.4	400	1.7	190	120	2.22555e+06	568.66	918065	105.73	5e-05	142.084	233.599	165.803	27.175	41.4173	1.14744	0.372198	0.0692749	0.105469	0.453058	1.58333	5.75	13.73
973	115	20	600	1.4	400	1.7	190	120	2.22555e+06	568.66	918065	105.73	5e-05	142.084	233.599	165.803	27.175	41.4173	1.14744	0.372198	0.0692749	0.105469	0.453058	1.58333	5.75	13.73
983	115	20	600	1.4	400	1.7	190	120	2.22555e+06	568.66	918065	105.73	5e-05	142.084	233.599	165.803	27.175	41.4173	1.14744	0.372198	0.0692749	0.105469	0.453058	1.58333	5.75	13.73
985	115	20	600	1.4	400	1.7	190	120	2.22555e+06	568.66	918065	105.73	5e-05	142.084	233.599	165.803	27.175	41.4173	1.14744	0.372198	0.0692749	0.105469	0.453058	1.58333	5.75	13.73
994	115	20	600	1.4	400	1.7	190	120	2.22555e+06	568.66	918065	105.73	5e-05	142.084	233.599	165.803	27.175	41.4173	1.14744	0.372198	0.0692749	0.105469	0.453058	1.58333	5.75	13.73
1000	115	20	600	1.4	400	1.7	190	120	2.22555e+06	568.66	918065	105.73	5e-05	142.084	233.599	165.803	27.175	41.4173	1.14744	0.372198	0.0692749	0.105469	0.453058	1.58333	5.75	13.73
1017	115	20	600	1.4	400	1.7	190	120	2.22555e+06	568.66	918065	105.73	5e-05	142.084	233.599	165.803	27.175	41.4173	1.14744	0.372198	0.0692749	0.105469	0.453058	1.58333	5.75	13.73
1019	115	20	600	1.4	400	1.7	190	120	2.22555e+06	568.66	918065	105.73	5e-05	142.084	233.599	165.803	27.175	41.4173	1.14744	0.372198	0.0692749	0.105469	0.453058	1.58333	5.75	13.73
1020	115	20	600	1.4	400	1.7	190	120	2.22555e+06	568.66	918065	105.73	5e-05	142.084	233.599	165.803	27.175	41.4173	1.14744	0.372198	0.0692749	0.105469	0.453058	1.58333	5.75	13.73
1021	115	20	600	1.4	400	1.7	190	120	2.22555e+06	568.66	918065	105.73	5e-05	142.084	233.599	165.803	27.175	41.4173	1.14744	0.372198	0.0692749	0.105469	0.453058	1.58333	5.75	13.73
1034	115	20	600	1.4	400	1.7	190	120	2.22555e+06	568.66	918065	105.73	5e-05	142.084	233.599	165.803	27.175	41.4173	1.14744	0.372198	0.0692749	0.105469	0.453058	1.58333	5.75	13.73
1035	115	20	600	1.4	400	1.7	190	120	2.22555e+06	568.66	918065	105.73	5e-05	142.084	233.599	165.803	27.175	41.4173	1.14744	0.372198	0.0692749	0.105469	0.453058	1.58333	5.75	13.73
1042	115	20	600	1.4	400	1.7	190	120	2.22555e+06	568.66	918065	105.73	5e-05	142.084	233.599	165.803	27.175	41.4173	1.14744	0.372198	0.0692749	0.105469	0.453058	1.58333	5.75	13.73
1043	115	20	600	1.4	400	1.7	190	120	2.22555e+06	568.66	918065	105.73	5e-05	142.084	233.599	165.803	27.175	41.4173	1.14744	0.372198	0.0692749	0.105469	0.453058	1.58333	5.75	13.73
1058	115	20	600	1.4	400	1.7	190	120	2.22555e+06	568.66	918065	105.73	5e-05	142.084	233.599	165.803	27.175	41.4173	1.14744	0.372198	0.0692749	0.105469	0.453058	1.58333	5.75	13.73
1065	115	20	600	1.4	400	1.7	190	120	2.22555e+06	568.66	918065	105.73	5e-05	142.084	233.599	165.803	27.175	41.4173	1.14744	0.372198	0.0692749	0.105469	0.453058	1.58333	5.75	13.73
1067	115	20	600	1.4	400	1.7	190	120	2.22555e+06	568.66	918065	105.73	5e-05	142.084	233.599	165.803	27.175	41.4173	1.14744	0.372198	0.0692749	0.105469	0.453058	1.58333	5.75	13.73
1075	115	20	600	1.4	400	1.7	190	120	2.22555e+06	568.66	918065	105.73	5e-05	142.084	233.599	165.803	27.175	41.4173	1.14744	0.372198	0.0692749	0.105469	0.453058	1.58333	5.75	13.73
1081	115	20	600	1.4	400	1.7	190	120	2.22555e+06	568.66	918065	105.73	5e-05	142.084	233.599	165.803	27.175	41.4173	1.14744	0.372198	0.0692749	0.105469	0.453058	1.58333	5.75	13.73
1089	115	20	600	1.4	400	1.7	190	120	2.22555e+06	568.66	918065	105.73	5e-05	142.084	233.599	165.803	27.175	41.4173	1.14744	0.372198	0.0692749	0.105469	0.453058	1.58333	5.75	13.73
1093	115	20	600	1.4	400	1.7	190	120	2.22555e+06	568.66	918065	105.73	5e-05	142.084	233.599	165.803	27.175	41.4173	1.14744	0.372198	0.0692749	0.105469	0.453058	1.58333	5.75	13.73
1094	115	20	600	1.4	400	1.7	190	120	2.22555e+06	568.66	918065	105.73	5e-05	142.084	233.599	165.803	27.175	41.4173	1.14744	0.372198	0.0692749	0.105469	0.453058	1.58333	5.75	13.73
1097	115	20	600	1.4	400	1.7	190	120	2.22555e+06	568.66	918065	105.73	5e-05	142.084	233.599	165.803	27.175	41.4173	1.14744	0.372198	0.0692749	0.105469	0.453058	1.58333	5.75	13.73
1103	115	20	600	1.4	400	1.7	190	120	2.22555e+06	568.66	918065	105.73	5e-05	142.084	233.599	165.803	27.175	41.4173	1.14744	0.372198	0.0692749	0.105469	0.453058	1.58333	5.75	13.73
1118	115	20	600	1.4	400	1.7	190	120	2.22555e+06	568.66	918065	105.73	5e-05	142.084	233.599	165.803	27.175	41.4173	1.14744	0.372198	0.0692749	0.105469	0.453058	1.58333	5.75	13.73
1119	115	20	600	1.4	400	1.7	190	120	2.22555e+06	568.66	918065	105.73	5e-05	142.084	233.599	165.803	27.175	41.4173	1.14744	0.372198	0.0692749	0.105469	0.453058	1.58333	5.75	13.73
1121	115	20	600	1.4	400	1.7	190	120	2.22555e+06	568.66	918065	105.73	5e-05	142.084	233.599	165.803	27.175	41.4173	1.14744	0.372198	0.0692749	0.105469	0.453058	1.58333	5.75	13.73
1122	115	20	600	1.4	400	1.7	190	120	2.22555e+06	568.66	918065	105.73	5e-05	142.084	233.599	165.803	27.175	41.4173	1.14744	0.372198	0.0692749	0.105469	0.453058	1.58333	5.75	13.73
1124	115	20	600	1.4	400	1.7	190	120	2.22555e+06	568.66	918065	105.73	5e-05	142.084	233.599	165.803	27.175	41.4173	1.14744	0.372198	0.0692749	0.105469	0.453058	1.58333	5.75	13.73
1125	115	20	600	1.4	400	1.7	190	120	2.22555e+06	568.66	918065	105.73	5e-05	142.084	233.599	165.803	27.175	41.4173	1.14744	0.372198	0.0692749	0.105469	0.453058	1.58333	5.75	13.73
1129	115	20	600	1.4	400	1.7	190	120	2.22555e+06	568.66	918065	105.73	5e-05	142.084	233.599	165.803	27.175	41.4173	1.14744	0.372198	0.0692749	0.105469	0.453058	1.58333	5.75	13.73
1141	115	20	600	1.4	400	1.7	190	120	2.22555e+06	568.66	918065	105.73	5e-05	142.084	233.599	165.803	27.175	41.4173	1.14744	0.372198	0.0692749	0.105469	0.453058	1.58333	5.75	13.73
1142	115	20	600	1.4	400	1.7	190	120	2.22555e+06	568.66	918065	105.73	5e-05	142.084	233.599	165.803	27.175	41.4173	1.14744	0.372198	0.0692749	0.105469	0.453058	1.58333	5.75	13.73
1149	115	20	600	1.4	400	1.7	190	120	2.22555e+06	568.66	918065	105.73	5e-05	142.084	233.599	165.803	27.175	41.4173	1.14744	0.372198	0.0692749	0.105469	0.453058	1.58333	5.75	13.73
1168	115	20	600	1.4	400	1.7	190	120	2.22555e+06	568.66	918065	105.73	5e-05	142.084	233.599	165.803	27.175	41.4173	1.14744	0.372198	0.0692749	0.105469	0.453058	1.58333	5.75	13.73
1173	115	20	600	1.4	400	1.7	190	120	2.22555e+06	568.66	918065	105.73	5e-05	142.084	233.599	165.803	27.175	41.4173	1.14744	0.372198	0.0692749	0.105469	0.453058	1.58333	5.75	13.73
1175	115	20	600	1.4	400	1.7	190	120	2.22555e+06	568.66	918065	105.73	5e-05	142.084	233.599	165.803	27.175	41.4173	1.14744	0.372198	0.0692749	0.105469	0.453058	1.58333	5.75	13.73
1177	115	20	600	1.4	400	1.7	190	120	2.22555e+06	568.66	918065	105.73	5e-05	142.084	233.599	165.803	27.175	41.4173	1.14744	0.372198	0.0692749	0.105469	0.453058	1.58333	5.75	13.73
1209	115	20	600	1.4	400	1.7	190	120	2.22555e+06	568.66	918065	105.73	5e-05	142.084	233.599	165.803	27.175	41.4173	1.14744	0.372198	0.0692749	0.105469	0.453058	1.58333	5.75	13.73
1214	115	20	600	1.4	400	1.7	190	120	2.22555e+06	568.66	918065	105.73	5e-05	142.084	233.599	165.803	27.175	41.4173	1.14744	0.372198	0.0692749	0.105469	0.453058	1.58333	5.75	13.73
1218	115	20	600	1.4	400	1.7	190	120	2.22555e+06	568.66	918065	105.73	5e-05	142.084	233.599	165.803	27.175	41.4173	1.14744	0.372198	0.0692749	0.105469	0.453058	1.58333	5.75	13.73
1219	115	20	600	1.4	400	1.7	190	120	2.22555e+06	568.66	918065	105.73	5e-05	142.084	233.599	165.803	27.175	41.4173	1.14744	0.372198	0.0692749	0.105469	0.453058	1.58333	5.75	13.73
1224	115	20	600	1.4	400	1.7	190	120	2.22555e+06	568.66	918065	105.73	5e-05	142.084	233.599	165.803	27.175	41.4173	1.14744	0.372198	0.0692749	0.105469	0.453058	1.58333	5.75	13.73
1226	115	20	600	1.4	400	1.7	190	120	2.22555e+06	568.66	918065	105.73	5e-05	142.084	233.599	165.803	27.175	41.4173	1.14744	0.372198	0.0692749	0.105469	0.453058	1.58333	5.75	13.73
1236	115	20	600	1.4	400	1.7	190	120	2.22555e+06	568.66	918065	105.73	5e-05	142.084	233.599	165.803	27.175	41.4173	1.14744	0.372198	0.0692749	0.105469	0.453058	1.58333	5.75	13.73
1241	115	20	600	1.4	400	1.7	190	120	2.22555e+06	568.66	918065	105.73	5e-05	142.084	233.599	165.803	27.175	41.4173	1.14744	0.372198	0.0692749	0.105469	0.453058	1.58333	5.75	13.73
1243	115	20	600	1.4	400	1.7	190	120	2.22555e+06	568.66	918065	105.73	5e-05	142.084	233.599	165.803	27.175	41.4173	1.14744	0.372198	0.0692749	0.105469	0.453058	1.58333	5.75	13.73
1257	115	20	600	1.4	400	1.7	190	120	2.22555e+06	568.66	918065	105.73	5e-05	142.084	233.599	165.803	27.175	41.4173	1.14744	0.372198	0.0692749	0.105469	0.453058	1.58333	5.75	13.73
1262	115	20	600	1.4	400	1.7	190	120	2.22555e+06	568.66	918065	105.73	5e-05	142.084	233.599	165.803	27.175	41.4173	1.14744	0.372198	0.0692749	0.105469	0.453058	1.58333	5.75	13.73
1269	115	20	600	1.4	400	1.7	190	120	2.22555e+06	568.66	918065	105.73	5e-05	142.084	233.599	165.803	27.175	41.4173	1.14744	0.372198	0.0692749	0.105469	0.453058	1.58333	5.75	13.73
1286	115	20	600	1.4	400	1.7	190	120	2.22555e+06	568.66	918065	105.73	5e-05	142.084	233.599	165.803	27.175	41.4173	1.14744	0.372198	0.0692749	0.105469	0.453058	1.58333	5.75	13.73
1291	115	20	600	1.4	400	1.7	190	120	2.22555e+06	568.66	918065	105.73	5e-05	142.084	233.599	165.803	27.175	41.4173	1.14744	0.372198	0.0692749	0.105469	0.453058	1.58333	5.75	13.73
1293	115	20	600	1.4	400	1.7	190	120	2.22555e+06	568.66	918065	105.73	5e-05	142.084	233.599	165.803	27.175	41.4173	1.14744	0.372198	0.0692749	0.105469	0.453058	1.58333	5.75	13.73
1294	115	20	600	1.4	400	1.7	190	120	2.22555e+06	568.66	918065	105.73	5e-05	142.084	233.599	165.803	27.175	41.4173	1.14744	0.372198	0.0692749	0.105469	0.453058	1.58333	5.75	13.73
1296	115	20	600	1.4	400	1.7	190	120	2.22555e+06	568.66	918065	105.73	5e-05	142.084	233.599	165.803	27.175	41.4173	1.14744	0.372198	0.0692749	0.105469	0.453058	1.58333	5.75	13.73
1299	115	20	600	1.4	400	1.7	190	120	2.22555e+06	568.66	918065	105.73	5e-05	142.084	233.599	165.803	27.175	41.4173	1.14744	0.372198	0.0692749	0.105469	0.453058	1.58333	5.75	13.73
1300	115	20	600	1.4	400	1.7	190	120	2.22555e+06	568.66	918065	105.73	5e-05	142.084	233.599	165.803	27.175	41.4173	1.14744	0.372198	0.0692749	0.105469	0.453058	1.58333	5.75	13.73
1315	115	20	600	1.4	400	1.7	190	120	2.22555e+06	568.66	918065	105.73	5e-05	142.084	233.599	165.803	27.175	41.4173	1.14744	0.372198	0.0692749	0.105469	0.453058	1.58333	5.75	13.73
1323	115	20	600	1.4	400	1.7	190	120	2.22555e+06	568.66	918065	105.73	5e-05	142.084	233.599	165.803	27.175	41.4173	1.14744	0.372198	0.0692749	0.105469	0.453058	1.58333	5.75	13.73
1328	115	20	600	1.4	400	1.7	190	120	2.22555e+06	568.66	918065	105.73	5e-05	142.084	233.599	165.803	27.175	41.4173	1.14744	0.372198	0.0692749	0.105469	0.453058	1.58333	5.75	13.73
1350	115	20	600	1.4	400	1.7	190	120	2.22555e+06	568.66	918065	105.73	5e-05	142.084	233.599	165.803	27.175	41.4173	1.14744	0.372198	0.0692749	0.105469	0.453058	1.58333	5.75	13.73
1356	115	20	600	1.4	400	1.7	190	120	2.22555e+06	568.66	918065	105.73	5e-05	142.084	233.599	165.803	27.175	41.4173	1.14744	0.372198	0.0692749	0.105469	0.453058	1.58333	5.75	13.73
1363	115	20	600	1.4	400	1.7	190	120	2.22555e+06	568.66	918065	105.73	5e-05	142.084	233.599	165.803	27.175	41.4173	1.14744	0.372198	0.0692749	0.105469	0.453058	1.58333	5.75	13.73
1367	115	20	600	1.4	400	1.7	190	120	2.22555e+06	568.66	918065	105.73	5e-05	142.084	233.599	165.803	27.175	41.4173	1.14744	0.372198	0.0692749	0.105469	0.453058	1.58333	5.75	13.73
1369	115	20	600	1.4	400	1.7	190	120	2.22555e+06	568.66	918065	105.73	5e-05	142.084	233.599	165.803	27.175	41.4173	1.14744	0.372198	0.0692749	0.105469	0.453058	1.58333	5.75	13.73
1379	115	20	600	1.4	400	1.7	190	120	2.22555e+06	568.66	918065	105.73	5e-05	142.084	233.599	165.803	27.175	41.4173	1.14744	0.372198	0.0692749	0.105469	0.453058	1.58333	5.75	13.73
1403	115	20	600	1.4	400	1.7	190	120	2.22555e+06	568.66	918065	105.73	5e-05	142.084	233.599	165.803	27.175	41.4173	1.14744	0.372198	0.0692749	0.105469	0.453058	1.58333	5.75	13.73
1404	115	20	600	1.4	400	1.7	190	120	2.22555e+06	568.66	918065	105.73	5e-05	142.084	233.599	165.803	27.175	41.4173	1.14744	0.372198	0.0692749	0.105469	0.453058	1.58333	5.75	13.73
1413	115	20	600	1.4	400	1.7	190	120	2.22555e+06	568.66	918065	105.73	5e-05	142.084	233.599	165.803	27.175	41.4173	1.14744	0.372198	0.0692749	0.105469	0.453058	1.58333	5.75	13.73
1433	115	20	600	1.4	400	1.7	190	120	2.22555e+06	568.66	918065	105.73	5e-05	142.084	233.599	165.803	27.175	41.4173	1.14744	0.372198	0.0692749	0.105469	0.453058	1.58333	5.75	13.73
1441	115	20	600	1.4	400	1.7	190	120	2.22555e+06	568.66	918065	105.73	5e-05	142.084	233.599	165.803	27.175	41.4173	1.14744	0.372198	0.0692749	0.105469	0.453058	1.58333	5.75	13.73
1444	115	20	600	1.4	400	1.7	190	120	2.22555e+06	568.66	918065	105.73	5e-05	142.084	233.599	165.803	27.175	41.4173	1.14744	0.372198	0.0692749	0.105469	0.453058	1.58333	5.75	13.73
1450	115	20	600	1.4	400	1.7	190	120	2.22555e+06	568.66	918065	105.73	5e-05	142.084	233.599	165.803	27.175	41.4173	1.14744	0.372198	0.0692749	0.105469	0.453058	1.58333	5.75	13.73
1454	115	20	600	1.4	400	1.7	190	120	2.22555e+06	568.66	918065	105.73	5e-05	142.084	233.599	165.803	27.175	41.4173	1.14744	0.372198	0.0692749	0.105469	0.453058	1.58333	5.75	13.73
1470	115	20	600	1.4	400	1.7	190	120	2.22555e+06	568.66	918065	105.73	5e-05	142.084	233.599	165.803	27.175	41.4173	1.14744	0.372198	0.0692749	0.105469	0.453058	1.58333	5.75	13.73
1478	115	20	600	1.4	400	1.7	190	120	2.22555e+06	568.66	918065	105.73	5e-05	142.084	233.599	165.803	27.175	41.4173	1.14744	0.372198	0.0692749	0.105469	0.453058	1.58333	5.75	13.73
1488	115	20	600	1.4	400	1.7	190	120	2.22555e+06	568.66	918065	105.73	5e-05	142.084	233.599	165.803	27.175	41.4173	1.14744	0.372198	0.0692749	0.105469	0.453058	1.58333	5.75	13.73
1498	115	20	600	1.4	400	1.7	190	120	2.22555e+06	568.66	918065	105.73	5e-05	142.084	233.599	165.803	27.175	41.4173	1.14744	0.372198	0.0692749	0.105469	0.453058	1.58333	5.75	13.73
1499	115	20	600	1.4	400	1.7	190	120	2.22555e+06	568.66	918065	105.73	5e-05	142.084	233.599	165.803	27.175	41.4173	1.14744	0.372198	0.0692749	0.105469	0.453058	1.58333	5.75	13.73
1518	115	20	600	1.4	400	1.7	190	120	2.22555e+06	568.66	918065	105.73	5e-05	142.084	233.599	165.803	27.175	41.4173	1.14744	0.372198	0.0692749	0.105469	0.453058	1.58333	5.75	13.73
1528	115	20	600	1.4	400	1.7	190	120	2.22555e+06	568.66	918065	105.73	5e-05	142.084	233.599	165.803	27.175	41.4173	1.14744	0.372198	0.0692749	0.105469	0.453058	1.58333	5.75	13.73
1529	115	20	600	1.4	400	1.7	190	120	2.22555e+06	568.66	918065	105.73	5e-05	142.084	233.599	165.803	27.175	41.4173	1.14744	0.372198	0.0692749	0.105469	0.453058	1.58333	5.75	13.73
1531	115	20	600	1.4	400	1.7	190	120	2.22555e+06	568.66	918065	105.73	5e-05	142.084	233.599	165.803	27.175	41.4173	1.14744	0.372198	0.0692749	0.105469	0.453058	1.58333	5.75	13.73
1532	115	20	600	1.4	400	1.7	190	120	2.22555e+06	568.66	918065	105.73	5e-05	142.084	233.599	165.803	27.175	41.4173	1.14744	0.372198	0.0692749	0.105469	0.453058	1.58333	5.75	13.73
1584	115	20	600	1.4	400	1.7	190	120	2.22555e+06	568.66	918065	105.73	5e-05	142.084	233.599	165.803	27.175	41.4173	1.14744	0.372198	0.0692749	0.105469	0.453058	1.58333	5.75	13.73
1586	115	20	600	1.4	400	1.7	190	120	2.22555e+06	568.66	918065	105.73	5e-05	142.084	233.599	165.803	27.175	41.4173	1.14744	0.372198	0.0692749	0.105469	0.453058	1.58333	5.75	13.73
1589	115	20	600	1.4	400	1.7	190	120	2.22555e+06	568.66	918065	105.73	5e-05	142.084	233.599	165.803	27.175	41.4173	1.14744	0.372198	0.0692749	0.105469	0.453058	1.58333	5.75	13.73
1598	115	20	600	1.4	400	1.7	190	120	2.22555e+06	568.66	918065	105.73	5e-05	142.084	233.599	165.803	27.175	41.4173	1.14744	0.372198	0.0692749	0.105469	0.453058	1.58333	5.75	13.73
1609	115	20	600	1.4	400	1.7	190	120	2.22555e+06	568.66	918065	105.73	5e-05	142.084	233.599	165.803	27.175	41.4173	1.14744	0.372198	0.0692749	0.105469	0.453058	1.58333	5.75	13.73
1621	115	20	600	1.4	400	1.7	190	120	2.22555e+06	568.66	918065	105.73	5e-05	142.084	233.599	165.803	27.175	41.4173	1.14744	0.372198	0.0692749	0.105469	0.453058	1.58333	5.75	13.73
1624	115	20	600	1.4	400	1.7	190	120	2.22555e+06	568.66	918065	105.73	5e-05	142.084	233.599	165.803	27.175	41.4173	1.14744	0.372198	0.0692749	0.105469	0.453058	1.58333	5.75	13.73
1633	115	20	600	1.4	400	1.7	190	120	2.22555e+06	568.66	918065	105.73	5e-05	142.084	233.599	165.803	27.175	41.4173	1.14744	0.372198	0.0692749	0.105469	0.453058	1.58333	5.75	13.73
1637	115	20	600	1.4	400	1.7	190	120	2.22555e+06	568.66	918065	105.73	5e-05	142.084	233.599	165.803	27.175	41.4173	1.14744	0.372198	0.0692749	0.105469	0.453058	1.58333	5.75	13.73
1645	115	20	600	1.4	400	1.7	190	120	2.22555e+06	568.66	918065	105.73	5e-05	142.084	233.599	165.803	27.175	41.4173	1.14744	0.372198	0.0692749	0.105469	0.453058	1.58333	5.75	13.73
1660	115	20	600	1.4	400	1.7	190	120	2.22555e+06	568.66	918065	105.73	5e-05	142.084	233.599	165.803	27.175	41.4173	1.14744	0.372198	0.0692749	0.105469	0.453058	1.58333	5.75	13.73
1666	115	20	600	1.4	400	1.7	190	120	2.22555e+06	568.66	918065	105.73	5e-05	142.084	233.599	165.803	27.175	41.4173	1.14744	0.372198	0.0692749	0.105469	0.453058	1.58333	5.75	13.73
1671	115	20	600	1.4	400	1.7	190	120	2.22555e+06	568.66	918065	105.73	5e-05	142.084	233.599	165.803	27.175	41.4173	1.14744	0.372198	0.0692749	0.105469	0.453058	1.58333	5.75	13.73
1672	115	20	600	1.4	400	1.7	190	120	2.22555e+06	568.66	918065	105.73	5e-05	142.084	233.599	165.803	27.175	41.4173	1.14744	0.372198	0.0692749	0.105469	0.453058	1.58333	5.75	13.73
1681	115	20	600	1.4	400	1.7	190	120	2.22555e+06	568.66	918065	105.73	5e-05	142.084	233.599	165.803	27.175	41.4173	1.14744	0.372198	0.0692749	0.105469	0.453058	1.58333	5.75	13.73
1684	115	20	600	1.4	400	1.7	190	120	2.22555e+06	568.66	918065	105.73	5e-05	142.084	233.599	165.803	27.175	41.4173	1.14744	0.372198	0.0692749	0.105469	0.453058	1.58333	5.75	13.73
1688	115	20	600	1.4	400	1.7	190	120	2.22555e+06	568.66	918065	105.73	5e-05	142.084	233.599	165.803	27.175	41.4173	1.14744	0.372198	0.0692749	0.105469	0.453058	1.58333	5.75	13.73
1702	115	20	600	1.4	400	1.7	190	120	2.22555e+06	568.66	918065	105.73	5e-05	142.084	233.599	165.803	27.175	41.4173	1.14744	0.372198	0.0692749	0.105469	0.453058	1.58333	5.75	13.73
1706	115	20	600	1.4	400	1.7	190	120	2.22555e+06	568.66	918065	105.73	5e-05	142.084	233.599	165.803	27.175	41.4173	1.14744	0.372198	0.0692749	0.105469	0.453058	1.58333	5.75	13.73
1725	115	20	600	1.4	400	1.7	190	120	2.22555e+06	568.66	918065	105.73	5e-05	142.084	233.599	165.803	27.175	41.4173	1.14744	0.372198	0.0692749	0.105469	0.453058	1.58333	5.75	13.73
1733	115	20	600	1.4	400	1.7	190	120	2.22555e+06	568.66	918065	105.73	5e-05	142.084	233.599	165.803	27.175	41.4173	1.14744	0.372198	0.0692749	0.105469	0.453058	1.58333	5.75	13.73
1753	115	20	600	1.4	400	1.7	190	120	2.22555e+06	568.66	918065	105.73	5e-05	142.084	233.599	165.803	27.175	41.4173	1.14744	0.372198	0.0692749	0.105469	0.453058	1.58333	5.75	13.73
1759	115	20	600	1.4	400	1.7	190	120	2.22555e+06	568.66	918065	105.73	5e-05	142.084	233.599	165.803	27.175	41.4173	1.14744	0.372198	0.0692749	0.105469	0.453058	1.58333	5.75	13.73
1768	115	20	600	1.4	400	1.7	190	120	2.22555e+06	568.66	918065	105.73	5e-05	142.084	233.599	165.803	27.175	41.4173	1.14744	0.372198	0.0692749	0.105469	0.453058	1.58333	5.75	13.73
1770	115	20	600	1.4	400	1.7	190	120	2.22555e+06	568.66	918065	105.73	5e-05	142.084	233.599	165.803	27.175	41.4173	1.14744	0.372198	0.0692749	0.105469	0.453058	1.58333	5.75	13.73
1777	115	20	600	1.4	400	1.7	190	120	2.22555e+06	568.66	918065	105.73	5e-05	142.084	233.599	165.803	27.175	41.4173	1.14744	0.372198	0.0692749	0.105469	0.453058	1.58333	5.75	13.73
1792	115	20	600	1.4	400	1.7	190	120	2.22555e+06	568.66	918065	105.73	5e-05	142.084	233.599	165.803	27.175	41.4173	1.14744	0.372198	0.0692749	0.105469	0.453058	1.58333	5.75	13.73
1795	115	20	600	1.4	400	1.7	190	120	2.22555e+06	568.66	918065	105.73	5e-05	142.084	233.599	165.803	27.175	41.4173	1.14744	0.372198	0.0692749	0.105469	0.453058	1.58333	5.75	13.73
1796	115	20	600	1.4	400	1.7	190	120	2.22555e+06	568.66	918065	105.73	5e-05	142.084	233.599	165.803	27.175	41.4173	1.14744	0.372198	0.0692749	0.105469	0.453058	1.58333	5.75	13.73
1805	115	20	600	1.4	400	1.7	190	120	2.22555e+06	568.66	918065	105.73	5e-05	142.084	233.599	165.803	27.175	41.4173	1.14744	0.372198	0.0692749	0.105469	0.453058	1.58333	5.75	13.73
1806	115	20	600	1.4	400	1.7	190	120	2.22555e+06	568.66	918065	105.73	5e-05	142.084	233.599	165.803	27.175	41.4173	1.14744	0.372198	0.0692749	0.105469	0.453058	1.58333	5.75	13.73
1813	115	20	600	1.4	400	1.7	190	120	2.22555e+06	568.66	918065	105.73	5e-05	142.084	233.599	165.803	27.175	41.4173	1.14744	0.372198	0.0692749	0.105469	0.453058	1.58333	5.75	13.73
1819	115	20	600	1.4	400	1.7	190	120	2.22555e+06	568.66	918065	105.73	5e-05	142.084	233.599	165.803	27.175	41.4173	1.14744	0.372198	0.0692749	0.105469	0.453058	1.58333	5.75	13.73
1821	115	20	600	1.4	400	1.7	190	120	2.22555e+06	568.66	918065	105.73	5e-05	142.084	233.599	165.803	27.175	41.4173	1.14744	0.372198	0.0692749	0.105469	0.453058	1.58333	5.75	13.73
1823	115	20	600	1.4	400	1.7	190	120	2.22555e+06	568.66	918065	105.73	5e-05	142.084	233.599	165.803	27.175	41.4173	1.14744	0.372198	0.0692749	0.105469	0.453058	1.58333	5.75	13.73
1829	115	20	600	1.4	400	1.7	190	120	2.22555e+06	568.66	918065	105.73	5e-05	142.084	233.599	165.803	27.175	41.4173	1.14744	0.372198	0.0692749	0.105469	0.453058	1.58333	5.75	13.73
1835	115	20	600	1.4	400	1.7	190	120	2.22555e+06	568.66	918065	105.73	5e-05	142.084	233.599	165.803	27.175	41.4173	1.14744	0.372198	0.0692749	0.105469	0.453058	1.58333	5.75	13.73
1837	115	20	600	1.4	400	1.7	190	120	2.22555e+06	568.66	918065	105.73	5e-05	142.084	233.599	165.803	27.175	41.4173	1.14744	0.372198	0.0692749	0.105469	0.453058	1.58333	5.75	13.73
1841	115	20	600	1.4	400	1.7	190	120	2.22555e+06	568.66	918065	105.73	5e-05	142.084	233.599	165.803	27.175	41.4173	1.14744	0.372198	0.0692749	0.105469	0.453058	1.58333	5.75	13.73
1845	115	20	600	1.4	400	1.7	190	120	2.22555e+06	568.66	918065	105.73	5e-05	142.084	233.599	165.803	27.175	41.4173	1.14744	0.372198	0.0692749	0.105469	0.453058	1.58333	5.75	13.73
1846	115	20	600	1.4	400	1.7	190	120	2.22555e+06	568.66	918065	105.73	5e-05	142.084	233.599	165.803	27.175	41.4173	1.14744	0.372198	0.0692749	0.105469	0.453058	1.58333	5.75	13.73
1856	115	20	600	1.4	400	1.7	190	120	2.22555e+06	568.66	918065	105.73	5e-05	142.084	233.599	165.803	27.175	41.4173	1.14744	0.372198	0.0692749	0.105469	0.453058	1.58333	5.75	13.73
1857	115	20	600	1.4	400	1.7	190	120	2.22555e+06	568.66	918065	105.73	5e-05	142.084	233.599	165.803	27.175	41.4173	1.14744	0.372198	0.0692749	0.105469	0.453058	1.58333	5.75	13.73
1863	115	20	600	1.4	400	1.7	190	120	2.22555e+06	568.66	918065	105.73	5e-05	142.084	233.599	165.803	27.175	41.4173	1.14744	0.372198	0.0692749	0.105469	0.453058	1.58333	5.75	13.73
1864	115	20	600	1.4	400	1.7	190	120	2.22555e+06	568.66	918065	105.73	5e-05	142.084	233.599	165.803	27.175	41.4173	1.14744	0.372198	0.0692749	0.105469	0.453058	1.58333	5.75	13.73
1867	115	20	600	1.4	400	1.7	190	120	2.22555e+06	568.66	918065	105.73	5e-05	142.084	233.599	165.803	27.175	41.4173	1.14744	0.372198	0.0692749	0.105469	0.453058	1.58333	5.75	13.73
1870	115	20	600	1.4	400	1.7	190	120	2.22555e+06	568.66	918065	105.73	5e-05	142.084	233.599	165.803	27.175	41.4173	1.14744	0.372198	0.0692749	0.105469	0.453058	1.58333	5.75	13.73
1872	115	20	600	1.4	400	1.7	190	120	2.22555e+06	568.66	918065	105.73	5e-05	142.084	233.599	165.803	27.175	41.4173	1.14744	0.372198	0.0692749	0.105469	0.453058	1.58333	5.75	13.73
1880	115	20	600	1.4	400	1.7	190	120	2.22555e+06	568.66	918065	105.73	5e-05	142.084	233.599	165.803	27.175	41.4173	1.14744	0.372198	0.0692749	0.105469	0.453058	1.58333	5.75	13.73
1891	115	20	600	1.4	400	1.7	190	120	2.22555e+06	568.66	918065	105.73	5e-05	142.084	233.599	165.803	27.175	41.4173	1.14744	0.372198	0.0692749	0.105469	0.453058	1.58333	5.75	13.73
1892	115	20	600	1.4	400	1.7	190	120	2.22555e+06	568.66	918065	105.73	5e-05	142.084	233.599	165.803	27.175	41.4173	1.14744	0.372198	0.0692749	0.105469	0.453058	1.58333	5.75	13.73
1895	115	20	600	1.4	400	1.7	190	120	2.22555e+06	568.66	918065	105.73	5e-05	142.084	233.599	165.803	27.175	41.4173	1.14744	0.372198	0.0692749	0.105469	0.453058	1.58333	5.75	13.73
1900	115	20	600	1.4	400	1.7	190	120	2.22555e+06	568.66	918065	105.73	5e-05	142.084	233.599	165.803	27.175	41.4173	1.14744	0.372198	0.0692749	0.105469	0.453058	1.58333	5.75	13.73
1902	115	20	600	1.4	400	1.7	190	120	2.22555e+06	568.66	918065	105.73	5e-05	142.084	233.599	165.803	27.175	41.4173	1.14744	0.372198	0.0692749	0.105469	0.453058	1.58333	5.75	13.73
1911	115	20	600	1.4	400	1.7	190	120	2.22555e+06	568.66	918065	105.73	5e-05	142.084	233.599	165.803	27.175	41.4173	1.14744	0.372198	0.0692749	0.105469	0.453058	1.58333	5.75	13.73
1933	115	20	600	1.4	400	1.7	190	120	2.22555e+06	568.66	918065	105.73	5e-05	142.084	233.599	165.803	27.175	41.4173	1.14744	0.372198	0.0692749	0.105469	0.453058	1.58333	5.75	13.73
1937	115	20	600	1.4	400	1.7	190	120	2.22555e+06	568.66	918065	105.73	5e-05	142.084	233.599	165.803	27.175	41.4173	1.14744	0.372198	0.0692749	0.105469	0.453058	1.58333	5.75	13.73
1938	115	20	600	1.4	400	1.7	190	120	2.22555e+06	568.66	918065	105.73	5e-05	142.084	233.599	165.803	27.175	41.4173	1.14744	0.372198	0.0692749	0.105469	0.453058	1.58333	5.75	13.73
1939	115	20	600	1.4	400	1.7	190	120	2.22555e+06	568.66	918065	105.73	5e-05	142.084	233.599	165.803	27.175	41.4173	1.14744	0.372198	0.0692749	0.105469	0.453058	1.58333	5.75	13.73
1948	115	20	600	1.4	400	1.7	190	120	2.22555e+06	568.66	918065	105.73	5e-05	142.084	233.599	165.803	27.175	41.4173	1.14744	0.372198	0.0692749	0.105469	0.453058	1.58333	5.75	13.73
1951	115	20	600	1.4	400	1.7	190	120	2.22555e+06	568.66	918065	105.73	5e-05	142.084	233.599	165.803	27.175	41.4173	1.14744	0.372198	0.0692749	0.105469	0.453058	1.58333	5.75	13.73
1954	115	20	600	1.4	400	1.7	190	120	2.22555e+06	568.66	918065	105.73	5e-05	142.084	233.599	165.803	27.175	41.4173	1.14744	0.372198	0.0692749	0.105469	0.453058	1.58333	5.75	13.73
1961	115	20	600	1.4	400	1.7	190	120	2.22555e+06	568.66	918065	105.73	5e-05	142.084	233.599	165.803	27.175	41.4173	1.14744	0.372198	0.0692749	0.105469	0.453058	1.58333	5.75	13.73
1965	115	20	600	1.4	400	1.7	190	120	2.22555e+06	568.66	918065	105.73	5e-05	142.084	233.599	165.803	27.175	41.4173	1.14744	0.372198	0.0692749	0.105469	0.453058	1.58333	5.75	13.73
1979	115	20	600	1.4	400	1.7	190	120	2.22555e+06	568.66	918065	105.73	5e-05	142.084	233.599	165.803	27.175	41.4173	1.14744	0.372198	0.0692749	0.105469	0.453058	1.58333	5.75	13.73
1983	115	20	600	1.4	400	1.7	190	120	2.22555e+06	568.66	918065	105.73	5e-05	142.084	233.599	165.803	27.175	41.4173	1.14744	0.372198	0.0692749	0.105469	0.453058	1.58333	5.75	13.73
1995	115	20	600	1.4	400	1.7	190	120	2.22555e+06	568.66	918065	105.73	5e-05	142.084	233.599	165.803	27.175	41.4173	1.14744	0.372198	0.0692749	0.105469	0.453058	1.58333	5.75	13.73
1998	115	20	600	1.4	400	1.7	190	120	2.22555e+06	568.66	918065	105.73	5e-05	142.084	233.599	165.803	27.175	41.4173	1.14744	0.372198	0.0692749	0.105469	0.453058	1.58333	5.75	13.73
2000	115	20	600	1.4	400	1.7	190	120	2.22555e+06	568.66	918065	105.73	5e-05	142.084	233.599	165.803	27.175	41.4173	1.14744	0.372198	0.0692749	0.105469	0.453058	1.58333	5.75	13.73
770	195.685	20	600	1.4	400	1.7	111.7	120	3.78702e+06	568.587	918065	75.9503	2e-05	142.065	233.315	153.991	39.2164	41.412	1.05778	0.218705	0.0692675	0.106105	0.605922	0.93049	9.78425	13.73
216	195.768	20	600	1.4	400	1.7	111.6	120	3.78863e+06	568.55	918065	75.9283	2e-05	142.055	233.3	153.97	39.2247	41.4092	1.05765	0.218598	0.069263	0.106099	0.60604	0.930095	9.78841	13.73
1254	114.843	20	600	1.4	400	1.7	190.3	120	2.22251e+06	568.54	918065	105.81	5e-05	142.054	233.55	165.795	27.142	41.4085	1.14747	0.372629	0.0692603	0.105445	0.452666	1.5855	5.74214	13.73
1853	195.914	20	600	1.4	400	1.7	111.5	120	3.79145e+06	568.485	918065	75.8896	2e-05	142.039	233.272	153.934	39.2391	41.4045	1.05742	0.21841	0.069255	0.106088	0.606247	0.929401	9.79571	13.73
674	114.624	20	600	1.4	400	1.7	190.6	120	2.21828e+06	568.373	918065	105.923	5e-05	142.012	233.482	165.783	27.0961	41.3963	1.1475	0.37323	0.0692399	0.105412	0.452118	1.58852	5.73121	13.73
386	196.247	20	600	1.4	400	1.7	111.3	120	3.79789e+06	568.335	918065	75.8016	2e-05	142.002	233.21	153.852	39.2718	41.3936	1.0569	0.217982	0.0692368	0.106063	0.606718	0.927825	9.81235	13.73
1642	114.468	20	600	1.4	400	1.7	190.9	120	2.21525e+06	568.252	918065	106.004	5e-05	141.982	233.433	165.774	27.0632	41.3876	1.14752	0.37366	0.0692252	0.105389	0.451726	1.59069	5.72338	13.73
172	114.436	20	600	1.4	400	1.7	190.9	120	2.21464e+06	568.228	918065	106.02	5e-05	141.976	233.423	165.773	27.0565	41.3858	1.14752	0.373748	0.0692222	0.105384	0.451646	1.59113	5.7218	13.73
103	196.696	20	600	1.4	400	1.7	111.1	120	3.80658e+06	568.133	918065	75.6833	2e-05	141.951	233.125	153.74	39.3157	41.3789	1.0562	0.217407	0.0692122	0.106028	0.607352	0.925709	9.83479	13.73
1885	114.258	20	600	1.4	400	1.7	191.2	120	2.2112e+06	568.089	918065	106.112	5e-05	141.941	233.366	165.763	27.0191	41.3757	1.14754	0.374238	0.0692053	0.105357	0.4512	1.59361	5.71291	13.73
1312	114.224	20	600	1.4	400	1.7	191.3	120	2.21053e+06	568.062	918065	106.13	5e-05	141.934	233.355	165.761	27.0118	41.3737	1.14754	0.374334	0.069202	0.105352	0.451112	1.59409	5.71118	13.73
1183	197.082	20	600	1.4	400	1.7	110.9	120	3.81406e+06	567.957	918065	75.5816	2e-05	141.907	233.052	153.644	39.3534	41.3661	1.05559	0.216914	0.0691908	0.105999	0.607897	0.923892	9.85412	13.73
206	114.021	20	600	1.4	400	1.7	191.6	120	2.2066e+06	567.903	918065	106.235	5e-05	141.895	233.291	165.749	26.9689	41.3621	1.14757	0.374895	0.0691826	0.10532	0.450602	1.59693	5.70103	13.73
963	197.23	20	600	1.4	400	1.7	110.8	120	3.81691e+06	567.89	918065	75.543	2e-05	141.89	233.024	153.608	39.3677	41.3612	1.05536	0.216726	0.0691826	0.105987	0.608104	0.923202	9.86149	13.73
1060	113.985	20	600	1.4	400	1.7	191.7	120	2.20591e+06	567.875	918065	106.254	5e-05	141.888	233.279	165.747	26.9614	41.3601	1.14757	0.374994	0.0691792	0.105315	0.450512	1.59743	5.69924	13.73
450	197.297	20	600	1.4	400	1.7	110.7	120	3.81821e+06	567.86	918065	75.5254	2e-05	141.883	233.012	153.591	39.3743	41.359	1.05525	0.216641	0.0691789	0.105982	0.608198	0.922888	9.86484	13.73
833	197.325	20	600	1.4	400	1.7	110.7	120	3.81875e+06	567.847	918065	75.518	2e-05	141.88	233.006	153.584	39.377	41.358	1.05521	0.216605	0.0691773	0.10598	0.608238	0.922757	9.86625	13.73
1716	197.466	20	600	1.4	400	1.7	110.7	120	3.82148e+06	567.783	918065	75.4811	2e-05	141.864	232.979	153.549	39.3906	41.3534	1.05499	0.216426	0.0691695	0.105969	0.608435	0.9221	9.87328	13.73
1163	113.819	20	600	1.4	400	1.7	192	120	2.2027e+06	567.744	918065	106.34	5e-05	141.855	233.226	165.737	26.9264	41.3505	1.14759	0.375453	0.0691632	0.105289	0.450095	1.59975	5.69097	13.73
1926	197.558	20	600	1.4	400	1.7	110.6	120	3.82327e+06	567.74	918065	75.4569	2e-05	141.853	232.962	153.526	39.3996	41.3503	1.05485	0.216309	0.0691644	0.105962	0.608565	0.921667	9.87791	13.73
1774	113.798	20	600	1.4	400	1.7	192	120	2.20229e+06	567.727	918065	106.351	5e-05	141.851	233.219	165.735	26.9219	41.3493	1.14759	0.375512	0.0691612	0.105286	0.45004	1.60006	5.68989	13.73
1534	197.666	20	600	1.4	400	1.7	110.5	120	3.82536e+06	567.691	918065	75.4286	2e-05	141.841	232.941	153.499	39.4101	41.3467	1.05468	0.216172	0.0691583	0.105954	0.608716	0.921163	9.88332	13.73
446	197.809	20	600	1.4	400	1.7	110.5	120	3.82813e+06	567.625	918065	75.3913	2e-05	141.824	232.914	153.463	39.4239	41.3419	1.05445	0.215991	0.0691504	0.105943	0.608916	0.920498	9.89046	13.73
443	113.547	20	600	1.4	400	1.7	192.4	120	2.19744e+06	567.527	918065	106.481	5e-05	141.801	233.138	165.72	26.8688	41.3347	1.14761	0.376209	0.0691368	0.105247	0.449407	1.60359	5.67736	13.73
384	198.207	20	600	1.4	400	1.7	110.2	120	3.83582e+06	567.442	918065	75.2875	2e-05	141.779	232.837	153.364	39.4622	41.3286	1.05383	0.215488	0.0691281	0.105912	0.609473	0.918651	9.91035	13.73
936	198.257	20	600	1.4	400	1.7	110.2	120	3.83678e+06	567.419	918065	75.2746	2e-05	141.773	232.828	153.352	39.467	41.3269	1.05375	0.215425	0.0691253	0.105908	0.609542	0.918421	9.91283	13.73
1341	113.337	20	600	1.4	400	1.7	192.8	120	2.19337e+06	567.358	918065	106.591	5e-05	141.758	233.069	165.706	26.8243	41.3224	1.14763	0.376794	0.0691162	0.105214	0.448877	1.60656	5.66686	13.73
1494	198.455	20	600	1.4	400	1.7	110.1	120	3.84063e+06	567.328	918065	75.2228	2e-05	141.75	232.79	153.302	39.4861	41.3202	1.05344	0.215174	0.0691141	0.105892	0.609819	0.9175	9.92277	13.73
207	198.468	20	600	1.4	400	1.7	110.1	120	3.84088e+06	567.322	918065	75.2195	2e-05	141.748	232.787	153.299	39.4873	41.3198	1.05342	0.215158	0.0691134	0.105891	0.609837	0.917441	9.92342	13.73
1973	198.531	20	600	1.4	400	1.7	110.1	120	3.84209e+06	567.293	918065	75.2032	2e-05	141.741	232.775	153.283	39.4933	41.3177	1.05332	0.215079	0.0691099	0.105886	0.609924	0.917152	9.92654	13.73
109	113.214	20	600	1.4	400	1.7	193	120	2.19099e+06	567.258	918065	106.655	5e-05	141.733	233.028	165.698	26.7981	41.3151	1.14764	0.377137	0.069104	0.105194	0.448565	1.60831	5.6607	13.73
685	198.705	20	600	1.4	400	1.7	110	120	3.84546e+06	567.212	918065	75.1581	2e-05	141.721	232.742	153.24	39.51	41.3118	1.05305	0.214861	0.0691001	0.105873	0.610166	0.91635	9.93523	13.73
128	198.775	20	600	1.4	400	1.7	109.9	120	3.84683e+06	567.179	918065	75.1397	2e-05	141.713	232.728	153.222	39.5168	41.3094	1.05294	0.214772	0.0690961	0.105867	0.610265	0.916023	9.93877	13.73
338	199.095	20	600	1.4	400	1.7	109.7	120	3.85302e+06	567.031	918065	75.0567	2e-05	141.676	232.666	153.142	39.5473	41.2986	1.05243	0.21437	0.0690779	0.105842	0.61071	0.914551	9.95478	13.73
1258	112.798	20	600	1.4	400	1.7	193.7	120	2.18293e+06	566.917	918065	106.873	5e-05	141.648	232.889	165.67	26.7095	41.2903	1.14766	0.378301	0.0690625	0.105128	0.447508	1.61424	5.63989	13.73
16	199.463	20	600	1.4	400	1.7	109.5	120	3.86013e+06	566.859	918065	74.9617	2e-05	141.633	232.594	153.05	39.5823	41.2861	1.05185	0.213911	0.0690571	0.105813	0.611219	0.912866	9.97315	13.73
1320	199.687	20	600	1.4	400	1.7	109.4	120	3.86448e+06	566.754	918065	74.9038	2e-05	141.607	232.55	152.993	39.6036	41.2784	1.0515	0.21363	0.0690443	0.105795	0.61153	0.91184	9.98437	13.73
1205	112.599	20	600	1.4	400	1.7	194.1	120	2.17909e+06	566.752	918065	106.978	5e-05	141.607	232.822	165.656	26.6671	41.2783	1.14767	0.378858	0.0690424	0.105096	0.447004	1.61709	5.62996	13.73
1773	112.589	20	600	1.4	400	1.7	194.1	120	2.1789e+06	566.744	918065	106.983	5e-05	141.605	232.819	165.655	26.665	41.2777	1.14767	0.378887	0.0690414	0.105094	0.446978	1.61723	5.62946	13.73
47	199.837	20	600	1.4	400	1.7	109.3	120	3.86738e+06	566.684	918065	74.8651	2e-05	141.589	232.521	152.956	39.6178	41.2733	1.05127	0.213444	0.0690357	0.105783	0.611737	0.911156	9.99186	13.73
1854	200.065	20	600	1.4	400	1.7	109.2	120	3.87179e+06	566.576	918065	74.8064	2e-05	141.562	232.476	152.899	39.6393	41.2655	1.05091	0.21316	0.0690226	0.105765	0.612052	0.910117	10.0033	13.73
545	112.379	20	600	1.4	400	1.7	194.4	120	2.17483e+06	566.568	918065	107.094	5e-05	141.561	232.748	165.64	26.62	41.2649	1.14768	0.379478	0.06902	0.10506	0.446443	1.62026	5.61895	13.73
309	112.299	20	600	1.4	400	1.7	194.6	120	2.17329e+06	566.501	918065	107.136	5e-05	141.544	232.72	165.634	26.6029	41.26	1.14768	0.379702	0.0690118	0.105047	0.446239	1.62141	5.61496	13.73
45	200.516	20	600	1.4	400	1.7	109	120	3.88051e+06	566.364	918065	74.6907	2e-05	141.509	232.388	152.785	39.6817	41.25	1.0502	0.212601	0.0689967	0.105729	0.612673	0.908073	10.0258	13.73
1916	200.528	20	600	1.4	400	1.7	109	120	3.88074e+06	566.358	918065	74.6876	2e-05	141.508	232.385	152.782	39.6829	41.2496	1.05018	0.212586	0.068996	0.105728	0.61269	0.908018	10.0264	13.73
413	200.589	20	600	1.4	400	1.7	108.9	120	3.88192e+06	566.329	918065	74.672	2e-05	141.5	232.373	152.767	39.6886	41.2475	1.05008	0.212511	0.0689925	0.105723	0.612773	0.907742	10.0294	13.73
161	112.009	20	600	1.4	400	1.7	195.1	120	2.16768e+06	566.256	918065	107.289	5e-05	141.483	232.621	165.612	26.5408	41.2422	1.14769	0.38052	0.068982	0.104999	0.445499	1.6256	5.60047	13.73
1921	111.983	20	600	1.4	400	1.7	195.1	120	2.16717e+06	566.234	918065	107.303	5e-05	141.478	232.611	165.61	26.5352	41.2406	1.14769	0.380594	0.0689793	0.104995	0.445432	1.62598	5.59916	13.73
1886	200.791	20	600	1.4	400	1.7	108.8	120	3.88583e+06	566.233	918065	74.6203	2e-05	141.476	232.333	152.716	39.7076	41.2405	1.04976	0.212261	0.0689808	0.105707	0.613051	0.906828	10.0395	13.73
1473	200.886	20	600	1.4	400	1.7	108.8	120	3.88767e+06	566.188	918065	74.596	2e-05	141.465	232.314	152.692	39.7165	41.2372	1.04961	0.212144	0.0689754	0.105699	0.613182	0.906399	10.0443	13.73
1348	111.895	20	600	1.4	400	1.7	195.3	120	2.16547e+06	566.159	918065	107.349	5e-05	141.459	232.581	165.603	26.5164	41.2351	1.14769	0.380842	0.0689701	0.10498	0.445208	1.62726	5.59477	13.73
393	111.822	20	600	1.4	400	1.7	195.4	120	2.16404e+06	566.096	918065	107.388	5e-05	141.443	232.555	165.597	26.5005	41.2305	1.14769	0.381052	0.0689624	0.104968	0.445018	1.62834	5.59108	13.73
1711	201.444	20	600	1.4	400	1.7	108.5	120	3.89846e+06	565.922	918065	74.4536	2e-05	141.399	232.204	152.551	39.7685	41.2179	1.04873	0.211457	0.068943	0.105654	0.613946	0.90389	10.0722	13.73
1154	201.681	20	600	1.4	400	1.7	108.3	120	3.90306e+06	565.809	918065	74.3931	2e-05	141.37	232.156	152.491	39.7906	41.2096	1.04836	0.211166	0.0689291	0.105635	0.614271	0.902825	10.0841	13.73
444	201.705	20	600	1.4	400	1.7	108.3	120	3.90352e+06	565.797	918065	74.3871	2e-05	141.368	232.152	152.485	39.7928	41.2088	1.04832	0.211137	0.0689277	0.105633	0.614303	0.902719	10.0853	13.73
1696	201.985	20	600	1.4	400	1.7	108.2	120	3.90895e+06	565.663	918065	74.3158	2e-05	141.334	232.095	152.415	39.8188	41.199	1.04788	0.210793	0.0689113	0.10561	0.614686	0.901466	10.0993	13.73
1552	202.252	20	600	1.4	400	1.7	108	120	3.91411e+06	565.534	918065	74.2481	2e-05	141.302	232.042	152.347	39.8434	41.1896	1.04746	0.210467	0.0688957	0.105588	0.615049	0.900276	10.1126	13.73
943	111.162	20	600	1.4	400	1.7	196.6	120	2.15127e+06	565.524	918065	107.739	5e-05	141.3	232.322	165.543	26.3583	41.1889	1.14768	0.382926	0.0688928	0.104856	0.443325	1.638	5.55808	13.73
1477	111.073	20	600	1.4	400	1.7	196.7	120	2.14956e+06	565.446	918065	107.786	5e-05	141.281	232.291	165.536	26.3392	41.1832	1.14768	0.383178	0.0688833	0.104841	0.443098	1.6393	5.55367	13.73
502	111.054	20	600	1.4	400	1.7	196.8	120	2.14919e+06	565.429	918065	107.797	5e-05	141.277	232.284	165.534	26.3351	41.182	1.14768	0.383233	0.0688812	0.104838	0.443048	1.63959	5.55271	13.73
55	111.047	20	600	1.4	400	1.7	196.8	120	2.14905e+06	565.423	918065	107.801	5e-05	141.275	232.281	165.533	26.3334	41.1815	1.14768	0.383254	0.0688804	0.104837	0.443029	1.6397	5.55233	13.73
1159	111.047	20	600	1.4	400	1.7	196.8	120	2.14904e+06	565.423	918065	107.801	5e-05	141.275	232.281	165.533	26.3334	41.1815	1.14768	0.383254	0.0688804	0.104837	0.443029	1.6397	5.55233	13.73
491	110.96	20	600	1.4	400	1.7	196.9	120	2.14736e+06	565.346	918065	107.847	5e-05	141.256	232.25	165.526	26.3146	41.1759	1.14767	0.383502	0.0688711	0.104822	0.442805	1.64098	5.54799	13.73
388	202.783	20	600	1.4	400	1.7	107.8	120	3.92438e+06	565.278	918065	74.114	2e-05	141.238	231.935	152.213	39.8922	41.1709	1.04662	0.209822	0.0688645	0.105544	0.61577	0.897921	10.1391	13.73
1407	110.871	20	600	1.4	400	1.7	197.1	120	2.14564e+06	565.267	918065	107.895	5e-05	141.236	232.218	165.518	26.2954	41.1702	1.14767	0.383757	0.0688615	0.104806	0.442575	1.6423	5.54354	13.73
526	202.996	20	600	1.4	400	1.7	107.6	120	3.9285e+06	565.174	918065	74.0602	2e-05	141.212	231.892	152.159	39.9118	41.1634	1.04628	0.209563	0.0688519	0.105527	0.616059	0.896978	10.1498	13.73
1172	203.008	20	600	1.4	400	1.7	107.6	120	3.92875e+06	565.168	918065	74.0571	2e-05	141.21	231.889	152.156	39.9129	41.1629	1.04626	0.209548	0.0688511	0.105526	0.616075	0.896923	10.1504	13.73
37	203.033	20	600	1.4	400	1.7	107.6	120	3.92923e+06	565.156	918065	74.0507	2e-05	141.207	231.884	152.149	39.9152	41.1621	1.04622	0.209517	0.0688496	0.105524	0.616109	0.896813	10.1517	13.73
1376	110.738	20	600	1.4	400	1.7	197.3	120	2.14307e+06	565.149	918065	107.966	5e-05	141.207	232.17	165.506	26.2666	41.1616	1.14766	0.384136	0.0688471	0.104783	0.442233	1.64427	5.5369	13.73
1352	203.159	20	600	1.4	400	1.7	107.6	120	3.93165e+06	565.095	918065	74.0192	2e-05	141.192	231.859	152.117	39.9267	41.1576	1.04603	0.209366	0.0688422	0.105513	0.616279	0.89626	10.1579	13.73
317	203.159	20	600	1.4	400	1.7	107.6	120	3.93166e+06	565.095	918065	74.019	2e-05	141.192	231.859	152.117	39.9267	41.1576	1.04602	0.209365	0.0688422	0.105513	0.61628	0.896257	10.158	13.73
660	203.435	20	600	1.4	400	1.7	107.4	120	3.937e+06	564.96	918065	73.9496	2e-05	141.158	231.803	152.047	39.9519	41.1478	1.04559	0.209031	0.0688258	0.10549	0.616653	0.895041	10.1718	13.73
1668	110.448	20	600	1.4	400	1.7	197.8	120	2.13745e+06	564.889	918065	108.121	5e-05	141.142	232.064	165.48	26.2036	41.1426	1.14765	0.384969	0.0688154	0.104733	0.441483	1.64859	5.52238	13.73
996	203.603	20	600	1.4	400	1.7	107.3	120	3.94025e+06	564.879	918065	73.9075	2e-05	141.138	231.769	152.005	39.9672	41.1418	1.04532	0.208829	0.0688158	0.105476	0.616879	0.894305	10.1801	13.73
1469	203.761	20	600	1.4	400	1.7	107.2	120	3.9433e+06	564.801	918065	73.8679	2e-05	141.119	231.736	151.965	39.9815	41.1362	1.04507	0.208639	0.0688065	0.105463	0.617092	0.893612	10.188	13.73
325	110.294	20	600	1.4	400	1.7	198.1	120	2.13448e+06	564.75	918065	108.204	5e-05	141.107	232.007	165.466	26.1702	41.1325	1.14764	0.38541	0.0687985	0.104706	0.441085	1.65088	5.51471	13.73
844	203.978	20	600	1.4	400	1.7	107.1	120	3.9475e+06	564.695	918065	73.8135	2e-05	141.092	231.692	151.909	40.0012	41.1285	1.04473	0.208377	0.0687935	0.105445	0.617384	0.892661	10.1989	13.73
1108	110.19	20	600	1.4	400	1.7	198.3	120	2.13246e+06	564.656	918065	108.26	5e-05	141.083	231.969	165.456	26.1475	41.1256	1.14763	0.38571	0.068787	0.104688	0.440815	1.65245	5.50949	13.73
730	204.336	20	600	1.4	400	1.7	106.9	120	3.95444e+06	564.519	918065	73.7238	2e-05	141.048	231.619	151.818	40.0337	41.1156	1.04416	0.207947	0.068772	0.105415	0.617866	0.891095	10.2168	13.73
104	109.97	20	600	1.4	400	1.7	198.7	120	2.12822e+06	564.455	918065	108.379	5e-05	141.033	231.887	165.435	26.0997	41.111	1.14761	0.386343	0.0687626	0.104649	0.440246	1.65575	5.49852	13.73
791	109.699	20	600	1.4	400	1.7	199.2	120	2.12297e+06	564.206	918065	108.525	5e-05	140.971	231.785	165.409	26.0405	41.0929	1.14759	0.387126	0.0687322	0.1046	0.439542	1.65984	5.48497	13.73
1195	109.544	20	600	1.4	400	1.7	199.5	120	2.11996e+06	564.061	918065	108.609	5e-05	140.935	231.727	165.394	26.0065	41.0823	1.14757	0.387577	0.0687146	0.104572	0.439136	1.66219	5.47718	13.73
861	205.411	20	600	1.4	400	1.7	106.4	120	3.97523e+06	563.987	918065	73.4564	2e-05	140.915	231.397	151.544	40.1302	41.0769	1.04246	0.206664	0.0687073	0.105324	0.619304	0.886434	10.2705	13.73
1974	109.459	20	600	1.4	400	1.7	199.6	120	2.11832e+06	563.983	918065	108.655	5e-05	140.915	231.694	165.385	25.988	41.0766	1.14756	0.387823	0.068705	0.104557	0.438916	1.66348	5.47295	13.73
661	205.437	20	600	1.4	400	1.7	106.4	120	3.97575e+06	563.974	918065	73.4498	2e-05	140.912	231.392	151.538	40.1325	41.0759	1.04242	0.206633	0.0687057	0.105322	0.61934	0.886318	10.2719	13.73
1207	205.48	20	600	1.4	400	1.7	106.3	120	3.97659e+06	563.952	918065	73.4391	2e-05	140.906	231.383	151.527	40.1364	41.0744	1.04235	0.206581	0.0687031	0.105318	0.619397	0.886133	10.274	13.73
75	205.756	20	600	1.4	400	1.7	106.2	120	3.98192e+06	563.815	918065	73.3709	2e-05	140.872	231.326	151.456	40.1609	41.0644	1.04191	0.206255	0.0686863	0.105295	0.619764	0.884946	10.2878	13.73
1171	205.796	20	600	1.4	400	1.7	106.2	120	3.9827e+06	563.795	918065	73.3609	2e-05	140.867	231.317	151.446	40.1645	41.0629	1.04185	0.206207	0.0686839	0.105292	0.619818	0.884772	10.2898	13.73
147	205.919	20	600	1.4	400	1.7	106.1	120	3.98506e+06	563.734	918065	73.3307	2e-05	140.852	231.292	151.415	40.1754	41.0585	1.04165	0.206062	0.0686764	0.105281	0.61998	0.884247	10.2959	13.73
372	109.185	20	600	1.4	400	1.7	200.1	120	2.11302e+06	563.726	918065	108.804	5e-05	140.851	231.59	165.357	25.9279	41.0579	1.14753	0.388618	0.0686736	0.104507	0.438201	1.66765	5.45925	13.73
464	109.103	20	600	1.4	400	1.7	200.3	120	2.11143e+06	563.648	918065	108.849	5e-05	140.832	231.558	165.348	25.9099	41.0522	1.14752	0.388857	0.0686642	0.104492	0.437987	1.66891	5.45516	13.73
947	109.094	20	600	1.4	400	1.7	200.3	120	2.11125e+06	563.639	918065	108.854	5e-05	140.829	231.555	165.348	25.9079	41.0516	1.14752	0.388885	0.0686631	0.10449	0.437962	1.66905	5.45468	13.73
148	206.145	20	600	1.4	400	1.7	106	120	3.98944e+06	563.621	918065	73.2748	2e-05	140.824	231.245	151.357	40.1955	41.0502	1.04129	0.205794	0.0686627	0.105262	0.620281	0.883277	10.3072	13.73
392	206.638	20	600	1.4	400	1.7	105.7	120	3.99898e+06	563.373	918065	73.1534	2e-05	140.762	231.142	151.231	40.239	41.0322	1.04051	0.205213	0.0686325	0.105219	0.620934	0.88117	10.3319	13.73
1816	206.755	20	600	1.4	400	1.7	105.7	120	4.00124e+06	563.314	918065	73.1246	2e-05	140.747	231.117	151.201	40.2493	41.0279	1.04033	0.205076	0.0686254	0.105209	0.621089	0.880671	10.3377	13.73
1340	108.748	20	600	1.4	400	1.7	200.9	120	2.10456e+06	563.31	918065	109.043	5e-05	140.747	231.42	165.311	25.8318	41.0276	1.14747	0.389893	0.068623	0.104427	0.437057	1.67436	5.4374	13.73
779	207.055	20	600	1.4	400	1.7	105.5	120	4.00705e+06	563.163	918065	73.051	2e-05	140.709	231.054	151.124	40.2757	41.0169	1.03985	0.204724	0.068607	0.105184	0.621485	0.879396	10.3527	13.73
279	207.254	20	600	1.4	400	1.7	105.4	120	4.01091e+06	563.063	918065	73.0021	2e-05	140.684	231.012	151.073	40.2932	41.0096	1.03953	0.204491	0.0685947	0.105166	0.621748	0.87855	10.3627	13.73
1540	207.496	20	600	1.4	400	1.7	105.3	120	4.0156e+06	562.94	918065	72.9428	2e-05	140.653	230.961	151.011	40.3144	41.0006	1.03915	0.204207	0.0685797	0.105145	0.622068	0.877523	10.3748	13.73
1953	108.361	20	600	1.4	400	1.7	201.6	120	2.09706e+06	562.937	918065	109.255	5e-05	140.654	231.268	165.268	25.7464	41.0004	1.14741	0.391028	0.0685775	0.104354	0.43604	1.68034	5.41803	13.73
134	207.56	20	600	1.4	400	1.7	105.3	120	4.01683e+06	562.907	918065	72.9272	2e-05	140.645	230.948	150.994	40.32	40.9983	1.03905	0.204133	0.0685758	0.10514	0.622152	0.877254	10.378	13.73
549	108.211	20	600	1.4	400	1.7	201.9	120	2.09417e+06	562.791	918065	109.337	5e-05	140.617	231.209	165.251	25.7134	40.9898	1.14738	0.391467	0.0685598	0.104326	0.435647	1.68267	5.41055	13.73
580	207.842	20	600	1.4	400	1.7	105.1	120	4.02228e+06	562.764	918065	72.8584	2e-05	140.61	230.888	150.922	40.3445	40.9879	1.0386	0.203804	0.0685584	0.105115	0.622522	0.876066	10.3921	13.73
1443	108.181	20	600	1.4	400	1.7	202	120	2.09359e+06	562.762	918065	109.353	5e-05	140.61	231.197	165.248	25.7068	40.9877	1.14738	0.391555	0.0685562	0.10432	0.435569	1.68313	5.40905	13.73
1184	108.125	20	600	1.4	400	1.7	202.1	120	2.09251e+06	562.708	918065	109.384	5e-05	140.597	231.175	165.242	25.6944	40.9837	1.14737	0.391719	0.0685496	0.10431	0.435422	1.684	5.40627	13.73
1551	207.998	20	600	1.4	400	1.7	105	120	4.02531e+06	562.685	918065	72.8203	2e-05	140.59	230.855	150.882	40.3581	40.9821	1.03835	0.203622	0.0685487	0.105102	0.622727	0.875406	10.3999	13.73
945	107.81	20	600	1.4	400	1.7	202.7	120	2.0864e+06	562.397	918065	109.558	5e-05	140.519	231.048	165.205	25.6245	40.9611	1.14731	0.392649	0.0685118	0.10425	0.43459	1.68893	5.39049	13.73
1364	208.863	20	600	1.4	400	1.7	104.6	120	4.04204e+06	562.243	918065	72.6102	2e-05	140.479	230.671	150.66	40.4329	40.9499	1.03697	0.20262	0.0684949	0.105026	0.623859	0.871783	10.4431	13.73
205	209.075	20	600	1.4	400	1.7	104.5	120	4.04616e+06	562.134	918065	72.5587	2e-05	140.452	230.626	150.605	40.4513	40.942	1.03664	0.202375	0.0684816	0.105007	0.624136	0.870896	10.4538	13.73
46	209.229	20	600	1.4	400	1.7	104.4	120	4.04913e+06	562.055	918065	72.5216	2e-05	140.432	230.593	150.565	40.4644	40.9362	1.03639	0.202198	0.068472	0.104994	0.624336	0.870257	10.4614	13.73
1066	107.354	20	600	1.4	400	1.7	203.5	120	2.07759e+06	561.943	918065	109.809	5e-05	140.405	230.863	165.151	25.5234	40.928	1.14721	0.393996	0.0684564	0.104162	0.433386	1.69609	5.36772	13.73
51	209.521	20	600	1.4	400	1.7	104.3	120	4.05478e+06	561.905	918065	72.4511	2e-05	140.395	230.53	150.49	40.4894	40.9253	1.03593	0.201862	0.0684537	0.104968	0.624716	0.869045	10.476	13.73
847	209.568	20	600	1.4	400	1.7	104.3	120	4.05569e+06	561.88	918065	72.4396	2e-05	140.389	230.52	150.478	40.4935	40.9235	1.03585	0.201808	0.0684507	0.104964	0.624777	0.868849	10.4784	13.73
1178	209.576	20	600	1.4	400	1.7	104.3	120	4.05584e+06	561.876	918065	72.4378	2e-05	140.388	230.518	150.476	40.4942	40.9232	1.03584	0.201799	0.0684502	0.104963	0.624788	0.868816	10.4788	13.73
1233	209.811	20	600	1.4	400	1.7	104.1	120	4.06039e+06	561.755	918065	72.3811	2e-05	140.357	230.468	150.415	40.5142	40.9143	1.03546	0.201529	0.0684354	0.104943	0.625093	0.867843	10.4906	13.73
1107	209.953	20	600	1.4	400	1.7	104.1	120	4.06313e+06	561.682	918065	72.347	2e-05	140.339	230.437	150.379	40.5263	40.909	1.03524	0.201367	0.0684265	0.10493	0.625276	0.867257	10.4976	13.73
911	209.971	20	600	1.4	400	1.7	104.1	120	4.06349e+06	561.672	918065	72.3426	2e-05	140.337	230.433	150.374	40.5279	40.9083	1.03521	0.201346	0.0684254	0.104928	0.625301	0.867181	10.4986	13.73
1459	210.07	20	600	1.4	400	1.7	104	120	4.0654e+06	561.621	918065	72.3189	2e-05	140.324	230.412	150.349	40.5363	40.9046	1.03505	0.201233	0.0684191	0.10492	0.625428	0.866774	10.5035	13.73
874	210.375	20	600	1.4	400	1.7	103.9	120	4.07131e+06	561.463	918065	72.2455	2e-05	140.284	230.346	150.27	40.5622	40.8931	1.03457	0.200884	0.0683999	0.104892	0.625823	0.865516	10.5188	13.73
42	106.84	20	600	1.4	400	1.7	204.5	120	2.06763e+06	561.421	918065	110.095	5e-05	140.275	230.65	165.087	25.4086	40.89	1.14709	0.395526	0.0683928	0.104061	0.43202	1.70426	5.34199	13.73
345	106.476	20	600	1.4	400	1.7	205.2	120	2.06059e+06	561.046	918065	110.298	5e-05	140.182	230.498	165.04	25.3272	40.8627	1.147	0.396612	0.0683472	0.103989	0.431052	1.71008	5.3238	13.73
77	211.316	20	600	1.4	400	1.7	103.4	120	4.08951e+06	560.973	918065	72.0206	2e-05	140.162	230.142	150.027	40.6415	40.8574	1.03307	0.199816	0.0683402	0.104808	0.627036	0.861664	10.5658	13.73
1502	211.355	20	600	1.4	400	1.7	103.4	120	4.09027e+06	560.952	918065	72.0112	2e-05	140.157	230.134	150.017	40.6449	40.8559	1.033	0.199771	0.0683377	0.104805	0.627086	0.861503	10.5678	13.73
1559	211.365	20	600	1.4	400	1.7	103.4	120	4.09048e+06	560.947	918065	72.0087	2e-05	140.155	230.131	150.014	40.6457	40.8555	1.03299	0.199759	0.068337	0.104804	0.6271	0.86146	10.5683	13.73
656	211.44	20	600	1.4	400	1.7	103.3	120	4.09191e+06	560.908	918065	71.9911	2e-05	140.146	230.115	149.995	40.6519	40.8527	1.03287	0.199676	0.0683323	0.104797	0.627195	0.861158	10.572	13.73
864	211.443	20	600	1.4	400	1.7	103.3	120	4.09198e+06	560.906	918065	71.9901	2e-05	140.145	230.114	149.994	40.6523	40.8525	1.03286	0.199671	0.068332	0.104797	0.6272	0.861142	10.5722	13.73
152	211.802	20	600	1.4	400	1.7	103.2	120	4.09893e+06	560.718	918065	71.9047	2e-05	140.098	230.036	149.901	40.6823	40.8388	1.03229	0.199266	0.0683091	0.104765	0.627661	0.859683	10.5901	13.73
1259	211.816	20	600	1.4	400	1.7	103.2	120	4.09919e+06	560.711	918065	71.9016	2e-05	140.096	230.033	149.898	40.6834	40.8383	1.03227	0.199251	0.0683083	0.104763	0.627677	0.859629	10.5908	13.73
823	106.143	20	600	1.4	400	1.7	205.9	120	2.05414e+06	560.699	918065	110.485	5e-05	140.095	230.356	164.996	25.2525	40.8375	1.14691	0.397611	0.0683049	0.103922	0.430163	1.71545	5.30714	13.73
127	212.157	20	600	1.4	400	1.7	103	120	4.10579e+06	560.531	918065	71.8206	2e-05	140.052	229.959	149.809	40.7119	40.8252	1.03172	0.198867	0.0682864	0.104733	0.628114	0.858247	10.6078	13.73
1047	212.168	20	600	1.4	400	1.7	103	120	4.10601e+06	560.525	918065	71.818	2e-05	140.05	229.956	149.806	40.7128	40.8248	1.03171	0.198854	0.0682857	0.104732	0.628128	0.858202	10.6084	13.73
753	212.293	20	600	1.4	400	1.7	102.9	120	4.10843e+06	560.459	918065	71.7882	2e-05	140.034	229.929	149.774	40.7232	40.82	1.03151	0.198713	0.0682777	0.10472	0.628289	0.857695	10.6147	13.73
710	105.89	20	600	1.4	400	1.7	206.3	120	2.04925e+06	560.433	918065	110.627	5e-05	140.028	230.247	164.962	25.1956	40.8181	1.14683	0.398371	0.0682725	0.103871	0.429486	1.71955	5.2945	13.73
1613	105.877	20	600	1.4	400	1.7	206.4	120	2.049e+06	560.419	918065	110.634	5e-05	140.025	230.242	164.96	25.1927	40.8171	1.14683	0.398411	0.0682708	0.103868	0.429451	1.71976	5.29384	13.73
150	212.389	20	600	1.4	400	1.7	102.9	120	4.11029e+06	560.409	918065	71.7655	2e-05	140.021	229.908	149.749	40.7312	40.8163	1.03135	0.198606	0.0682715	0.104712	0.628411	0.857307	10.6195	13.73
571	212.465	20	600	1.4	400	1.7	102.8	120	4.11176e+06	560.369	918065	71.7475	2e-05	140.011	229.891	149.729	40.7375	40.8134	1.03123	0.19852	0.0682666	0.104705	0.628508	0.857	10.6233	13.73
1325	212.536	20	600	1.4	400	1.7	102.8	120	4.11313e+06	560.332	918065	71.7309	2e-05	140.002	229.876	149.711	40.7433	40.8107	1.03112	0.198441	0.0682621	0.104698	0.628598	0.856716	10.6268	13.73
1283	212.686	20	600	1.4	400	1.7	102.7	120	4.11603e+06	560.252	918065	71.6954	2e-05	139.982	229.843	149.672	40.7558	40.8049	1.03088	0.198273	0.0682524	0.104685	0.62879	0.856112	10.6343	13.73
69	105.68	20	600	1.4	400	1.7	206.8	120	2.04518e+06	560.21	918065	110.746	5e-05	139.973	230.156	164.933	25.1482	40.8018	1.14677	0.399005	0.0682453	0.103827	0.428922	1.72297	5.28398	13.73
245	212.995	20	600	1.4	400	1.7	102.6	120	4.122e+06	560.089	918065	71.6226	2e-05	139.941	229.775	149.592	40.7813	40.793	1.03039	0.197928	0.0682326	0.104657	0.629183	0.854871	10.6497	13.73
306	213.005	20	600	1.4	400	1.7	102.6	120	4.1222e+06	560.084	918065	71.6202	2e-05	139.94	229.772	149.589	40.7821	40.7926	1.03037	0.197917	0.0682319	0.104656	0.629195	0.854831	10.6502	13.73
729	213.02	20	600	1.4	400	1.7	102.6	120	4.12249e+06	560.076	918065	71.6166	2e-05	139.938	229.769	149.585	40.7834	40.792	1.03035	0.1979	0.0682309	0.104654	0.629215	0.85477	10.651	13.73
883	213.07	20	600	1.4	400	1.7	102.5	120	4.12346e+06	560.049	918065	71.6048	2e-05	139.931	229.758	149.572	40.7875	40.7901	1.03027	0.197844	0.0682277	0.10465	0.629279	0.854569	10.6535	13.73
670	213.235	20	600	1.4	400	1.7	102.5	120	4.12666e+06	559.961	918065	71.5658	2e-05	139.909	229.721	149.53	40.8011	40.7837	1.03	0.19766	0.068217	0.104635	0.629489	0.853906	10.6618	13.73
352	213.738	20	600	1.4	400	1.7	102.2	120	4.1364e+06	559.694	918065	71.4476	2e-05	139.842	229.61	149.399	40.8424	40.7642	1.0292	0.1971	0.0681844	0.104589	0.630127	0.851896	10.6869	13.73
612	213.97	20	600	1.4	400	1.7	102.1	120	4.14088e+06	559.571	918065	71.3933	2e-05	139.812	229.559	149.339	40.8613	40.7553	1.02883	0.196844	0.0681694	0.104567	0.630419	0.850975	10.6985	13.73
1612	104.954	20	600	1.4	400	1.7	208.2	120	2.03114e+06	559.428	918065	111.156	5e-05	139.777	229.837	164.829	24.9843	40.7449	1.14653	0.401202	0.0681501	0.103677	0.426971	1.73488	5.24772	13.73
790	104.835	20	600	1.4	400	1.7	208.4	120	2.02883e+06	559.298	918065	111.224	5e-05	139.745	229.784	164.812	24.9572	40.7354	1.14649	0.401566	0.0681341	0.103652	0.426649	1.73686	5.24174	13.73
895	214.511	20	600	1.4	400	1.7	101.9	120	4.15135e+06	559.281	918065	71.2668	2e-05	139.739	229.439	149.198	40.9053	40.7342	1.02797	0.196246	0.0681342	0.104518	0.631102	0.848828	10.7256	13.73
1830	104.78	20	600	1.4	400	1.7	208.5	120	2.02776e+06	559.237	918065	111.255	5e-05	139.729	229.759	164.804	24.9447	40.731	1.14647	0.401734	0.0681268	0.10364	0.4265	1.73777	5.23898	13.73
1914	214.858	20	600	1.4	400	1.7	101.7	120	4.15807e+06	559.095	918065	71.1858	2e-05	139.693	229.361	149.108	40.9335	40.7206	1.02741	0.195863	0.0681115	0.104486	0.631539	0.847456	10.7429	13.73
712	215.303	20	600	1.4	400	1.7	101.5	120	4.16667e+06	558.856	918065	71.0824	2e-05	139.633	229.262	148.992	40.9693	40.7032	1.0267	0.195375	0.0680824	0.104444	0.632098	0.845706	10.7651	13.73
1307	215.397	20	600	1.4	400	1.7	101.4	120	4.16849e+06	558.806	918065	71.0606	2e-05	139.62	229.241	148.968	40.9769	40.6995	1.02655	0.195273	0.0680763	0.104436	0.632215	0.845338	10.7698	13.73
1100	104.38	20	600	1.4	400	1.7	209.3	120	2.02003e+06	558.796	918065	111.483	6e-05	139.619	229.579	164.743	24.8539	40.6988	1.14632	0.402953	0.068073	0.103555	0.425419	1.74442	5.21901	13.73
951	104.259	20	600	1.4	400	1.7	209.6	120	2.01768e+06	558.661	918065	111.552	6e-05	139.585	229.524	164.725	24.8262	40.689	1.14627	0.403324	0.0680565	0.103529	0.42509	1.74645	5.21294	13.73
1578	215.882	20	600	1.4	400	1.7	101.2	120	4.17789e+06	558.544	918065	70.9481	2e-05	139.555	229.132	148.841	41.0158	40.6805	1.02578	0.194742	0.0680444	0.104391	0.632823	0.843437	10.7941	13.73
1673	216.191	20	600	1.4	400	1.7	101.1	120	4.18387e+06	558.377	918065	70.8767	2e-05	139.513	229.062	148.761	41.0405	40.6683	1.02528	0.194405	0.068024	0.104362	0.633209	0.842231	10.8096	13.73
1004	103.903	20	600	1.4	400	1.7	210.3	120	2.01081e+06	558.262	918065	111.756	6e-05	139.486	229.361	164.669	24.7451	40.6599	1.14613	0.404415	0.0680079	0.103452	0.424125	1.75242	5.19517	13.73
757	103.898	20	600	1.4	400	1.7	210.3	120	2.0107e+06	558.256	918065	111.759	6e-05	139.484	229.359	164.669	24.7439	40.6595	1.14613	0.404431	0.0680072	0.103451	0.42411	1.75252	5.1949	13.73
1754	216.608	20	600	1.4	400	1.7	100.9	120	4.19193e+06	558.151	918065	70.7806	2e-05	139.457	228.968	148.652	41.0737	40.6518	1.02462	0.193953	0.0679965	0.104323	0.633728	0.840611	10.8304	13.73
5	103.694	20	600	1.4	400	1.7	210.7	120	2.00675e+06	558.024	918065	111.876	6e-05	139.426	229.264	164.636	24.6972	40.6426	1.14604	0.40506	0.0679789	0.103407	0.423554	1.75597	5.18468	13.73
623	216.992	20	600	1.4	400	1.7	100.7	120	4.19936e+06	557.942	918065	70.6923	2e-05	139.405	228.881	148.552	41.1041	40.6366	1.024	0.193537	0.067971	0.104287	0.634205	0.839123	10.8496	13.73
293	217.125	20	600	1.4	400	1.7	100.6	120	4.20193e+06	557.87	918065	70.6619	2e-05	139.387	228.851	148.517	41.1146	40.6314	1.02379	0.193394	0.0679622	0.104274	0.634369	0.838611	10.8562	13.73
1723	217.218	20	600	1.4	400	1.7	100.6	120	4.20374e+06	557.819	918065	70.6404	2e-05	139.374	228.83	148.493	41.1219	40.6276	1.02364	0.193293	0.067956	0.104266	0.634485	0.83825	10.8609	13.73
1246	217.305	20	600	1.4	400	1.7	100.5	120	4.20542e+06	557.771	918065	70.6205	2e-05	139.362	228.81	148.47	41.1288	40.6242	1.0235	0.193199	0.0679503	0.104257	0.634593	0.837914	10.8653	13.73
910	103.453	20	600	1.4	400	1.7	211.2	120	2.00209e+06	557.749	918065	112.015	6e-05	139.358	229.152	164.597	24.642	40.6226	1.14594	0.405803	0.0679454	0.103354	0.422898	1.76006	5.17264	13.73
1365	217.535	20	600	1.4	400	1.7	100.4	120	4.20987e+06	557.646	918065	70.5678	2e-05	139.331	228.758	148.41	41.1469	40.6151	1.02313	0.192952	0.067935	0.104236	0.634877	0.837029	10.8767	13.73
941	217.562	20	600	1.4	400	1.7	100.4	120	4.21039e+06	557.631	918065	70.5617	2e-05	139.327	228.752	148.403	41.149	40.614	1.02309	0.192923	0.0679332	0.104233	0.634911	0.836925	10.8781	13.73
112	103.19	20	600	1.4	400	1.7	211.7	120	1.997e+06	557.447	918065	112.167	6e-05	139.282	229.029	164.554	24.5818	40.6006	1.14582	0.406615	0.0679086	0.103296	0.422181	1.76454	5.15952	13.73
1061	217.948	20	600	1.4	400	1.7	100.3	120	4.21787e+06	557.42	918065	70.4734	2e-05	139.274	228.664	148.302	41.1793	40.5986	1.02247	0.192508	0.0679074	0.104197	0.635388	0.835441	10.8974	13.73
1780	103.104	20	600	1.4	400	1.7	211.9	120	1.99533e+06	557.346	918065	112.217	6e-05	139.257	228.988	164.54	24.5619	40.5932	1.14578	0.406884	0.0678964	0.103276	0.421944	1.76602	5.15518	13.73
1543	218.105	20	600	1.4	400	1.7	100.2	120	4.22091e+06	557.333	918065	70.4375	2e-05	139.253	228.628	148.261	41.1916	40.5923	1.02222	0.192339	0.0678969	0.104182	0.635582	0.834839	10.9053	13.73
995	218.323	20	600	1.4	400	1.7	100.1	120	4.22513e+06	557.214	918065	70.3879	2e-05	139.223	228.579	148.204	41.2086	40.5836	1.02187	0.192106	0.0678824	0.104161	0.63585	0.834006	10.9162	13.73
68	218.37	20	600	1.4	400	1.7	100.1	120	4.22603e+06	557.188	918065	70.3772	2e-05	139.216	228.568	148.192	41.2122	40.5817	1.0218	0.192056	0.0678792	0.104157	0.635908	0.833827	10.9185	13.73
664	218.552	20	600	1.4	400	1.7	100	120	4.22955e+06	557.088	918065	70.3358	2e-05	139.191	228.526	148.144	41.2264	40.5744	1.02151	0.191862	0.0678671	0.10414	0.636131	0.833133	10.9276	13.73
962	102.823	20	600	1.4	400	1.7	212.5	120	1.98989e+06	557.019	918065	112.38	6e-05	139.175	228.854	164.492	24.4972	40.5694	1.14565	0.407756	0.0678565	0.103213	0.421174	1.77085	5.14113	13.73
1766	102.8	20	600	1.4	400	1.7	212.5	120	1.98946e+06	556.993	918065	112.393	6e-05	139.169	228.843	164.488	24.4921	40.5675	1.14564	0.407825	0.0678533	0.103208	0.421113	1.77123	5.14001	13.73
495	218.783	20	600	1.4	400	1.7	99.9	120	4.23403e+06	556.961	918065	70.2833	2e-05	139.16	228.474	148.083	41.2444	40.5652	1.02114	0.191615	0.0678516	0.104118	0.636415	0.832253	10.9392	13.73
389	219.215	20	600	1.4	400	1.7	99.7	120	4.24239e+06	556.723	918065	70.1853	2e-05	139.1	228.375	147.97	41.2778	40.5478	1.02045	0.191156	0.0678226	0.104077	0.636945	0.830613	10.9608	13.73
1264	219.359	20	600	1.4	400	1.7	99.6	120	4.24516e+06	556.644	918065	70.1529	2e-05	139.08	228.342	147.933	41.2888	40.5421	1.02022	0.191004	0.0678129	0.104063	0.63712	0.83007	10.9679	13.73
894	219.539	20	600	1.4	400	1.7	99.5	120	4.24866e+06	556.544	918065	70.112	2e-05	139.055	228.3	147.886	41.3028	40.5348	1.01993	0.190812	0.0678008	0.104046	0.637341	0.829386	10.977	13.73
1831	219.66	20	600	1.4	400	1.7	99.5	120	4.25099e+06	556.477	918065	70.0848	2e-05	139.039	228.272	147.854	41.312	40.5299	1.01974	0.190685	0.0677926	0.104034	0.637489	0.828931	10.983	13.73
470	219.848	20	600	1.4	400	1.7	99.4	120	4.25463e+06	556.373	918065	70.0424	2e-05	139.013	228.229	147.805	41.3265	40.5224	1.01944	0.190486	0.06778	0.104016	0.637718	0.828223	10.9924	13.73
1232	219.942	20	600	1.4	400	1.7	99.3	120	4.25646e+06	556.321	918065	70.0211	2e-05	139	228.207	147.78	41.3337	40.5185	1.01929	0.190386	0.0677736	0.104007	0.637833	0.827867	10.9971	13.73
1703	102.182	20	600	1.4	400	1.7	213.8	120	1.97748e+06	556.261	918065	112.753	6e-05	138.986	228.545	164.381	24.3492	40.5142	1.14533	0.409756	0.0677641	0.103068	0.419412	1.78195	5.10908	13.73
402	220.214	20	600	1.4	400	1.7	99.2	120	4.26171e+06	556.17	918065	69.96	2e-05	138.962	228.145	147.709	41.3544	40.5076	1.01885	0.1901	0.0677552	0.103981	0.638163	0.826847	11.0107	13.73
539	220.496	20	600	1.4	400	1.7	99.1	120	4.26717e+06	556.013	918065	69.8966	2e-05	138.923	228.08	147.635	41.376	40.4962	1.0184	0.189804	0.0677361	0.103954	0.638506	0.82579	11.0248	13.73
28	220.55	20	600	1.4	400	1.7	99.1	120	4.26822e+06	555.983	918065	69.8844	2e-05	138.915	228.067	147.621	41.3801	40.4939	1.01831	0.189746	0.0677324	0.103949	0.638572	0.825585	11.0275	13.73
1986	220.566	20	600	1.4	400	1.7	99.1	120	4.26853e+06	555.974	918065	69.8808	2e-05	138.913	228.063	147.616	41.3813	40.4933	1.01829	0.18973	0.0677314	0.103947	0.638592	0.825525	11.0283	13.73
1790	220.731	20	600	1.4	400	1.7	99	120	4.27172e+06	555.882	918065	69.8438	2e-05	138.89	228.025	147.573	41.3939	40.4866	1.01802	0.189557	0.0677202	0.103931	0.638792	0.824909	11.0366	13.73
566	220.957	20	600	1.4	400	1.7	98.9	120	4.27609e+06	555.756	918065	69.7932	2e-05	138.858	227.973	147.514	41.411	40.4774	1.01766	0.18932	0.0677048	0.10391	0.639066	0.824065	11.0478	13.73
867	101.661	20	600	1.4	400	1.7	214.9	120	1.96742e+06	555.634	918065	113.058	6e-05	138.829	228.289	164.287	24.2286	40.4685	1.14506	0.411388	0.0676878	0.102948	0.417976	1.79107	5.08307	13.73
1343	221.496	20	600	1.4	400	1.7	98.6	120	4.28653e+06	555.455	918065	69.6727	2e-05	138.783	227.848	147.373	41.4517	40.4555	1.0168	0.188757	0.0676682	0.103858	0.639718	0.822059	11.0748	13.73
1374	221.531	20	600	1.4	400	1.7	98.6	120	4.28721e+06	555.435	918065	69.6649	2e-05	138.778	227.839	147.363	41.4544	40.4541	1.01674	0.18872	0.0676658	0.103854	0.63976	0.821929	11.0766	13.73
1641	221.549	20	600	1.4	400	1.7	98.6	120	4.28756e+06	555.425	918065	69.6608	2e-05	138.776	227.835	147.359	41.4557	40.4533	1.01672	0.188701	0.0676646	0.103852	0.639782	0.821862	11.0775	13.73
1969	221.59	20	600	1.4	400	1.7	98.6	120	4.28835e+06	555.402	918065	69.6517	2e-05	138.77	227.826	147.348	41.4588	40.4517	1.01665	0.188659	0.0676618	0.103848	0.639831	0.821711	11.0795	13.73
407	221.598	20	600	1.4	400	1.7	98.6	120	4.28849e+06	555.398	918065	69.65	2e-05	138.769	227.824	147.346	41.4594	40.4514	1.01664	0.188651	0.0676613	0.103848	0.63984	0.821683	11.0799	13.73
1297	101.326	20	600	1.4	400	1.7	215.6	120	1.96093e+06	555.224	918065	113.255	6e-05	138.727	228.121	164.225	24.1506	40.4387	1.14487	0.412446	0.0676379	0.102869	0.417047	1.797	5.0663	13.73
1076	101.277	20	600	1.4	400	1.7	215.7	120	1.95998e+06	555.164	918065	113.284	6e-05	138.712	228.097	164.216	24.1393	40.4343	1.14484	0.412599	0.0676306	0.102858	0.416912	1.79787	5.06387	13.73
1056	101.125	20	600	1.4	400	1.7	216.1	120	1.95704e+06	554.977	918065	113.374	6e-05	138.665	228.02	164.188	24.1038	40.4207	1.14476	0.41308	0.0676077	0.102822	0.41649	1.80057	5.05626	13.73
1981	222.491	20	600	1.4	400	1.7	98.2	120	4.30579e+06	554.897	918065	69.4514	2e-05	138.644	227.615	147.111	41.5263	40.4148	1.01521	0.187723	0.0676002	0.103761	0.640915	0.818382	11.1246	13.73
523	100.991	20	600	1.4	400	1.7	216.4	120	1.95443e+06	554.81	918065	113.453	6e-05	138.623	227.952	164.162	24.0724	40.4085	1.14468	0.413507	0.0675874	0.10279	0.416116	1.80297	5.04953	13.73
1776	222.808	20	600	1.4	400	1.7	98.1	120	4.31192e+06	554.718	918065	69.3812	2e-05	138.599	227.541	147.028	41.5499	40.4018	1.0147	0.187396	0.0675784	0.10373	0.641295	0.817218	11.1404	13.73
993	100.903	20	600	1.4	400	1.7	216.5	120	1.95275e+06	554.702	918065	113.505	6e-05	138.596	227.908	164.145	24.052	40.4006	1.14463	0.413783	0.0675742	0.102769	0.415874	1.80453	5.04517	13.73
1812	100.903	20	600	1.4	400	1.7	216.5	120	1.95275e+06	554.702	918065	113.505	6e-05	138.596	227.908	164.145	24.052	40.4006	1.14463	0.413783	0.0675742	0.102769	0.415873	1.80453	5.04517	13.73
173	222.861	20	600	1.4	400	1.7	98	120	4.31294e+06	554.689	918065	69.3696	2e-05	138.592	227.529	147.014	41.5538	40.3997	1.01462	0.187342	0.0675749	0.103725	0.641358	0.817026	11.143	13.73
25	222.895	20	600	1.4	400	1.7	98	120	4.3136e+06	554.669	918065	69.362	2e-05	138.587	227.521	147.005	41.5563	40.3983	1.01456	0.187307	0.0675725	0.103722	0.641399	0.8169	11.1448	13.73
1423	223.276	20	600	1.4	400	1.7	97.9	120	4.32098e+06	554.454	918065	69.2777	2e-05	138.533	227.432	146.905	41.5846	40.3826	1.01395	0.186914	0.0675463	0.103684	0.641855	0.815505	11.1638	13.73
1290	100.629	20	600	1.4	400	1.7	217.1	120	1.94744e+06	554.359	918065	113.668	6e-05	138.511	227.768	164.092	23.9879	40.3757	1.14446	0.414655	0.0675324	0.102703	0.415109	1.80945	5.03145	13.73
986	223.567	20	600	1.4	400	1.7	97.7	120	4.3266e+06	554.29	918065	69.2137	2e-05	138.492	227.363	146.829	41.606	40.3706	1.01349	0.186616	0.0675263	0.103656	0.642202	0.814446	11.1783	13.73
507	223.667	20	600	1.4	400	1.7	97.7	120	4.32854e+06	554.233	918065	69.1917	2e-05	138.478	227.34	146.802	41.6134	40.3665	1.01333	0.186514	0.0675194	0.103646	0.642321	0.814081	11.1833	13.73
1649	223.775	20	600	1.4	400	1.7	97.6	120	4.33063e+06	554.172	918065	69.168	2e-05	138.463	227.314	146.774	41.6213	40.3621	1.01316	0.186403	0.0675119	0.103636	0.642449	0.813688	11.1887	13.73
36	223.875	20	600	1.4	400	1.7	97.6	120	4.33256e+06	554.116	918065	69.146	2e-05	138.449	227.291	146.748	41.6287	40.3579	1.013	0.186301	0.067505	0.103626	0.642568	0.813325	11.1937	13.73
1579	223.908	20	600	1.4	400	1.7	97.6	120	4.33321e+06	554.096	918065	69.1386	2e-05	138.444	227.283	146.739	41.6311	40.3566	1.01294	0.186266	0.0675027	0.103622	0.642608	0.813203	11.1954	13.73
61	223.946	20	600	1.4	400	1.7	97.6	120	4.33394e+06	554.075	918065	69.1304	2e-05	138.438	227.274	146.729	41.6339	40.355	1.01288	0.186228	0.0675001	0.103619	0.642653	0.813067	11.1973	13.73
131	224.222	20	600	1.4	400	1.7	97.4	120	4.33928e+06	553.919	918065	69.0698	2e-05	138.399	227.209	146.656	41.6541	40.3436	1.01244	0.185946	0.0674811	0.103592	0.642981	0.812066	11.2111	13.73
1503	224.345	20	600	1.4	400	1.7	97.4	120	4.34167e+06	553.849	918065	69.0427	2e-05	138.382	227.18	146.624	41.6631	40.3385	1.01224	0.18582	0.0674725	0.10358	0.643127	0.811619	11.2173	13.73
904	224.42	20	600	1.4	400	1.7	97.4	120	4.34311e+06	553.806	918065	69.0264	2e-05	138.371	227.162	146.604	41.6686	40.3354	1.01212	0.185745	0.0674674	0.103572	0.643216	0.81135	11.221	13.73
326	100.051	20	600	1.4	400	1.7	218.4	120	1.93626e+06	553.627	918065	114.012	6e-05	138.328	227.469	163.978	23.8524	40.3224	1.1441	0.416498	0.0674432	0.102563	0.413496	1.81989	5.00257	13.73
1670	224.739	20	600	1.4	400	1.7	97.2	120	4.34929e+06	553.624	918065	68.9565	2e-05	138.326	227.087	146.52	41.6919	40.3222	1.01161	0.18542	0.0674452	0.103541	0.643594	0.810196	11.237	13.73
1002	100.047	20	600	1.4	400	1.7	218.4	120	1.93618e+06	553.622	918065	114.014	6e-05	138.326	227.467	163.977	23.8515	40.322	1.1441	0.416511	0.0674426	0.102562	0.413484	1.81997	5.00237	13.73
601	224.789	20	600	1.4	400	1.7	97.2	120	4.35026e+06	553.596	918065	68.9457	2e-05	138.319	227.075	146.507	41.6955	40.3201	1.01153	0.185369	0.0674418	0.103536	0.643653	0.810017	11.2395	13.73
1746	224.826	20	600	1.4	400	1.7	97.2	120	4.35097e+06	553.575	918065	68.9376	2e-05	138.314	227.066	146.497	41.6981	40.3186	1.01148	0.185332	0.0674392	0.103532	0.643697	0.809885	11.2413	13.73
1412	99.8829	20	600	1.4	400	1.7	218.8	120	1.933e+06	553.411	918065	114.112	6e-05	138.274	227.381	163.944	23.8128	40.3066	1.14399	0.417038	0.0674169	0.102522	0.413023	1.82296	4.99414	13.73
1448	225.164	20	600	1.4	400	1.7	97	120	4.35752e+06	553.382	918065	68.8638	2e-05	138.265	226.986	146.408	41.7227	40.3045	1.01093	0.184989	0.0674157	0.103499	0.644097	0.808667	11.2582	13.73
1689	225.205	20	600	1.4	400	1.7	97	120	4.35831e+06	553.359	918065	68.8548	2e-05	138.259	226.976	146.397	41.7257	40.3028	1.01087	0.184947	0.0674129	0.103495	0.644145	0.808519	11.2603	13.73
1204	225.379	20	600	1.4	400	1.7	96.9	120	4.36168e+06	553.26	918065	68.817	2e-05	138.235	226.935	146.352	41.7383	40.2956	1.01059	0.184771	0.0674008	0.103478	0.64435	0.807896	11.269	13.73
1779	99.7472	20	600	1.4	400	1.7	219.1	120	1.93037e+06	553.236	918065	114.194	6e-05	138.23	227.309	163.916	23.7808	40.2939	1.1439	0.417474	0.0673956	0.102488	0.412642	1.82545	4.98736	13.73
1568	225.455	20	600	1.4	400	1.7	96.9	120	4.36314e+06	553.216	918065	68.8005	2e-05	138.224	226.917	146.332	41.7437	40.2925	1.01047	0.184695	0.0673955	0.10347	0.644439	0.807625	11.2727	13.73
457	226.078	20	600	1.4	400	1.7	96.6	120	4.37519e+06	552.86	918065	68.6653	2e-05	138.135	226.769	146.168	41.7885	40.2665	1.00947	0.184067	0.0673521	0.103408	0.645172	0.8054	11.3039	13.73
44	226.094	20	600	1.4	400	1.7	96.6	120	4.37552e+06	552.851	918065	68.6617	2e-05	138.132	226.765	146.163	41.7897	40.2658	1.00945	0.184051	0.067351	0.103407	0.645192	0.805341	11.3047	13.73
857	226.476	20	600	1.4	400	1.7	96.5	120	4.3829e+06	552.632	918065	68.5791	2e-05	138.078	226.674	146.063	41.817	40.2499	1.00884	0.183668	0.0673243	0.103369	0.645639	0.803983	11.3238	13.73
331	99.1763	20	600	1.4	400	1.7	220.3	120	1.91932e+06	552.493	918065	114.537	6e-05	138.044	227.006	163.796	23.6461	40.2397	1.14351	0.419312	0.067305	0.102346	0.411037	1.83595	4.95882	13.73
1876	226.785	20	600	1.4	400	1.7	96.3	120	4.38889e+06	552.454	918065	68.5122	2e-05	138.033	226.6	145.981	41.8391	40.2369	1.00834	0.183358	0.0673026	0.103338	0.646001	0.802887	11.3393	13.73
1073	226.952	20	600	1.4	400	1.7	96.3	120	4.39212e+06	552.358	918065	68.4762	2e-05	138.009	226.56	145.937	41.8509	40.2299	1.00808	0.183191	0.0672909	0.103321	0.646197	0.802296	11.3476	13.73
1679	99.0152	20	600	1.4	400	1.7	220.7	120	1.9162e+06	552.28	918065	114.634	6e-05	137.991	226.919	163.762	23.6079	40.2243	1.14339	0.419833	0.0672792	0.102306	0.410582	1.83894	4.95076	13.73
1308	227.145	20	600	1.4	400	1.7	96.2	120	4.39585e+06	552.247	918065	68.4347	2e-05	137.982	226.514	145.886	41.8646	40.2218	1.00777	0.182999	0.0672774	0.103302	0.646422	0.801615	11.3573	13.73
1538	227.273	20	600	1.4	400	1.7	96.1	120	4.39832e+06	552.173	918065	68.4073	2e-05	137.963	226.484	145.853	41.8736	40.2165	1.00756	0.182872	0.0672685	0.103289	0.64657	0.801165	11.3636	13.73
1465	227.524	20	600	1.4	400	1.7	96	120	4.40318e+06	552.028	918065	68.3533	2e-05	137.927	226.424	145.786	41.8914	40.2059	1.00716	0.182622	0.0672508	0.103264	0.646863	0.80028	11.3762	13.73
564	227.544	20	600	1.4	400	1.7	96	120	4.40357e+06	552.017	918065	68.349	2e-05	137.924	226.419	145.781	41.8928	40.2051	1.00713	0.182602	0.0672494	0.103262	0.646886	0.800209	11.3772	13.73
758	227.576	20	600	1.4	400	1.7	96	120	4.4042e+06	551.998	918065	68.342	2e-05	137.919	226.411	145.772	41.8951	40.2037	1.00708	0.18257	0.0672471	0.103259	0.646924	0.800096	11.3788	13.73
621	227.598	20	600	1.4	400	1.7	96	120	4.40461e+06	551.986	918065	68.3374	2e-05	137.916	226.406	145.767	41.8966	40.2028	1.00705	0.182549	0.0672456	0.103257	0.646949	0.80002	11.3799	13.73
589	227.81	20	600	1.4	400	1.7	95.9	120	4.40872e+06	551.863	918065	68.2919	2e-05	137.886	226.355	145.711	41.9116	40.1939	1.00671	0.182338	0.0672307	0.103235	0.647195	0.799276	11.3905	13.73
1420	98.6619	20	600	1.4	400	1.7	221.5	120	1.90937e+06	551.811	918065	114.848	6e-05	137.874	226.727	163.686	23.5242	40.1901	1.14314	0.420979	0.067222	0.102216	0.409583	1.84552	4.9331	13.73
1406	228.324	20	600	1.4	400	1.7	95.7	120	4.41867e+06	551.566	918065	68.1819	2e-05	137.811	226.231	145.575	41.9476	40.1722	1.00589	0.18183	0.0671945	0.103184	0.647792	0.797476	11.4162	13.73
713	228.342	20	600	1.4	400	1.7	95.7	120	4.41901e+06	551.556	918065	68.1781	2e-05	137.809	226.227	145.571	41.9489	40.1715	1.00586	0.181812	0.0671932	0.103182	0.647813	0.797414	11.4171	13.73
258	228.379	20	600	1.4	400	1.7	95.7	120	4.41974e+06	551.534	918065	68.1701	2e-05	137.803	226.218	145.561	41.9515	40.1699	1.0058	0.181775	0.0671906	0.103178	0.647856	0.797283	11.419	13.73
747	228.39	20	600	1.4	400	1.7	95.7	120	4.41994e+06	551.528	918065	68.1678	2e-05	137.802	226.216	145.558	41.9522	40.1695	1.00578	0.181765	0.0671898	0.103177	0.647868	0.797246	11.4195	13.73
1370	228.474	20	600	1.4	400	1.7	95.6	120	4.42158e+06	551.479	918065	68.1498	2e-05	137.79	226.195	145.536	41.9581	40.1659	1.00565	0.181682	0.0671839	0.103169	0.647966	0.796952	11.4237	13.73
1632	98.1145	20	600	1.4	400	1.7	222.7	120	1.89877e+06	551.074	918065	115.181	6e-05	137.69	226.426	163.564	23.3939	40.1364	1.14273	0.422762	0.0671322	0.102075	0.408031	1.85582	4.90572	13.73
62	98.0593	20	600	1.4	400	1.7	222.8	120	1.89771e+06	550.999	918065	115.214	6e-05	137.671	226.395	163.552	23.3808	40.131	1.14268	0.422942	0.0671231	0.102061	0.407874	1.85687	4.90297	13.73
410	229.404	20	600	1.4	400	1.7	95.2	120	4.43957e+06	550.939	918065	67.9518	2e-05	137.655	225.971	145.29	42.0228	40.1266	1.00416	0.180768	0.0671181	0.103075	0.649039	0.793721	11.4702	13.73
775	229.516	20	600	1.4	400	1.7	95.2	120	4.44174e+06	550.873	918065	67.9281	2e-05	137.638	225.944	145.261	42.0305	40.1218	1.00398	0.180658	0.0671102	0.103064	0.649168	0.793333	11.4758	13.73
35	229.828	20	600	1.4	400	1.7	95.1	120	4.44777e+06	550.692	918065	67.862	2e-05	137.593	225.868	145.178	42.052	40.1086	1.00348	0.180354	0.067088	0.103032	0.649526	0.792257	11.4914	13.73
114	230.003	20	600	1.4	400	1.7	95	120	4.45115e+06	550.59	918065	67.8251	2e-05	137.568	225.826	145.132	42.064	40.1012	1.00321	0.180184	0.0670757	0.103014	0.649727	0.791656	11.5001	13.73
1268	97.6698	20	600	1.4	400	1.7	223.7	120	1.89017e+06	550.466	918065	115.453	6e-05	137.538	226.178	163.463	23.2878	40.0921	1.14237	0.424218	0.0670581	0.101959	0.406765	1.86427	4.88349	13.73
379	97.6662	20	600	1.4	400	1.7	223.7	120	1.8901e+06	550.461	918065	115.455	6e-05	137.537	226.176	163.462	23.2869	40.0918	1.14237	0.42423	0.0670575	0.101958	0.406754	1.86434	4.88331	13.73
927	97.624	20	600	1.4	400	1.7	223.8	120	1.88928e+06	550.403	918065	115.481	6e-05	137.522	226.152	163.452	23.2768	40.0875	1.14234	0.424369	0.0670504	0.101947	0.406634	1.86515	4.8812	13.73
1333	97.5572	20	600	1.4	400	1.7	224	120	1.88799e+06	550.311	918065	115.522	6e-05	137.499	226.114	163.437	23.2608	40.0808	1.14228	0.424588	0.0670392	0.101929	0.406443	1.86642	4.87786	13.73
796	97.3988	20	600	1.4	400	1.7	224.3	120	1.88492e+06	550.091	918065	115.619	6e-05	137.444	226.025	163.4	23.2229	40.0649	1.14215	0.425109	0.0670125	0.101888	0.405991	1.86946	4.86994	13.73
1898	231.526	20	600	1.4	400	1.7	94.4	120	4.48062e+06	549.699	918065	67.5046	2e-05	137.345	225.456	144.73	42.1678	40.0362	1.00078	0.178709	0.0669671	0.102859	0.651465	0.786449	11.5763	13.73
1361	97.0962	20	600	1.4	400	1.7	225	120	1.87907e+06	549.67	918065	115.805	6e-05	137.339	225.852	163.328	23.1504	40.0341	1.1419	0.426107	0.0669611	0.101807	0.405125	1.87528	4.85481	13.73
1909	97.0932	20	600	1.4	400	1.7	225	120	1.87901e+06	549.665	918065	115.807	6e-05	137.338	225.85	163.327	23.1497	40.0338	1.1419	0.426117	0.0669606	0.101806	0.405117	1.87534	4.85466	13.73
1521	231.669	20	600	1.4	400	1.7	94.3	120	4.4834e+06	549.614	918065	67.4746	2e-05	137.324	225.421	144.692	42.1775	40.0301	1.00055	0.17857	0.0669568	0.102845	0.651628	0.785961	11.5835	13.73
1861	97.0393	20	600	1.4	400	1.7	225.2	120	1.87797e+06	549.59	918065	115.84	6e-05	137.319	225.82	163.314	23.1367	40.0283	1.14186	0.426295	0.0669514	0.101792	0.404962	1.87638	4.85197	13.73
1453	231.77	20	600	1.4	400	1.7	94.3	120	4.48536e+06	549.555	918065	67.4534	2e-05	137.309	225.396	144.665	42.1843	40.0258	1.00039	0.178473	0.0669495	0.102834	0.651743	0.785618	11.5885	13.73
768	96.9941	20	600	1.4	400	1.7	225.3	120	1.87709e+06	549.526	918065	115.868	6e-05	137.303	225.794	163.304	23.1258	40.0237	1.14182	0.426444	0.0669436	0.10178	0.404832	1.87726	4.8497	13.73
130	231.855	20	600	1.4	400	1.7	94.2	120	4.48701e+06	549.505	918065	67.4356	2e-05	137.296	225.375	144.643	42.19	40.0221	1.00025	0.178391	0.0669435	0.102826	0.65184	0.78533	11.5928	13.73
1326	231.907	20	600	1.4	400	1.7	94.2	120	4.488e+06	549.474	918065	67.4249	2e-05	137.289	225.363	144.629	42.1935	40.0199	1.00017	0.178342	0.0669398	0.10282	0.651898	0.785155	11.5953	13.73
1143	231.951	20	600	1.4	400	1.7	94.2	120	4.48885e+06	549.449	918065	67.4158	2e-05	137.282	225.352	144.618	42.1964	40.018	1.0001	0.1783	0.0669367	0.102816	0.651947	0.785008	11.5975	13.73
120	232.147	20	600	1.4	400	1.7	94.1	120	4.49265e+06	549.333	918065	67.3748	1e-05	137.254	225.304	144.566	42.2096	40.0096	0.999785	0.178112	0.0669226	0.102796	0.65217	0.784344	11.6073	13.73
752	232.254	20	600	1.4	400	1.7	94.1	120	4.49473e+06	549.27	918065	67.3523	1e-05	137.238	225.278	144.537	42.2168	40.005	0.999614	0.178009	0.0669149	0.102785	0.652292	0.783981	11.6127	13.73
1658	232.488	20	600	1.4	400	1.7	94	120	4.49925e+06	549.132	918065	67.3036	1e-05	137.203	225.221	144.476	42.2325	39.995	0.999241	0.177785	0.0668981	0.102761	0.652556	0.783192	11.6244	13.73
873	232.509	20	600	1.4	400	1.7	94	120	4.49965e+06	549.12	918065	67.2994	1e-05	137.2	225.216	144.47	42.2338	39.9941	0.999209	0.177766	0.0668966	0.102759	0.652579	0.783123	11.6254	13.73
1987	96.586	20	600	1.4	400	1.7	226.2	120	1.86919e+06	548.949	918065	116.12	6e-05	137.159	225.558	163.205	23.0277	39.9817	1.14146	0.427796	0.0668733	0.10167	0.403661	1.88519	4.8293	13.73
1029	232.827	20	600	1.4	400	1.7	93.8	120	4.5058e+06	548.933	918065	67.2332	1e-05	137.153	225.138	144.386	42.255	39.9804	0.998702	0.177462	0.0668738	0.102726	0.652938	0.782054	11.6413	13.73
1088	233.144	20	600	1.4	400	1.7	93.7	120	4.51195e+06	548.745	918065	67.1674	1e-05	137.107	225.06	144.302	42.2761	39.9668	0.998196	0.17716	0.0668509	0.102693	0.653295	0.780989	11.6572	13.73
720	233.149	20	600	1.4	400	1.7	93.7	120	4.51205e+06	548.742	918065	67.1663	1e-05	137.106	225.059	144.301	42.2765	39.9666	0.998188	0.177155	0.0668506	0.102693	0.653301	0.780972	11.6575	13.73
256	96.4147	20	600	1.4	400	1.7	226.6	120	1.86588e+06	548.705	918065	116.227	6e-05	137.098	225.458	163.163	22.9864	39.9639	1.14131	0.428366	0.0668436	0.101623	0.403168	1.88854	4.82074	13.73
289	233.236	20	600	1.4	400	1.7	93.7	120	4.51372e+06	548.691	918065	67.1484	1e-05	137.093	225.037	144.278	42.2822	39.9628	0.99805	0.177073	0.0668443	0.102684	0.653399	0.780682	11.6618	13.73
1105	233.589	20	600	1.4	400	1.7	93.5	120	4.52056e+06	548.482	918065	67.0752	1e-05	137.041	224.951	144.185	42.3056	39.9476	0.997487	0.176738	0.0668189	0.102648	0.653796	0.779502	11.6794	13.73
334	96.19	20	600	1.4	400	1.7	227.2	120	1.86153e+06	548.383	918065	116.366	6e-05	137.017	225.326	163.107	22.9322	39.9404	1.14111	0.429114	0.0668043	0.101562	0.40252	1.89295	4.8095	13.73
707	96.1417	20	600	1.4	400	1.7	227.3	120	1.8606e+06	548.313	918065	116.396	6e-05	137	225.298	163.095	22.9205	39.9353	1.14107	0.429275	0.0667958	0.101548	0.402381	1.8939	4.80709	13.73
1767	233.965	20	600	1.4	400	1.7	93.4	120	4.52783e+06	548.259	918065	66.9976	1e-05	136.985	224.858	144.085	42.3304	39.9314	0.996889	0.176382	0.0667918	0.102609	0.654217	0.778249	11.6982	13.73
144	233.989	20	600	1.4	400	1.7	93.4	120	4.52831e+06	548.245	918065	66.9925	1e-05	136.982	224.852	144.079	42.332	39.9303	0.99685	0.176359	0.06679	0.102606	0.654245	0.778167	11.6995	13.73
772	96.0144	20	600	1.4	400	1.7	227.6	120	1.85813e+06	548.129	918065	116.476	6e-05	136.954	225.222	163.063	22.8897	39.9219	1.14095	0.4297	0.0667734	0.101513	0.402013	1.89641	4.80072	13.73
944	234.217	20	600	1.4	400	1.7	93.3	120	4.53271e+06	548.11	918065	66.9456	1e-05	136.948	224.796	144.019	42.3469	39.9205	0.996487	0.176144	0.0667735	0.102583	0.654499	0.777411	11.7108	13.73
1978	234.558	20	600	1.4	400	1.7	93.2	120	4.53932e+06	547.907	918065	66.8754	1e-05	136.897	224.712	143.928	42.3693	39.9057	0.995944	0.175823	0.0667488	0.102548	0.654881	0.77628	11.7279	13.73
1304	95.8527	20	600	1.4	400	1.7	228	120	1.855e+06	547.894	918065	116.577	6e-05	136.896	225.127	163.022	22.8506	39.9048	1.1408	0.430241	0.0667448	0.101469	0.401546	1.89961	4.79264	13.73
261	234.86	20	600	1.4	400	1.7	93	120	4.54515e+06	547.728	918065	66.8135	1e-05	136.852	224.638	143.849	42.3889	39.8927	0.995464	0.17554	0.066727	0.102516	0.655217	0.775284	11.743	13.73
1255	95.6864	20	600	1.4	400	1.7	228.3	120	1.85178e+06	547.652	918065	116.681	6e-05	136.835	225.027	162.979	22.8103	39.8872	1.14065	0.430798	0.0667153	0.101422	0.401064	1.90291	4.78432	13.73
777	235.006	20	600	1.4	400	1.7	93	120	4.54798e+06	547.641	918065	66.7835	1e-05	136.831	224.601	143.81	42.3985	39.8864	0.995232	0.175403	0.0667164	0.102501	0.655379	0.774802	11.7503	13.73
957	235.007	20	600	1.4	400	1.7	93	120	4.54801e+06	547.64	918065	66.7832	1e-05	136.83	224.601	143.81	42.3985	39.8863	0.995229	0.175401	0.0667163	0.102501	0.655381	0.774797	11.7504	13.73
1186	235.066	20	600	1.4	400	1.7	93	120	4.54915e+06	547.605	918065	66.7711	1e-05	136.822	224.587	143.794	42.4024	39.8837	0.995136	0.175346	0.0667121	0.102495	0.655447	0.774603	11.7533	13.73
369	235.482	20	600	1.4	400	1.7	92.8	120	4.55719e+06	547.357	918065	66.686	1e-05	136.76	224.484	143.684	42.4293	39.8657	0.994474	0.174957	0.0666819	0.102452	0.655909	0.773235	11.7741	13.73
744	235.807	20	600	1.4	400	1.7	92.7	120	4.56349e+06	547.163	918065	66.6196	1e-05	136.711	224.403	143.598	42.4503	39.8516	0.993957	0.174654	0.0666583	0.102418	0.65627	0.772168	11.7904	13.73
1227	95.3035	20	600	1.4	400	1.7	229.3	120	1.84437e+06	547.089	918065	116.921	6e-05	136.694	224.797	162.88	22.7173	39.8462	1.14028	0.432084	0.0666467	0.101315	0.399954	1.91056	4.76517	13.73
432	236.618	20	600	1.4	400	1.7	92.3	120	4.57917e+06	546.679	918065	66.4547	1e-05	136.59	224.202	143.384	42.5023	39.8163	0.992668	0.173902	0.0665992	0.102334	0.657165	0.769524	11.8309	13.73
959	236.624	20	600	1.4	400	1.7	92.3	120	4.57929e+06	546.675	918065	66.4534	1e-05	136.589	224.2	143.382	42.5027	39.816	0.992658	0.173896	0.0665988	0.102333	0.657172	0.769503	11.8312	13.73
132	236.808	20	600	1.4	400	1.7	92.3	120	4.58286e+06	546.564	918065	66.416	1e-05	136.562	224.155	143.334	42.5145	39.808	0.992365	0.173726	0.0665853	0.102314	0.657375	0.768904	11.8404	13.73
1409	94.9301	20	600	1.4	400	1.7	230.2	120	1.83715e+06	546.534	918065	117.156	6e-05	136.556	224.57	162.782	22.6264	39.8058	1.13991	0.433343	0.0665791	0.10121	0.398868	1.91807	4.74651	13.73
1456	236.983	20	600	1.4	400	1.7	92.2	120	4.58625e+06	546.459	918065	66.3806	1e-05	136.535	224.111	143.287	42.5256	39.8003	0.992087	0.173564	0.0665726	0.102295	0.657568	0.768336	11.8492	13.73
812	237.02	20	600	1.4	400	1.7	92.2	120	4.58695e+06	546.438	918065	66.3732	1e-05	136.53	224.102	143.278	42.5279	39.7987	0.99203	0.17353	0.0665699	0.102292	0.657608	0.768219	11.851	13.73
54	237.239	20	600	1.4	400	1.7	92.1	120	4.59119e+06	546.306	918065	66.3289	1e-05	136.497	224.047	143.22	42.5418	39.7892	0.991681	0.173329	0.0665539	0.102269	0.657849	0.767509	11.8619	13.73
422	237.27	20	600	1.4	400	1.7	92.1	120	4.59179e+06	546.288	918065	66.3226	1e-05	136.493	224.04	143.212	42.5438	39.7878	0.991632	0.1733	0.0665516	0.102266	0.657883	0.767409	11.8635	13.73
528	94.7448	20	600	1.4	400	1.7	230.6	120	1.83356e+06	546.256	918065	117.273	6e-05	136.486	224.457	162.732	22.5813	39.7855	1.13973	0.43397	0.0665452	0.101157	0.398328	1.92182	4.73724	13.73
1418	237.451	20	600	1.4	400	1.7	92	120	4.5953e+06	546.179	918065	66.2859	1e-05	136.465	223.995	143.164	42.5553	39.7799	0.991344	0.173133	0.0665384	0.102247	0.658082	0.766822	11.8726	13.73
754	237.477	20	600	1.4	400	1.7	92	120	4.59579e+06	546.164	918065	66.2809	1e-05	136.462	223.988	143.157	42.5569	39.7788	0.991304	0.17311	0.0665365	0.102244	0.65811	0.766741	11.8738	13.73
1680	94.6587	20	600	1.4	400	1.7	230.8	120	1.8319e+06	546.127	918065	117.327	6e-05	136.454	224.404	162.709	22.5602	39.7761	1.13964	0.434262	0.0665295	0.101132	0.398076	1.92357	4.73293	13.73
1116	94.5897	20	600	1.4	400	1.7	231	120	1.83056e+06	546.023	918065	117.371	6e-05	136.428	224.361	162.69	22.5434	39.7685	1.13957	0.434496	0.0665168	0.101112	0.397875	1.92498	4.72948	13.73
1316	237.863	20	600	1.4	400	1.7	91.9	120	4.60326e+06	545.932	918065	66.203	1e-05	136.404	223.892	143.055	42.5813	39.7619	0.990691	0.172755	0.0665083	0.102203	0.658533	0.765497	11.8931	13.73
344	237.876	20	600	1.4	400	1.7	91.9	120	4.60352e+06	545.924	918065	66.2003	1e-05	136.402	223.889	143.051	42.5821	39.7613	0.99067	0.172743	0.0665073	0.102202	0.658547	0.765454	11.8938	13.73
1839	94.4244	20	600	1.4	400	1.7	231.4	120	1.82736e+06	545.772	918065	117.476	6e-05	136.365	224.259	162.645	22.503	39.7503	1.1394	0.435057	0.0664863	0.101065	0.397392	1.92835	4.72122	13.73
1101	238.421	20	600	1.4	400	1.7	91.6	120	4.61407e+06	545.596	918065	66.0907	1e-05	136.32	223.752	142.907	42.6163	39.7374	0.989804	0.172245	0.0664674	0.102145	0.659143	0.763703	11.9211	13.73
1201	94.2903	20	600	1.4	400	1.7	231.7	120	1.82477e+06	545.568	918065	117.561	6e-05	136.314	224.175	162.608	22.4702	39.7354	1.13926	0.435513	0.0664614	0.101026	0.397	1.93109	4.71451	13.73
417	94.1807	20	600	1.4	400	1.7	232	120	1.82265e+06	545.401	918065	117.63	6e-05	136.273	224.107	162.578	22.4433	39.7233	1.13915	0.435886	0.0664411	0.100994	0.396679	1.93334	4.70904	13.73
513	94.1644	20	600	1.4	400	1.7	232	120	1.82233e+06	545.376	918065	117.641	6e-05	136.266	224.097	162.574	22.4393	39.7214	1.13913	0.435942	0.066438	0.100989	0.396631	1.93367	4.70822	13.73
1775	94.1059	20	600	1.4	400	1.7	232.2	120	1.8212e+06	545.287	918065	117.678	6e-05	136.244	224.06	162.557	22.425	39.7149	1.13907	0.436141	0.0664271	0.100972	0.39646	1.93487	4.7053	13.73
740	94.0396	20	600	1.4	400	1.7	232.3	120	1.81991e+06	545.185	918065	117.72	6e-05	136.219	224.019	162.539	22.4088	39.7075	1.139	0.436367	0.0664147	0.100953	0.396265	1.93624	4.70198	13.73
1445	239.172	20	600	1.4	400	1.7	91.4	120	4.62861e+06	545.143	918065	65.9403	1e-05	136.206	223.564	142.709	42.6632	39.7044	0.988613	0.171561	0.0664122	0.102066	0.659961	0.761305	11.9586	13.73
1542	94.0103	20	600	1.4	400	1.7	232.4	120	1.81935e+06	545.14	918065	117.739	6e-05	136.207	224	162.531	22.4016	39.7042	1.13897	0.436467	0.0664093	0.100944	0.396179	1.93684	4.70051	13.73
1362	239.51	20	600	1.4	400	1.7	91.2	120	4.63514e+06	544.939	918065	65.8728	1e-05	136.155	223.48	142.619	42.6841	39.6896	0.988077	0.171255	0.0663873	0.10203	0.660327	0.760232	11.9755	13.73
1656	93.8162	20	600	1.4	400	1.7	232.9	120	1.81559e+06	544.841	918065	117.863	6e-05	136.133	223.878	162.476	22.3539	39.6825	1.13876	0.43713	0.0663728	0.100887	0.395609	1.94085	4.69081	13.73
1708	93.7418	20	600	1.4	400	1.7	233.1	120	1.81415e+06	544.726	918065	117.91	6e-05	136.104	223.831	162.455	22.3357	39.6741	1.13868	0.437385	0.0663588	0.100866	0.395391	1.94239	4.68709	13.73
52	93.6631	20	600	1.4	400	1.7	233.3	120	1.81263e+06	544.604	918065	117.961	7e-05	136.073	223.781	162.433	22.3163	39.6652	1.13859	0.437655	0.0663439	0.100842	0.395159	1.94402	4.68315	13.73
1266	240.288	20	600	1.4	400	1.7	90.9	120	4.65021e+06	544.467	918065	65.7179	1e-05	136.038	223.284	142.414	42.732	39.6552	0.986843	0.170553	0.06633	0.101948	0.661169	0.757769	12.0144	13.73
724	240.349	20	600	1.4	400	1.7	90.9	120	4.65139e+06	544.431	918065	65.7058	1e-05	136.029	223.269	142.397	42.7357	39.6526	0.986747	0.170498	0.0663255	0.101942	0.661235	0.757577	12.0175	13.73
1595	240.428	20	600	1.4	400	1.7	90.9	120	4.65291e+06	544.383	918065	65.6903	1e-05	136.017	223.249	142.377	42.7405	39.6491	0.986622	0.170427	0.0663197	0.101933	0.66132	0.757329	12.0214	13.73
845	240.653	20	600	1.4	400	1.7	90.8	120	4.65727e+06	544.246	918065	65.6456	1e-05	135.982	223.192	142.317	42.7543	39.6391	0.986265	0.170225	0.066303	0.101909	0.661562	0.75662	12.0327	13.73
1208	93.4065	20	600	1.4	400	1.7	233.9	120	1.80766e+06	544.204	918065	118.125	7e-05	135.974	223.618	162.36	22.2532	39.6361	1.13831	0.438534	0.0662953	0.100766	0.394404	1.94936	4.67033	13.73
1871	93.366	20	600	1.4	400	1.7	234	120	1.80688e+06	544.141	918065	118.151	7e-05	135.958	223.592	162.348	22.2432	39.6315	1.13827	0.438674	0.0662875	0.100754	0.394284	1.95021	4.6683	13.73
1980	241.008	20	600	1.4	400	1.7	90.7	120	4.66413e+06	544.031	918065	65.5754	1e-05	135.929	223.103	142.223	42.7759	39.6235	0.985704	0.169907	0.0662768	0.101872	0.661944	0.755507	12.0504	13.73
617	93.2739	20	600	1.4	400	1.7	234.3	120	1.8051e+06	543.997	918065	118.21	7e-05	135.922	223.533	162.322	22.2205	39.6209	1.13816	0.43899	0.0662699	0.100727	0.394013	1.95213	4.6637	13.73
1500	241.133	20	600	1.4	400	1.7	90.6	120	4.66655e+06	543.955	918065	65.5507	1e-05	135.91	223.072	142.19	42.7835	39.6179	0.985506	0.169796	0.0662676	0.101859	0.662078	0.755115	12.0566	13.73
1417	93.2266	20	600	1.4	400	1.7	234.4	120	1.80418e+06	543.922	918065	118.24	7e-05	135.903	223.502	162.308	22.2089	39.6155	1.13811	0.439153	0.0662609	0.100713	0.393873	1.95312	4.66133	13.73
1200	241.187	20	600	1.4	400	1.7	90.6	120	4.6676e+06	543.922	918065	65.54	1e-05	135.901	223.058	142.176	42.7868	39.6155	0.985419	0.169747	0.0662635	0.101853	0.662137	0.754944	12.0594	13.73
12	93.1721	20	600	1.4	400	1.7	234.5	120	1.80313e+06	543.836	918065	118.275	7e-05	135.882	223.467	162.292	22.1954	39.6093	1.13805	0.439341	0.0662504	0.100696	0.393712	1.95427	4.6586	13.73
1762	241.338	20	600	1.4	400	1.7	90.5	120	4.67052e+06	543.831	918065	65.5102	1e-05	135.879	223.02	142.136	42.796	39.6089	0.985181	0.169612	0.0662524	0.101837	0.662298	0.754473	12.0669	13.73
85	93.1321	20	600	1.4	400	1.7	234.6	120	1.80235e+06	543.773	918065	118.301	7e-05	135.866	223.441	162.281	22.1856	39.6047	1.13801	0.439478	0.0662428	0.100685	0.393594	1.9551	4.6566	13.73
203	241.573	20	600	1.4	400	1.7	90.4	120	4.67508e+06	543.687	918065	65.4638	1e-05	135.843	222.96	142.074	42.8102	39.5984	0.984808	0.169402	0.0662349	0.101812	0.662551	0.753737	12.0787	13.73
714	241.914	20	600	1.4	400	1.7	90.3	120	4.68166e+06	543.48	918065	65.3969	1e-05	135.791	222.875	141.984	42.8307	39.5833	0.98427	0.1691	0.0662097	0.101776	0.662915	0.752677	12.0957	13.73
93	242.039	20	600	1.4	400	1.7	90.3	120	4.68408e+06	543.404	918065	65.3723	1e-05	135.772	222.843	141.951	42.8382	39.5778	0.984072	0.168989	0.0662004	0.101762	0.663048	0.752289	12.1019	13.73
1677	242.97	20	600	1.4	400	1.7	89.9	120	4.70211e+06	542.836	918065	65.1898	1e-05	135.63	222.607	141.705	42.8939	39.5364	0.982599	0.168165	0.0661312	0.101663	0.664041	0.749404	12.1485	13.73
1414	243.225	20	600	1.4	400	1.7	89.8	120	4.70704e+06	542.68	918065	65.1402	1e-05	135.591	222.543	141.638	42.9091	39.5251	0.982197	0.167941	0.0661123	0.101636	0.664311	0.74862	12.1612	13.73
1253	243.352	20	600	1.4	400	1.7	89.8	120	4.7095e+06	542.603	918065	65.1153	1e-05	135.572	222.51	141.604	42.9166	39.5194	0.981995	0.167829	0.0661028	0.101622	0.664446	0.748228	12.1676	13.73
595	92.3846	20	600	1.4	400	1.7	236.5	120	1.78789e+06	542.582	918065	118.784	7e-05	135.568	222.954	162.059	22.0007	39.518	1.13714	0.442064	0.0660977	0.100458	0.39138	1.97092	4.61923	13.73
641	243.567	20	600	1.4	400	1.7	89.7	120	4.71367e+06	542.471	918065	65.0734	1e-05	135.539	222.456	141.547	42.9293	39.5098	0.981655	0.16764	0.0660868	0.101599	0.664674	0.747567	12.1784	13.73
311	92.2605	20	600	1.4	400	1.7	236.8	120	1.78548e+06	542.382	918065	118.864	7e-05	135.518	222.872	162.022	21.9699	39.5034	1.13699	0.442495	0.0660732	0.10042	0.391011	1.97358	4.61302	13.73
1638	243.887	20	600	1.4	400	1.7	89.6	120	4.71985e+06	542.275	918065	65.0112	1e-05	135.49	222.375	141.463	42.9482	39.4956	0.981151	0.16736	0.066063	0.101565	0.665012	0.746587	12.1944	13.73
956	244.068	20	600	1.4	400	1.7	89.5	120	4.72335e+06	542.165	918065	64.9762	1e-05	135.462	222.329	141.415	42.9588	39.4875	0.980865	0.167202	0.0660495	0.101546	0.665203	0.746034	12.2034	13.73
1894	244.359	20	600	1.4	400	1.7	89.4	120	4.72898e+06	541.986	918065	64.9198	1e-05	135.418	222.255	141.338	42.9759	39.4745	0.980406	0.166948	0.0660278	0.101515	0.66551	0.745146	12.2179	13.73
1944	244.449	20	600	1.4	400	1.7	89.4	120	4.73074e+06	541.931	918065	64.9022	1e-05	135.404	222.232	141.314	42.9812	39.4705	0.980263	0.166868	0.066021	0.101505	0.665605	0.74487	12.2225	13.73
1527	244.834	20	600	1.4	400	1.7	89.2	120	4.73818e+06	541.695	918065	64.8278	1e-05	135.345	222.134	141.213	43.0036	39.4533	0.979656	0.166534	0.0659922	0.101464	0.66601	0.743699	12.2417	13.73
1250	245.233	20	600	1.4	400	1.7	89.1	120	4.74589e+06	541.45	918065	64.7509	1e-05	135.284	222.032	141.107	43.0268	39.4355	0.979028	0.166188	0.0659624	0.101421	0.666429	0.742491	12.2616	13.73
1972	91.6188	20	600	1.4	400	1.7	238.5	120	1.77306e+06	541.335	918065	119.283	7e-05	135.257	222.444	161.824	21.8103	39.4271	1.13621	0.444734	0.0659457	0.100221	0.389099	1.9874	4.58094	13.73
1188	245.549	20	600	1.4	400	1.7	89	120	4.75201e+06	541.256	918065	64.69	1e-05	135.235	221.951	141.024	43.0451	39.4213	0.978529	0.165914	0.0659388	0.101387	0.66676	0.741534	12.2774	13.73
179	91.5318	20	600	1.4	400	1.7	238.7	120	1.77138e+06	541.192	918065	119.34	7e-05	135.221	222.385	161.797	21.7887	39.4167	1.1361	0.445039	0.0659282	0.100194	0.388839	1.98929	4.57659	13.73
391	91.5146	20	600	1.4	400	1.7	238.8	120	1.77105e+06	541.163	918065	119.351	7e-05	135.214	222.374	161.791	21.7844	39.4146	1.13608	0.445099	0.0659248	0.100189	0.388787	1.98966	4.57573	13.73
163	245.725	20	600	1.4	400	1.7	88.9	120	4.75542e+06	541.147	918065	64.6562	1e-05	135.208	221.906	140.977	43.0553	39.4134	0.978252	0.165762	0.0659256	0.101368	0.666944	0.741003	12.2862	13.73
1068	245.882	20	600	1.4	400	1.7	88.9	120	4.75846e+06	541.051	918065	64.626	1e-05	135.184	221.866	140.936	43.0643	39.4064	0.978004	0.165627	0.0659138	0.101351	0.667108	0.74053	12.2941	13.73
102	91.3628	20	600	1.4	400	1.7	239.2	120	1.76811e+06	540.912	918065	119.45	7e-05	135.151	222.271	161.744	21.7465	39.3963	1.13589	0.445632	0.0658941	0.100141	0.388333	1.99297	4.56814	13.73
363	91.2957	20	600	1.4	400	1.7	239.3	120	1.76681e+06	540.801	918065	119.494	7e-05	135.123	222.225	161.722	21.7298	39.3882	1.1358	0.445867	0.0658806	0.10012	0.388132	1.99443	4.56479	13.73
615	246.561	20	600	1.4	400	1.7	88.6	120	4.77159e+06	540.633	918065	64.496	1e-05	135.08	221.693	140.757	43.1032	39.3759	0.976935	0.165043	0.0658629	0.101278	0.667816	0.738492	12.328	13.73
1228	246.712	20	600	1.4	400	1.7	88.6	120	4.77452e+06	540.539	918065	64.4671	1e-05	135.056	221.654	140.717	43.1118	39.3691	0.976697	0.164914	0.0658515	0.101262	0.667973	0.738038	12.3356	13.73
1783	91.1185	20	600	1.4	400	1.7	239.8	120	1.76338e+06	540.505	918065	119.611	7e-05	135.049	222.105	161.666	21.6855	39.3667	1.13557	0.446491	0.0658446	0.100064	0.387601	1.99831	4.55592	13.73
188	91.0375	20	600	1.4	400	1.7	240	120	1.76182e+06	540.37	918065	119.664	7e-05	135.015	222.049	161.64	21.6652	39.3568	1.13547	0.446776	0.0658281	0.100038	0.387358	2.00009	4.55188	13.73
1848	90.6625	20	600	1.4	400	1.7	241	120	1.75456e+06	539.739	918065	119.911	7e-05	134.858	221.791	161.519	21.5713	39.3108	1.13498	0.4481	0.0657512	0.0999185	0.386231	2.00836	4.53313	13.73
567	248.052	20	600	1.4	400	1.7	88.1	120	4.80045e+06	539.712	918065	64.2122	1e-05	134.849	221.311	140.364	43.1876	39.3089	0.97459	0.163772	0.0657507	0.101117	0.66936	0.734053	12.4026	13.73
848	90.4345	20	600	1.4	400	1.7	241.6	120	1.75015e+06	539.351	918065	120.062	7e-05	134.761	221.632	161.444	21.5141	39.2826	1.13468	0.448907	0.065704	0.0998451	0.385544	2.01342	4.52173	13.73
1755	248.769	20	600	1.4	400	1.7	87.8	120	4.81432e+06	539.268	918065	64.0766	1e-05	134.738	221.127	140.175	43.2277	39.2765	0.973464	0.163165	0.0656966	0.101039	0.670099	0.731937	12.4384	13.73
1731	90.3514	20	600	1.4	400	1.7	241.8	120	1.74854e+06	539.21	918065	120.117	7e-05	134.726	221.574	161.416	21.4932	39.2723	1.13456	0.449202	0.0656868	0.0998182	0.385293	2.01528	4.51757	13.73
824	249.506	20	600	1.4	400	1.7	87.6	120	4.8286e+06	538.81	918065	63.9377	1e-05	134.624	220.937	139.98	43.2686	39.2432	0.972306	0.162545	0.0656409	0.100959	0.670855	0.729773	12.4753	13.73
49	249.511	20	600	1.4	400	1.7	87.6	120	4.82869e+06	538.807	918065	63.9368	1e-05	134.623	220.936	139.979	43.2689	39.243	0.972298	0.162541	0.0656406	0.100959	0.67086	0.729759	12.4756	13.73
1654	90.1092	20	600	1.4	400	1.7	242.5	120	1.74385e+06	538.795	918065	120.278	7e-05	134.622	221.405	161.336	21.4323	39.2421	1.13424	0.450063	0.0656362	0.0997396	0.384561	2.02069	4.50546	13.73
1577	249.557	20	600	1.4	400	1.7	87.6	120	4.82959e+06	538.778	918065	63.9281	1e-05	134.616	220.924	139.967	43.2714	39.2409	0.972226	0.162502	0.0656371	0.100954	0.670907	0.729624	12.4779	13.73
678	90.0467	20	600	1.4	400	1.7	242.7	120	1.74264e+06	538.687	918065	120.32	7e-05	134.595	221.361	161.315	21.4166	39.2342	1.13415	0.450285	0.0656231	0.0997192	0.384372	2.02209	4.50234	13.73
1890	89.9942	20	600	1.4	400	1.7	242.8	120	1.74163e+06	538.597	918065	120.355	7e-05	134.572	221.324	161.297	21.4034	39.2277	1.13408	0.450472	0.0656121	0.099702	0.384214	2.02327	4.49971	13.73
689	89.9394	20	600	1.4	400	1.7	242.9	120	1.74056e+06	538.502	918065	120.391	7e-05	134.549	221.285	161.279	21.3896	39.2208	1.134	0.450668	0.0656005	0.0996841	0.384048	2.02451	4.49697	13.73
974	89.8922	20	600	1.4	400	1.7	243.1	120	1.73965e+06	538.42	918065	120.423	7e-05	134.528	221.252	161.263	21.3777	39.2148	1.13394	0.450836	0.0655906	0.0996686	0.383905	2.02557	4.49461	13.73
1899	89.8879	20	600	1.4	400	1.7	243.1	120	1.73957e+06	538.413	918065	120.425	7e-05	134.527	221.249	161.261	21.3766	39.2143	1.13393	0.450851	0.0655897	0.0996672	0.383892	2.02567	4.4944	13.73
1024	89.7341	20	600	1.4	400	1.7	243.5	120	1.73659e+06	538.146	918065	120.528	7e-05	134.46	221.139	161.209	21.3378	39.1949	1.13372	0.4514	0.0655572	0.0996167	0.383426	2.02914	4.48671	13.73
1964	250.663	20	600	1.4	400	1.7	87.2	120	4.85098e+06	538.091	918065	63.7212	1e-05	134.445	220.639	139.676	43.332	39.1909	0.970493	0.161579	0.0655534	0.100833	0.672034	0.726407	12.5331	13.73
610	89.678	20	600	1.4	400	1.7	243.6	120	1.73551e+06	538.049	918065	120.565	7e-05	134.436	221.099	161.19	21.3236	39.1877	1.13364	0.451601	0.0655453	0.0995982	0.383256	2.03041	4.4839	13.73
1345	250.882	20	600	1.4	400	1.7	87.1	120	4.85521e+06	537.955	918065	63.6804	1e-05	134.41	220.582	139.618	43.3439	39.1809	0.97015	0.161398	0.0655368	0.100809	0.672256	0.725773	12.5441	13.73
1648	89.5566	20	600	1.4	400	1.7	244	120	1.73316e+06	537.837	918065	120.647	7e-05	134.383	221.013	161.149	21.293	39.1723	1.13347	0.452035	0.0655195	0.0995581	0.382887	2.03316	4.47783	13.73
1879	251.168	20	600	1.4	400	1.7	87	120	4.86076e+06	537.776	918065	63.627	1e-05	134.366	220.508	139.543	43.3595	39.1679	0.969701	0.16116	0.065515	0.100778	0.672547	0.724944	12.5584	13.73
1434	251.455	20	600	1.4	400	1.7	86.9	120	4.86632e+06	537.597	918065	63.5736	1e-05	134.321	220.434	139.467	43.375	39.1549	0.969252	0.160922	0.0654932	0.100747	0.672838	0.724116	12.5728	13.73
1372	89.3717	20	600	1.4	400	1.7	244.5	120	1.72958e+06	537.513	918065	120.77	7e-05	134.302	220.88	161.085	21.2463	39.1488	1.1332	0.452698	0.0654801	0.0994968	0.382325	2.03737	4.46858	13.73
1800	251.727	20	600	1.4	400	1.7	86.8	120	4.87157e+06	537.428	918065	63.5232	1e-05	134.279	220.364	139.396	43.3896	39.1426	0.968827	0.160698	0.0654726	0.100717	0.673112	0.723335	12.5863	13.73
872	251.77	20	600	1.4	400	1.7	86.8	120	4.87241e+06	537.401	918065	63.5151	1e-05	134.272	220.352	139.385	43.392	39.1406	0.968759	0.160662	0.0654693	0.100712	0.673156	0.723211	12.5885	13.73
1967	251.808	20	600	1.4	400	1.7	86.8	120	4.87314e+06	537.378	918065	63.5082	1e-05	134.266	220.343	139.375	43.394	39.1389	0.9687	0.160631	0.0654664	0.100708	0.673194	0.723103	12.5904	13.73
208	251.818	20	600	1.4	400	1.7	86.8	120	4.87333e+06	537.371	918065	63.5063	1e-05	134.265	220.34	139.372	43.3945	39.1384	0.968685	0.160623	0.0654657	0.100707	0.673204	0.723074	12.5909	13.73
1189	251.837	20	600	1.4	400	1.7	86.8	120	4.87371e+06	537.359	918065	63.5027	1e-05	134.262	220.335	139.367	43.3956	39.1375	0.968655	0.160607	0.0654642	0.100705	0.673224	0.723019	12.5919	13.73
1517	251.889	20	600	1.4	400	1.7	86.7	120	4.8747e+06	537.327	918065	63.4932	1e-05	134.254	220.322	139.353	43.3983	39.1352	0.968574	0.160565	0.0654603	0.100699	0.673276	0.722871	12.5944	13.73
59	89.2339	20	600	1.4	400	1.7	244.9	120	1.72691e+06	537.271	918065	120.863	7e-05	134.241	220.781	161.037	21.2114	39.1311	1.13301	0.453192	0.0654506	0.0994509	0.381906	2.04051	4.4617	13.73
1626	252.145	20	600	1.4	400	1.7	86.7	120	4.87967e+06	537.167	918065	63.4457	1e-05	134.214	220.255	139.286	43.4121	39.1235	0.968173	0.160354	0.0654408	0.100671	0.673534	0.722136	12.6073	13.73
1644	252.251	20	600	1.4	400	1.7	86.6	120	4.88171e+06	537.101	918065	63.4262	1e-05	134.197	220.228	139.258	43.4177	39.1187	0.968008	0.160267	0.0654328	0.10066	0.67364	0.721834	12.6125	13.73
1722	253.044	20	600	1.4	400	1.7	86.3	120	4.89706e+06	536.605	918065	63.2798	1e-05	134.073	220.022	139.05	43.46	39.0826	0.966768	0.159617	0.0653724	0.100573	0.674438	0.71957	12.6522	13.73
264	88.7698	20	600	1.4	400	1.7	246.1	120	1.71793e+06	536.448	918065	121.175	7e-05	134.036	220.444	160.874	21.0938	39.0711	1.13233	0.454863	0.0653503	0.099295	0.380491	2.05118	4.43849	13.73
608	253.334	20	600	1.4	400	1.7	86.2	120	4.90267e+06	536.424	918065	63.2266	1e-05	134.028	219.947	138.974	43.4753	39.0694	0.966316	0.159381	0.0653503	0.100541	0.674728	0.718748	12.6667	13.73
991	88.7198	20	600	1.4	400	1.7	246.3	120	1.71696e+06	536.358	918065	121.209	7e-05	134.013	220.408	160.856	21.0811	39.0646	1.13225	0.455044	0.0653394	0.099278	0.380338	2.05234	4.43599	13.73
1389	253.662	20	600	1.4	400	1.7	86.1	120	4.90903e+06	536.219	918065	63.1663	1e-05	133.977	219.862	138.887	43.4926	39.0545	0.965803	0.159113	0.0653253	0.100505	0.675057	0.717817	12.6831	13.73
415	253.679	20	600	1.4	400	1.7	86.1	120	4.90935e+06	536.208	918065	63.1632	1e-05	133.974	219.858	138.883	43.4935	39.0537	0.965777	0.159099	0.065324	0.100503	0.675074	0.717769	12.684	13.73
1030	253.698	20	600	1.4	400	1.7	86.1	120	4.90971e+06	536.196	918065	63.1598	1e-05	133.971	219.853	138.878	43.4945	39.0528	0.965748	0.159084	0.0653226	0.100501	0.675092	0.717716	12.6849	13.73
915	88.5761	20	600	1.4	400	1.7	246.7	120	1.71418e+06	536.101	918065	121.306	7e-05	133.949	220.302	160.805	21.0446	39.0459	1.13204	0.455564	0.065308	0.0992293	0.379899	2.05567	4.4288	13.73
684	253.879	20	600	1.4	400	1.7	86.1	120	4.91322e+06	536.083	918065	63.1266	1e-05	133.943	219.806	138.83	43.504	39.0446	0.965465	0.158937	0.0653087	0.100481	0.675273	0.717204	12.6939	13.73
975	88.5561	20	600	1.4	400	1.7	246.7	120	1.71379e+06	536.065	918065	121.32	7e-05	133.94	220.288	160.798	21.0395	39.0433	1.13201	0.455636	0.0653036	0.0992225	0.379838	2.05613	4.42781	13.73
1152	254.126	20	600	1.4	400	1.7	86	120	4.91801e+06	535.928	918065	63.0813	1e-05	133.904	219.741	138.765	43.517	39.0333	0.965079	0.158736	0.0652899	0.100454	0.67552	0.716506	12.7063	13.73
562	88.4065	20	600	1.4	400	1.7	247.2	120	1.7109e+06	535.796	918065	121.421	7e-05	133.873	220.177	160.744	21.0015	39.0237	1.13178	0.456178	0.0652708	0.0991715	0.37938	2.05961	4.42032	13.73
869	254.66	20	600	1.4	400	1.7	85.8	120	4.92833e+06	535.593	918065	62.9839	1e-05	133.82	219.603	138.625	43.5448	39.0089	0.964248	0.158305	0.0652491	0.100396	0.67605	0.715005	12.733	13.73
1749	88.2858	20	600	1.4	400	1.7	247.5	120	1.70856e+06	535.578	918065	121.503	7e-05	133.818	220.088	160.701	20.9707	39.0078	1.1316	0.456616	0.0652443	0.0991302	0.37901	2.06243	4.41429	13.73
1808	254.77	20	600	1.4	400	1.7	85.8	120	4.93047e+06	535.524	918065	62.9637	1e-05	133.803	219.574	138.596	43.5506	39.0039	0.964075	0.158216	0.0652407	0.100383	0.67616	0.714695	12.7385	13.73
987	88.2516	20	600	1.4	400	1.7	247.6	120	1.7079e+06	535.516	918065	121.526	7e-05	133.803	220.063	160.688	20.962	39.0033	1.13155	0.45674	0.0652367	0.0991185	0.378905	2.06322	4.41258	13.73
771	254.944	20	600	1.4	400	1.7	85.7	120	4.93383e+06	535.415	918065	62.9321	1e-05	133.776	219.529	138.551	43.5596	38.9959	0.963805	0.158076	0.0652274	0.100364	0.676333	0.714208	12.7472	13.73
360	255.177	20	600	1.4	400	1.7	85.6	120	4.93834e+06	535.269	918065	62.8897	1e-05	133.739	219.468	138.49	43.5716	38.9853	0.963442	0.157888	0.0652096	0.100339	0.676563	0.713556	12.7588	13.73
1305	88.0904	20	600	1.4	400	1.7	248	120	1.70478e+06	535.223	918065	121.636	7e-05	133.73	219.943	160.63	20.921	38.9819	1.1313	0.457325	0.065201	0.0990631	0.37841	2.067	4.40452	13.73
1917	88.0525	20	600	1.4	400	1.7	248.1	120	1.70405e+06	535.154	918065	121.661	7e-05	133.712	219.915	160.616	20.9113	38.9769	1.13124	0.457463	0.0651927	0.0990501	0.378294	2.06789	4.40262	13.73
1069	255.473	20	600	1.4	400	1.7	85.5	120	4.94407e+06	535.083	918065	62.836	1e-05	133.693	219.391	138.412	43.5869	38.9717	0.962981	0.157651	0.0651869	0.100306	0.676856	0.712729	12.7736	13.73
209	256.019	20	600	1.4	400	1.7	85.3	120	4.95464e+06	534.74	918065	62.737	1e-05	133.607	219.249	138.269	43.615	38.9467	0.962131	0.157213	0.0651451	0.100246	0.677396	0.711208	12.801	13.73
639	87.68	20	600	1.4	400	1.7	249.2	120	1.69684e+06	534.472	918065	121.915	7e-05	133.542	219.636	160.478	20.8162	38.9272	1.13066	0.458821	0.0651096	0.098921	0.377148	2.07668	4.384	13.73
304	87.6637	20	600	1.4	400	1.7	249.2	120	1.69652e+06	534.442	918065	121.926	7e-05	133.534	219.623	160.472	20.8121	38.9251	1.13064	0.458881	0.0651059	0.0989153	0.377098	2.07706	4.38319	13.73
20	87.5824	20	600	1.4	400	1.7	249.5	120	1.69495e+06	534.292	918065	121.982	7e-05	133.497	219.562	160.442	20.7913	38.9141	1.13051	0.459178	0.0650876	0.098887	0.376847	2.07899	4.37912	13.73
1802	256.962	20	600	1.4	400	1.7	85	120	4.97288e+06	534.146	918065	62.5669	1e-05	133.459	219.003	138.022	43.6629	38.9035	0.960666	0.156463	0.0650729	0.100142	0.678323	0.708599	12.8481	13.73
355	257.007	20	600	1.4	400	1.7	85	120	4.97376e+06	534.118	918065	62.5588	1e-05	133.452	218.991	138.01	43.6652	38.9014	0.960595	0.156427	0.0650694	0.100137	0.678367	0.708474	12.8504	13.73
815	87.4771	20	600	1.4	400	1.7	249.8	120	1.69291e+06	534.097	918065	122.054	7e-05	133.448	219.482	160.403	20.7643	38.9	1.13034	0.459563	0.0650639	0.0988501	0.376523	2.08149	4.37385	13.73
1344	257.521	20	600	1.4	400	1.7	84.8	120	4.98371e+06	533.794	918065	62.4664	1e-05	133.371	218.857	137.875	43.6912	38.8778	0.959797	0.15602	0.0650299	0.10008	0.67887	0.70706	12.8761	13.73
780	87.2889	20	600	1.4	400	1.7	250.3	120	1.68927e+06	533.748	918065	122.183	7e-05	133.361	219.339	160.332	20.7161	38.8745	1.13004	0.460253	0.0650214	0.0987841	0.375942	2.08598	4.36444	13.73
1005	87.2469	20	600	1.4	400	1.7	250.4	120	1.68846e+06	533.67	918065	122.212	7e-05	133.342	219.307	160.316	20.7054	38.8688	1.12997	0.460407	0.0650118	0.0987693	0.375812	2.08699	4.36234	13.73
65	87.2227	20	600	1.4	400	1.7	250.5	120	1.68799e+06	533.625	918065	122.229	7e-05	133.33	219.289	160.307	20.6992	38.8655	1.12993	0.460496	0.0650064	0.0987607	0.375737	2.08756	4.36113	13.73
1945	87.184	20	600	1.4	400	1.7	250.6	120	1.68724e+06	533.553	918065	122.255	7e-05	133.312	219.259	160.292	20.6893	38.8603	1.12987	0.460638	0.0649976	0.0987471	0.375618	2.08849	4.3592	13.73
1285	258.181	20	600	1.4	400	1.7	84.6	120	4.99647e+06	533.378	918065	62.3484	1e-05	133.267	218.684	137.703	43.7242	38.8476	0.958775	0.1555	0.0649793	0.100007	0.679514	0.705254	12.909	13.73
532	258.302	20	600	1.4	400	1.7	84.6	120	4.99881e+06	533.302	918065	62.3268	1e-05	133.248	218.652	137.671	43.7302	38.842	0.958587	0.155405	0.06497	0.0999934	0.679631	0.704924	12.9151	13.73
1368	87.0329	20	600	1.4	400	1.7	251.1	120	1.68432e+06	533.27	918065	122.359	7e-05	133.242	219.144	160.234	20.6505	38.8397	1.12963	0.461193	0.0649631	0.0986937	0.37515	2.09212	4.35165	13.73
681	258.468	20	600	1.4	400	1.7	84.5	120	5.00203e+06	533.196	918065	62.2971	1e-05	133.221	218.609	137.628	43.7385	38.8343	0.958329	0.155274	0.0649572	0.099975	0.679794	0.70447	12.9234	13.73
1041	258.557	20	600	1.4	400	1.7	84.5	120	5.00376e+06	533.14	918065	62.2812	1e-05	133.207	218.585	137.604	43.743	38.8302	0.958191	0.155204	0.0649503	0.0999651	0.67988	0.704227	12.9279	13.73
646	86.9288	20	600	1.4	400	1.7	251.4	120	1.6823e+06	533.075	918065	122.431	7e-05	133.193	219.064	160.195	20.6238	38.8255	1.12946	0.461576	0.0649394	0.0986567	0.374828	2.09462	4.34644	13.73
1699	258.892	20	600	1.4	400	1.7	84.4	120	5.01024e+06	532.929	918065	62.2216	1e-05	133.155	218.498	137.517	43.7596	38.8148	0.957672	0.154942	0.0649246	0.099928	0.680205	0.703316	12.9446	13.73
604	259.767	20	600	1.4	400	1.7	84.1	120	5.02717e+06	532.376	918065	62.0663	1e-05	133.016	218.268	137.288	43.8026	38.7746	0.956318	0.15426	0.0648572	0.0998309	0.681052	0.700948	12.9883	13.73
178	86.5342	20	600	1.4	400	1.7	252.5	120	1.67466e+06	532.329	918065	122.703	7e-05	133.006	218.758	160.042	20.5223	38.7712	1.1288	0.463033	0.0648485	0.0985157	0.373603	2.10417	4.32671	13.73
1676	260.268	20	600	1.4	400	1.7	84	120	5.03686e+06	532.059	918065	61.9777	1e-05	132.937	218.137	137.157	43.8271	38.7515	0.955544	0.153872	0.0648186	0.0997752	0.681534	0.699599	13.0134	13.73
257	260.523	20	600	1.4	400	1.7	83.9	120	5.04181e+06	531.897	918065	61.9326	1e-05	132.897	218.07	137.091	43.8395	38.7397	0.955148	0.153674	0.0647989	0.0997468	0.68178	0.698912	13.0262	13.73
1942	261.069	20	600	1.4	400	1.7	83.7	120	5.05237e+06	531.551	918065	61.8365	1e-05	132.81	217.927	136.948	43.866	38.7145	0.954305	0.153253	0.0647567	0.099686	0.682304	0.69745	13.0535	13.73
1045	85.9935	20	600	1.4	400	1.7	254.1	120	1.6642e+06	531.294	918065	123.078	7e-05	132.748	218.335	159.829	20.3829	38.6958	1.12788	0.465038	0.0647224	0.0983202	0.371919	2.1174	4.29967	13.73
1265	261.479	20	600	1.4	400	1.7	83.6	120	5.0603e+06	531.291	918065	61.7646	1e-05	132.745	217.819	136.841	43.8857	38.6956	0.953673	0.152938	0.0647251	0.0996404	0.682697	0.696357	13.074	13.73
599	85.9458	20	600	1.4	400	1.7	254.2	120	1.66328e+06	531.202	918065	123.112	7e-05	132.725	218.297	159.81	20.3706	38.6891	1.1278	0.465216	0.0647112	0.0983028	0.37177	2.11858	4.29729	13.73
1893	261.629	20	600	1.4	400	1.7	83.5	120	5.06321e+06	531.196	918065	61.7383	1e-05	132.722	217.779	136.802	43.8929	38.6886	0.953441	0.152823	0.0647135	0.0996236	0.68284	0.695958	13.0815	13.73
1989	85.9109	20	600	1.4	400	1.7	254.3	120	1.6626e+06	531.135	918065	123.136	7e-05	132.708	218.269	159.796	20.3616	38.6842	1.12774	0.465346	0.064703	0.0982901	0.371661	2.11944	4.29555	13.73
1842	261.745	20	600	1.4	400	1.7	83.5	120	5.06546e+06	531.122	918065	61.7179	1e-05	132.703	217.749	136.772	43.8984	38.6833	0.953262	0.152734	0.0647045	0.0996107	0.682951	0.695649	13.0873	13.73
1095	262.086	20	600	1.4	400	1.7	83.4	120	5.07205e+06	530.906	918065	61.6583	1e-05	132.649	217.659	136.683	43.9147	38.6675	0.952737	0.152473	0.0646782	0.0995727	0.683276	0.694744	13.1043	13.73
1198	262.121	20	600	1.4	400	1.7	83.4	120	5.07272e+06	530.884	918065	61.6523	1e-05	132.644	217.65	136.674	43.9163	38.6659	0.952684	0.152447	0.0646755	0.0995689	0.683309	0.694654	13.106	13.73
1847	262.21	20	600	1.4	400	1.7	83.3	120	5.07444e+06	530.828	918065	61.6368	1e-05	132.63	217.627	136.651	43.9206	38.6618	0.952547	0.152379	0.0646686	0.0995589	0.683394	0.694418	13.1105	13.73
1923	85.7277	20	600	1.4	400	1.7	254.9	120	1.65906e+06	530.78	918065	123.264	7e-05	132.619	218.124	159.722	20.3143	38.6583	1.12742	0.466028	0.0646598	0.098223	0.371089	2.12397	4.28639	13.73
1279	85.6386	20	600	1.4	400	1.7	255.1	120	1.65733e+06	530.607	918065	123.326	7e-05	132.576	218.053	159.686	20.2912	38.6457	1.12727	0.466361	0.0646387	0.0981903	0.37081	2.12618	4.28193	13.73
236	262.661	20	600	1.4	400	1.7	83.2	120	5.08317e+06	530.541	918065	61.5581	1e-05	132.558	217.508	136.533	43.942	38.6409	0.951851	0.152035	0.0646338	0.0995086	0.683823	0.693224	13.133	13.73
1956	262.706	20	600	1.4	400	1.7	83.2	120	5.08405e+06	530.512	918065	61.5502	1e-05	132.551	217.496	136.521	43.9441	38.6388	0.951782	0.152	0.0646303	0.0995035	0.683866	0.693105	13.1353	13.73
1215	85.5849	20	600	1.4	400	1.7	255.3	120	1.65629e+06	530.502	918065	123.364	7e-05	132.55	218.01	159.664	20.2773	38.6381	1.12717	0.466561	0.0646259	0.0981705	0.370642	2.12751	4.27925	13.73
1516	262.792	20	600	1.4	400	1.7	83.1	120	5.08571e+06	530.458	918065	61.5352	1e-05	132.537	217.473	136.499	43.9482	38.6349	0.951649	0.151935	0.0646236	0.0994939	0.683947	0.692878	13.1396	13.73
1952	263.676	20	600	1.4	400	1.7	82.9	120	5.10281e+06	529.896	918065	61.3818	1e-05	132.397	217.241	136.269	43.9897	38.594	0.95029	0.151266	0.0645552	0.0993953	0.684784	0.690557	13.1838	13.73
969	263.874	20	600	1.4	400	1.7	82.8	120	5.10665e+06	529.77	918065	61.3475	1e-05	132.365	217.188	136.217	43.999	38.5848	0.949985	0.151116	0.0645398	0.0993731	0.684971	0.690037	13.1937	13.73
605	85.1876	20	600	1.4	400	1.7	256.5	120	1.6486e+06	529.723	918065	123.642	7e-05	132.355	217.691	159.502	20.1743	38.5814	1.12646	0.468049	0.064531	0.0980233	0.369396	2.13744	4.25938	13.73
1321	85.1363	20	600	1.4	400	1.7	256.6	120	1.64761e+06	529.622	918065	123.678	8e-05	132.33	217.65	159.481	20.161	38.574	1.12637	0.468242	0.0645187	0.0980043	0.369235	2.13872	4.25682	13.73
1440	264.299	20	600	1.4	400	1.7	82.7	120	5.11488e+06	529.499	918065	61.274	1e-05	132.298	217.076	136.107	44.0188	38.5651	0.949332	0.150796	0.0645069	0.0993255	0.685372	0.688927	13.215	13.73
1082	265.132	20	600	1.4	400	1.7	82.4	120	5.13099e+06	528.969	918065	61.1307	1e-05	132.165	216.856	135.89	44.0572	38.5265	0.948054	0.150172	0.0644423	0.0992323	0.686154	0.686764	13.2566	13.73
900	265.161	20	600	1.4	400	1.7	82.4	120	5.13155e+06	528.951	918065	61.1257	1e-05	132.161	216.849	135.883	44.0585	38.5251	0.94801	0.15015	0.0644401	0.0992291	0.686181	0.686689	13.258	13.73
1732	84.7923	20	600	1.4	400	1.7	257.7	120	1.64095e+06	528.94	918065	123.92	8e-05	132.16	217.371	159.338	20.0716	38.5243	1.12574	0.469536	0.0644356	0.0978754	0.368153	2.1474	4.23961	13.73
761	84.7525	20	600	1.4	400	1.7	257.8	120	1.64018e+06	528.86	918065	123.949	8e-05	132.14	217.338	159.321	20.0613	38.5185	1.12567	0.469686	0.0644259	0.0978604	0.368028	2.14841	4.23762	13.73
1399	265.408	20	600	1.4	400	1.7	82.3	120	5.13633e+06	528.794	918065	61.0834	1e-05	132.121	216.784	135.819	44.0699	38.5137	0.947631	0.149966	0.0644209	0.0992014	0.686412	0.68605	13.2704	13.73
788	265.718	20	600	1.4	400	1.7	82.2	120	5.14233e+06	528.596	918065	61.0302	1e-05	132.072	216.702	135.738	44.084	38.4993	0.947156	0.149735	0.0643968	0.0991666	0.686702	0.685249	13.2859	13.73
1211	84.5832	20	600	1.4	400	1.7	258.3	120	1.63691e+06	528.522	918065	124.068	8e-05	132.055	217.2	159.25	20.0172	38.4939	1.12536	0.470325	0.0643847	0.0977966	0.367494	2.15271	4.22916	13.73
1496	265.941	20	600	1.4	400	1.7	82.2	120	5.14665e+06	528.454	918065	60.9921	1e-05	132.036	216.643	135.68	44.0942	38.4889	0.946814	0.149569	0.0643795	0.0991416	0.68691	0.684675	13.297	13.73
925	266.06	20	600	1.4	400	1.7	82.1	120	5.14896e+06	528.377	918065	60.9716	1e-05	132.017	216.611	135.649	44.0996	38.4834	0.946631	0.14948	0.0643702	0.0991282	0.687021	0.684368	13.303	13.73
333	266.229	20	600	1.4	400	1.7	82.1	120	5.15223e+06	528.27	918065	60.9428	1e-05	131.99	216.566	135.606	44.1073	38.4755	0.946372	0.149355	0.0643571	0.0991093	0.687179	0.683933	13.3115	13.73
1958	84.391	20	600	1.4	400	1.7	258.9	120	1.63319e+06	528.136	918065	124.204	8e-05	131.959	217.041	159.168	19.9671	38.4658	1.125	0.471052	0.0643376	0.0977237	0.366887	2.15761	4.21955	13.73
1347	266.826	20	600	1.4	400	1.7	81.9	120	5.16378e+06	527.889	918065	60.8411	1e-05	131.895	216.409	135.451	44.1342	38.4478	0.94546	0.148914	0.0643107	0.0990423	0.687733	0.682404	13.3413	13.73
1803	266.921	20	600	1.4	400	1.7	81.9	120	5.16561e+06	527.828	918065	60.825	1e-05	131.88	216.384	135.426	44.1385	38.4434	0.945314	0.148844	0.0643034	0.0990317	0.687821	0.682161	13.346	13.73
1505	267.096	20	600	1.4	400	1.7	81.8	120	5.169e+06	527.717	918065	60.7952	1e-05	131.852	216.337	135.381	44.1464	38.4352	0.945047	0.148714	0.0642897	0.099012	0.687984	0.681714	13.3548	13.73
1055	267.15	20	600	1.4	400	1.7	81.8	120	5.17005e+06	527.682	918065	60.786	1e-05	131.844	216.323	135.367	44.1488	38.4327	0.944964	0.148674	0.0642855	0.0990059	0.688034	0.681575	13.3575	13.73
547	84.1316	20	600	1.4	400	1.7	259.7	120	1.62817e+06	527.612	918065	124.388	8e-05	131.828	216.827	159.058	19.8994	38.4276	1.12451	0.472035	0.0642738	0.0976247	0.366067	2.16426	4.20658	13.73
390	84.0687	20	600	1.4	400	1.7	259.9	120	1.62695e+06	527.484	918065	124.433	8e-05	131.796	216.774	159.031	19.883	38.4183	1.12439	0.472274	0.0642582	0.0976006	0.365868	2.16588	4.20344	13.73
1704	267.772	20	600	1.4	400	1.7	81.6	120	5.18208e+06	527.285	918065	60.6806	1e-05	131.744	216.158	135.206	44.1766	38.4038	0.944014	0.148218	0.0642372	0.098936	0.688609	0.679993	13.3886	13.73
1504	83.9099	20	600	1.4	400	1.7	260.4	120	1.62388e+06	527.161	918065	124.546	8e-05	131.715	216.642	158.962	19.8415	38.3947	1.12409	0.472877	0.0642188	0.0975396	0.365364	2.16998	4.1955	13.73
602	268.009	20	600	1.4	400	1.7	81.5	120	5.18668e+06	527.133	918065	60.6405	1e-05	131.706	216.095	135.144	44.1871	38.3927	0.943652	0.148044	0.0642187	0.0989094	0.688828	0.679391	13.4005	13.73
458	83.7669	20	600	1.4	400	1.7	260.8	120	1.62111e+06	526.868	918065	124.648	8e-05	131.642	216.522	158.9	19.8041	38.3734	1.12381	0.473422	0.0641832	0.0974844	0.36491	2.17369	4.18834	13.73
1600	83.7054	20	600	1.4	400	1.7	261	120	1.61992e+06	526.742	918065	124.692	8e-05	131.611	216.471	158.873	19.788	38.3643	1.12369	0.473656	0.0641678	0.0974607	0.364715	2.17528	4.18527	13.73
1721	268.661	20	600	1.4	400	1.7	81.3	120	5.19929e+06	526.717	918065	60.5305	1e-05	131.602	215.923	134.976	44.2159	38.3624	0.942657	0.147568	0.0641679	0.0988361	0.689428	0.677742	13.4331	13.73
376	268.873	20	600	1.4	400	1.7	81.3	120	5.20339e+06	526.581	918065	60.4948	1e-05	131.568	215.867	134.921	44.2253	38.3525	0.942334	0.147414	0.0641514	0.0988122	0.689623	0.677209	13.4436	13.73
511	268.88	20	600	1.4	400	1.7	81.3	120	5.20353e+06	526.577	918065	60.4937	1e-05	131.567	215.865	134.919	44.2256	38.3522	0.942324	0.147409	0.0641509	0.0988114	0.689629	0.677191	13.444	13.73
1647	269.468	20	600	1.4	400	1.7	81.1	120	5.21491e+06	526.2	918065	60.3949	1e-05	131.473	215.709	134.767	44.2513	38.3248	0.941428	0.146982	0.0641051	0.0987452	0.690168	0.675713	13.4734	13.73
1840	269.591	20	600	1.4	400	1.7	81	120	5.21729e+06	526.122	918065	60.3742	1e-05	131.454	215.676	134.735	44.2567	38.3191	0.94124	0.146893	0.0640955	0.0987313	0.690281	0.675404	13.4796	13.73
1429	269.603	20	600	1.4	400	1.7	81	120	5.21753e+06	526.114	918065	60.3722	1e-05	131.452	215.673	134.732	44.2572	38.3185	0.941222	0.146884	0.0640945	0.09873	0.690292	0.675374	13.4802	13.73
1729	269.685	20	600	1.4	400	1.7	81	120	5.2191e+06	526.062	918065	60.3586	1e-05	131.439	215.651	134.711	44.2607	38.3147	0.941098	0.146825	0.0640882	0.0987208	0.690366	0.67517	13.4842	13.73
658	269.778	20	600	1.4	400	1.7	81	120	5.22091e+06	526.002	918065	60.343	1e-05	131.424	215.627	134.687	44.2648	38.3104	0.940956	0.146758	0.0640809	0.0987103	0.690451	0.674936	13.4889	13.73
74	269.903	20	600	1.4	400	1.7	81	120	5.22333e+06	525.922	918065	60.322	1e-05	131.404	215.593	134.655	44.2702	38.3045	0.940765	0.146667	0.0640711	0.0986962	0.690566	0.674623	13.4952	13.73
644	83.2987	20	600	1.4	400	1.7	262.3	120	1.61205e+06	525.903	918065	124.984	8e-05	131.401	216.127	158.694	19.6814	38.3031	1.1229	0.475211	0.0640656	0.0973024	0.363421	2.1859	4.16493	13.73
1984	83.2901	20	600	1.4	400	1.7	262.3	120	1.61188e+06	525.885	918065	124.99	8e-05	131.396	216.12	158.69	19.6792	38.3018	1.12288	0.475244	0.0640634	0.097299	0.363394	2.18613	4.16451	13.73
1001	83.1369	20	600	1.4	400	1.7	262.8	120	1.60892e+06	525.567	918065	125.1	8e-05	131.317	215.989	158.622	19.6389	38.2786	1.12257	0.475831	0.0640246	0.097239	0.362905	2.19016	4.15685	13.73
185	270.968	20	600	1.4	400	1.7	80.6	120	5.24394e+06	525.24	918065	60.1444	1e-05	131.233	215.311	134.38	44.3161	38.2548	0.939147	0.145901	0.0639881	0.0985761	0.691535	0.671972	13.5484	13.73
903	271.008	20	600	1.4	400	1.7	80.6	120	5.24471e+06	525.214	918065	60.1378	1e-05	131.227	215.3	134.37	44.3178	38.253	0.939086	0.145873	0.063985	0.0985716	0.691571	0.671873	13.5504	13.73
598	82.9448	20	600	1.4	400	1.7	263.4	120	1.6052e+06	525.165	918065	125.238	8e-05	131.217	215.825	158.535	19.5885	38.2494	1.12219	0.476569	0.0639757	0.0971633	0.362292	2.19523	4.14724	13.73
695	82.9385	20	600	1.4	400	1.7	263.4	120	1.60508e+06	525.152	918065	125.243	8e-05	131.213	215.82	158.533	19.5868	38.2485	1.12218	0.476593	0.0639741	0.0971608	0.362272	2.1954	4.14693	13.73
789	271.243	20	600	1.4	400	1.7	80.6	120	5.24927e+06	525.064	918065	60.0987	1e-05	131.189	215.238	134.309	44.3278	38.242	0.938729	0.145704	0.0639666	0.0985451	0.691784	0.67129	13.5622	13.73
343	271.44	20	600	1.4	400	1.7	80.5	120	5.25308e+06	524.937	918065	60.066	1e-05	131.158	215.185	134.258	44.3362	38.2328	0.93843	0.145564	0.0639512	0.0985228	0.691962	0.670803	13.572	13.73
1925	82.7199	20	600	1.4	400	1.7	264.1	120	1.60085e+06	524.693	918065	125.401	8e-05	131.099	215.631	158.434	19.5293	38.215	1.12173	0.477435	0.0639182	0.0970742	0.361573	2.2012	4.13599	13.73
1131	271.934	20	600	1.4	400	1.7	80.4	120	5.26263e+06	524.621	918065	59.9843	1e-05	131.079	215.054	134.131	44.3572	38.2098	0.937681	0.145212	0.0639127	0.0984671	0.692408	0.669585	13.5967	13.73
405	82.6687	20	600	1.4	400	1.7	264.3	120	1.59986e+06	524.585	918065	125.438	8e-05	131.072	215.587	158.41	19.5158	38.2071	1.12163	0.477633	0.063905	0.0970538	0.361409	2.20256	4.13343	13.73
1432	82.6377	20	600	1.4	400	1.7	264.4	120	1.59926e+06	524.52	918065	125.46	8e-05	131.055	215.56	158.396	19.5076	38.2024	1.12157	0.477752	0.0638971	0.0970415	0.361309	2.20339	4.13188	13.73
1497	272.653	20	600	1.4	400	1.7	80.1	120	5.27654e+06	524.16	918065	59.8657	1e-05	130.963	214.863	133.946	44.3874	38.1762	0.936593	0.144702	0.0638565	0.098386	0.693056	0.66782	13.6326	13.73
1788	82.4421	20	600	1.4	400	1.7	265	120	1.59547e+06	524.106	918065	125.602	8e-05	130.952	215.391	158.307	19.4561	38.1722	1.12116	0.478507	0.0638466	0.0969635	0.360683	2.20862	4.12211	13.73
923	272.857	20	600	1.4	400	1.7	80.1	120	5.28049e+06	524.029	918065	59.832	1e-05	130.931	214.809	133.893	44.396	38.1666	0.936283	0.144557	0.0638406	0.0983629	0.693239	0.66732	13.6428	13.73
530	82.394	20	600	1.4	400	1.7	265.2	120	1.59454e+06	524.003	918065	125.637	8e-05	130.926	215.349	158.285	19.4434	38.1648	1.12106	0.478693	0.0638342	0.0969442	0.360528	2.20991	4.1197	13.73
1585	273.274	20	600	1.4	400	1.7	80	120	5.28856e+06	523.761	918065	59.7635	1e-05	130.864	214.698	133.786	44.4134	38.1472	0.935653	0.144263	0.063808	0.0983157	0.693613	0.666302	13.6637	13.73
1287	82.2528	20	600	1.4	400	1.7	265.6	120	1.59181e+06	523.703	918065	125.739	8e-05	130.851	215.226	158.22	19.4061	38.1429	1.12077	0.47924	0.0637975	0.0968875	0.360075	2.2137	4.11264	13.73
1079	82.0614	20	600	1.4	400	1.7	266.3	120	1.58811e+06	523.293	918065	125.878	8e-05	130.749	215.058	158.131	19.3556	38.1131	1.12037	0.479982	0.0637477	0.0968104	0.35946	2.21886	4.10307	13.73
121	81.9805	20	600	1.4	400	1.7	266.5	120	1.58654e+06	523.12	918065	125.937	8e-05	130.705	214.987	158.093	19.3342	38.1004	1.1202	0.480297	0.0637265	0.0967777	0.359199	2.22105	4.09903	13.73
1274	81.8844	20	600	1.4	400	1.7	266.8	120	1.58468e+06	522.913	918065	126.007	8e-05	130.654	214.902	158.048	19.3088	38.0854	1.12	0.48067	0.0637013	0.0967387	0.35889	2.22366	4.09422	13.73
891	274.675	20	600	1.4	400	1.7	79.5	120	5.31569e+06	522.861	918065	59.5343	1e-05	130.639	214.325	133.426	44.4712	38.0816	0.933536	0.14328	0.0636984	0.0981572	0.694864	0.662902	13.7338	13.73
1663	274.941	20	600	1.4	400	1.7	79.5	120	5.32083e+06	522.691	918065	59.4911	1e-05	130.596	214.254	133.358	44.482	38.0692	0.933135	0.143095	0.0636776	0.0981271	0.6951	0.662261	13.7471	13.73
1464	274.96	20	600	1.4	400	1.7	79.5	120	5.32119e+06	522.679	918065	59.4881	1e-05	130.593	214.249	133.353	44.4828	38.0683	0.933107	0.143082	0.0636761	0.098125	0.695117	0.662217	13.748	13.73
1834	81.7446	20	600	1.4	400	1.7	267.3	120	1.58197e+06	522.611	918065	126.11	8e-05	130.578	214.779	157.982	19.2718	38.0634	1.1197	0.481215	0.0636646	0.0966818	0.358439	2.22746	4.08723	13.73
782	81.6881	20	600	1.4	400	1.7	267.5	120	1.58088e+06	522.489	918065	126.151	8e-05	130.548	214.729	157.956	19.2569	38.0545	1.11958	0.481435	0.0636497	0.0966588	0.358257	2.229	4.0844	13.73
1922	81.6644	20	600	1.4	400	1.7	267.6	120	1.58042e+06	522.438	918065	126.168	8e-05	130.535	214.708	157.944	19.2506	38.0507	1.11953	0.481527	0.0636434	0.0966491	0.35818	2.22965	4.08322	13.73
1313	81.5417	20	600	1.4	400	1.7	268	120	1.57805e+06	522.171	918065	126.258	8e-05	130.469	214.599	157.886	19.2181	38.0314	1.11927	0.482006	0.063611	0.096599	0.357784	2.233	4.07708	13.73
591	275.809	20	600	1.4	400	1.7	79.2	120	5.33762e+06	522.133	918065	59.3502	1e-05	130.457	214.023	133.136	44.5172	38.0285	0.931828	0.142493	0.0636096	0.0980288	0.695869	0.660178	13.7905	13.73
1401	276.162	20	600	1.4	400	1.7	79.1	120	5.34445e+06	521.906	918065	59.2932	1e-05	130.4	213.929	133.045	44.5314	38.012	0.931297	0.142249	0.063582	0.0979888	0.69618	0.659334	13.8081	13.73
1096	276.219	20	600	1.4	400	1.7	79.1	120	5.34556e+06	521.869	918065	59.2839	1e-05	130.391	213.914	133.031	44.5337	38.0093	0.931211	0.142209	0.0635775	0.0979823	0.696231	0.659198	13.811	13.73
520	276.267	20	600	1.4	400	1.7	79.1	120	5.34649e+06	521.838	918065	59.2761	1e-05	130.383	213.901	133.018	44.5356	38.0071	0.931138	0.142176	0.0635738	0.0979769	0.696273	0.659083	13.8134	13.73
387	276.365	20	600	1.4	400	1.7	79.1	120	5.34838e+06	521.775	918065	59.2603	1e-05	130.368	213.875	132.993	44.5395	38.0025	0.930991	0.142109	0.0635661	0.0979658	0.69636	0.658849	13.8183	13.73
1827	276.496	20	600	1.4	400	1.7	79	120	5.35092e+06	521.691	918065	59.2392	1e-05	130.347	213.84	132.96	44.5448	37.9964	0.930794	0.142018	0.0635558	0.0979509	0.696475	0.658537	13.8248	13.73
463	81.3047	20	600	1.4	400	1.7	268.7	120	1.57346e+06	521.655	918065	126.432	8e-05	130.339	214.387	157.773	19.1552	37.9937	1.11875	0.482932	0.063548	0.0965016	0.357018	2.23951	4.06524	13.73
1314	276.566	20	600	1.4	400	1.7	79	120	5.35228e+06	521.646	918065	59.2279	1e-05	130.335	213.821	132.942	44.5475	37.9931	0.930689	0.14197	0.0635503	0.097943	0.696537	0.65837	13.8283	13.73
675	276.733	20	600	1.4	400	1.7	79	120	5.3555e+06	521.539	918065	59.201	1e-05	130.309	213.777	132.899	44.5542	37.9853	0.930438	0.141855	0.0635373	0.0979241	0.696683	0.657974	13.8366	13.73
1026	276.789	20	600	1.4	400	1.7	78.9	120	5.35659e+06	521.503	918065	59.192	1e-05	130.299	213.762	132.885	44.5564	37.9826	0.930354	0.141817	0.0635329	0.0979177	0.696733	0.65784	13.8395	13.73
166	277.02	20	600	1.4	400	1.7	78.9	120	5.36106e+06	521.354	918065	59.1548	1e-05	130.262	213.7	132.826	44.5656	37.9718	0.930007	0.141658	0.0635148	0.0978915	0.696936	0.657291	13.851	13.73
421	81.1477	20	600	1.4	400	1.7	269.3	120	1.57042e+06	521.31	918065	126.547	8e-05	130.253	214.246	157.698	19.1135	37.9686	1.11841	0.483547	0.0635061	0.0964368	0.35651	2.24385	4.05738	13.73
1332	277.554	20	600	1.4	400	1.7	78.7	120	5.3714e+06	521.01	918065	59.069	1e-05	130.177	213.558	132.689	44.5867	37.9468	0.929205	0.141292	0.0634729	0.0978309	0.697404	0.656027	13.8777	13.73
1548	277.724	20	600	1.4	400	1.7	78.7	120	5.37468e+06	520.901	918065	59.0418	1e-05	130.149	213.513	132.646	44.5934	37.9388	0.92895	0.141176	0.0634596	0.0978117	0.697552	0.655625	13.8862	13.73
958	80.9021	20	600	1.4	400	1.7	270.1	120	1.56567e+06	520.769	918065	126.728	8e-05	130.118	214.024	157.579	19.0483	37.9292	1.11787	0.484512	0.0634402	0.0963348	0.355713	2.25066	4.04511	13.73
1713	80.8833	20	600	1.4	400	1.7	270.1	120	1.56531e+06	520.728	918065	126.742	8e-05	130.108	214.007	157.569	19.0433	37.9262	1.11782	0.484586	0.0634351	0.096327	0.355652	2.25118	4.04417	13.73
763	278.57	20	600	1.4	400	1.7	78.4	120	5.39105e+06	520.357	918065	58.9066	1e-05	130.013	213.287	132.43	44.6265	37.8992	0.927683	0.140601	0.0633933	0.0977157	0.69829	0.653636	13.9285	13.73
1292	278.66	20	600	1.4	400	1.7	78.4	120	5.39281e+06	520.298	918065	58.8922	1e-05	129.999	213.263	132.407	44.6301	37.8949	0.927547	0.140539	0.0633862	0.0977054	0.698369	0.653422	13.933	13.73
565	278.859	20	600	1.4	400	1.7	78.4	120	5.39664e+06	520.171	918065	58.8606	1e-05	129.967	213.21	132.356	44.6378	37.8856	0.92725	0.140405	0.0633707	0.0976829	0.698542	0.652958	13.9429	13.73
1102	80.6099	20	600	1.4	400	1.7	271.1	120	1.56001e+06	520.12	918065	126.944	8e-05	129.956	213.758	157.435	18.9705	37.882	1.11721	0.485663	0.0633611	0.0962127	0.354763	2.25882	4.03049	13.73
1191	278.954	20	600	1.4	400	1.7	78.3	120	5.39849e+06	520.109	918065	58.8453	1e-05	129.951	213.185	132.332	44.6415	37.8812	0.927107	0.14034	0.0633632	0.097672	0.698625	0.652734	13.9477	13.73
836	80.604	20	600	1.4	400	1.7	271.1	120	1.5599e+06	520.107	918065	126.949	8e-05	129.953	213.753	157.433	18.9689	37.881	1.1172	0.485686	0.0633596	0.0962102	0.354744	2.25898	4.0302	13.73
462	80.6034	20	600	1.4	400	1.7	271.1	120	1.55989e+06	520.106	918065	126.949	8e-05	129.953	213.753	157.432	18.9688	37.8809	1.1172	0.485688	0.0633594	0.09621	0.354743	2.259	4.03017	13.73
1331	80.5739	20	600	1.4	400	1.7	271.2	120	1.55932e+06	520.04	918065	126.971	8e-05	129.936	213.726	157.418	18.9609	37.8761	1.11713	0.485804	0.0633514	0.0961976	0.354647	2.25982	4.0287	13.73
1167	80.2799	20	600	1.4	400	1.7	272.2	120	1.55363e+06	519.382	918065	127.189	8e-05	129.772	213.456	157.272	18.8825	37.8282	1.11646	0.486967	0.0632712	0.0960737	0.353688	2.2681	4.01399	13.73
728	280.425	20	600	1.4	400	1.7	77.9	120	5.42696e+06	519.162	918065	58.6122	1e-05	129.715	212.792	131.957	44.6979	37.8122	0.92491	0.13935	0.0632478	0.097505	0.699898	0.649311	14.0213	13.73
1918	280.571	20	600	1.4	400	1.7	77.9	120	5.42978e+06	519.068	918065	58.5892	1e-05	129.691	212.753	131.92	44.7034	37.8053	0.924692	0.139252	0.0632363	0.0974884	0.700023	0.648973	14.0285	13.73
1992	280.973	20	600	1.4	400	1.7	77.8	120	5.43756e+06	518.809	918065	58.5258	1e-05	129.626	212.646	131.818	44.7187	37.7864	0.924092	0.138983	0.0632048	0.0974427	0.700369	0.648044	14.0487	13.73
1709	281.246	20	600	1.4	400	1.7	77.7	120	5.44285e+06	518.633	918065	58.4828	1e-05	129.582	212.573	131.748	44.729	37.7736	0.923685	0.138801	0.0631833	0.0974116	0.700604	0.647415	14.0623	13.73
1476	281.483	20	600	1.4	400	1.7	77.6	120	5.44743e+06	518.48	918065	58.4456	1e-05	129.544	212.51	131.688	44.7379	37.7625	0.923333	0.138644	0.0631648	0.0973847	0.700807	0.64687	14.0741	13.73
370	281.509	20	600	1.4	400	1.7	77.6	120	5.44794e+06	518.463	918065	58.4415	1e-05	129.54	212.503	131.682	44.7389	37.7613	0.923294	0.138626	0.0631627	0.0973817	0.700829	0.64681	14.0755	13.73
1084	281.693	20	600	1.4	400	1.7	77.6	120	5.45149e+06	518.345	918065	58.4127	1e-05	129.51	212.454	131.635	44.7457	37.7527	0.92302	0.138504	0.0631483	0.0973608	0.700987	0.646388	14.0846	13.73
237	79.7675	20	600	1.4	400	1.7	273.9	120	1.54371e+06	518.223	918065	127.571	8e-05	129.482	212.981	157.014	18.7456	37.7438	1.11528	0.489001	0.0631299	0.0958554	0.352014	2.28267	3.98837	13.73
652	282.446	20	600	1.4	400	1.7	77.4	120	5.46607e+06	517.859	918065	58.2948	1e-05	129.389	212.253	131.444	44.7738	37.7173	0.9219	0.138005	0.0630891	0.0972752	0.70163	0.644665	14.1223	13.73
424	282.448	20	600	1.4	400	1.7	77.4	120	5.4661e+06	517.858	918065	58.2945	1e-05	129.389	212.252	131.443	44.7738	37.7172	0.921897	0.138004	0.063089	0.097275	0.701632	0.64466	14.1224	13.73
1744	79.5612	20	600	1.4	400	1.7	274.6	120	1.53972e+06	517.752	918065	127.726	8e-05	129.364	212.788	156.909	18.6903	37.7094	1.11479	0.489823	0.0630725	0.0957668	0.351338	2.28859	3.97806	13.73
1627	282.634	20	600	1.4	400	1.7	77.3	120	5.4697e+06	517.738	918065	58.2655	1e-05	129.359	212.202	131.396	44.7807	37.7085	0.921621	0.137881	0.0630744	0.0972538	0.701791	0.644236	14.1317	13.73
1462	79.5158	20	600	1.4	400	1.7	274.8	120	1.53884e+06	517.647	918065	127.76	8e-05	129.338	212.745	156.886	18.6782	37.7019	1.11469	0.490004	0.0630599	0.0957472	0.351189	2.2899	3.97579	13.73
149	282.909	20	600	1.4	400	1.7	77.2	120	5.47503e+06	517.561	918065	58.2226	1e-05	129.315	212.129	131.326	44.7909	37.6956	0.921212	0.1377	0.0630528	0.0972225	0.702025	0.643609	14.1455	13.73
949	79.4611	20	600	1.4	400	1.7	275	120	1.53778e+06	517.522	918065	127.801	8e-05	129.307	212.694	156.858	18.6635	37.6927	1.11456	0.490222	0.0630446	0.0957236	0.35101	2.29147	3.97306	13.73
1736	283.229	20	600	1.4	400	1.7	77.1	120	5.48121e+06	517.355	918065	58.1728	1e-05	129.263	212.044	131.245	44.8026	37.6805	0.920738	0.13749	0.0630277	0.0971861	0.702296	0.642883	14.1614	13.73
697	283.987	20	600	1.4	400	1.7	76.9	120	5.49589e+06	516.866	918065	58.0551	1e-05	129.141	211.841	131.053	44.8303	37.6449	0.919613	0.136993	0.0629681	0.0970998	0.702939	0.641166	14.1994	13.73
1127	284.134	20	600	1.4	400	1.7	76.9	120	5.49872e+06	516.771	918065	58.0324	1e-05	129.117	211.802	131.016	44.8356	37.638	0.919396	0.136898	0.0629566	0.0970831	0.703063	0.640836	14.2067	13.73
877	78.9386	20	600	1.4	400	1.7	276.8	120	1.52767e+06	516.314	918065	128.194	8e-05	129.005	212.199	156.587	18.5232	37.6047	1.1133	0.492315	0.0628974	0.0954963	0.349291	2.30664	3.94693	13.73
783	284.995	20	600	1.4	400	1.7	76.7	120	5.51539e+06	516.216	918065	57.8994	1e-05	128.978	211.572	130.799	44.8667	37.5976	0.918122	0.136337	0.0628889	0.096985	0.703789	0.638899	14.2497	13.73
125	78.8424	20	600	1.4	400	1.7	277.1	120	1.52581e+06	516.09	918065	128.267	8e-05	128.949	212.107	156.536	18.4974	37.5884	1.11307	0.492702	0.0628701	0.0954542	0.348974	2.30946	3.94212	13.73
1571	285.542	20	600	1.4	400	1.7	76.5	120	5.52597e+06	515.863	918065	57.8153	1e-05	128.89	211.426	130.661	44.8862	37.5719	0.917314	0.135983	0.062846	0.0969228	0.704248	0.637676	14.2771	13.73
572	285.601	20	600	1.4	400	1.7	76.5	120	5.52713e+06	515.824	918065	57.8061	1e-05	128.881	211.41	130.646	44.8883	37.5691	0.917226	0.135944	0.0628413	0.096916	0.704298	0.637543	14.2801	13.73
412	78.6439	20	600	1.4	400	1.7	277.8	120	1.52197e+06	515.625	918065	128.417	8e-05	128.833	211.917	156.432	18.444	37.5546	1.11258	0.493501	0.0628135	0.0953668	0.348318	2.31528	3.93219	13.73
385	286.169	20	600	1.4	400	1.7	76.4	120	5.53812e+06	515.458	918065	57.719	1e-05	128.789	211.258	130.502	44.9085	37.5424	0.916387	0.135578	0.0627966	0.0968513	0.704774	0.636277	14.3085	13.73
175	78.5603	20	600	1.4	400	1.7	278.1	120	1.52035e+06	515.429	918065	128.481	8e-05	128.784	211.836	156.387	18.4214	37.5403	1.11237	0.493838	0.0627896	0.0953299	0.348042	2.31775	3.92801	13.73
1570	78.3426	20	600	1.4	400	1.7	278.9	120	1.51614e+06	514.916	918065	128.646	8e-05	128.656	211.626	156.271	18.3628	37.5029	1.11183	0.494717	0.0627271	0.0952334	0.347322	2.32419	3.91713	13.73
585	287.249	20	600	1.4	400	1.7	76.1	120	5.55903e+06	514.761	918065	57.5541	1e-05	128.615	210.969	130.23	44.9463	37.4916	0.914795	0.134886	0.0627117	0.0967282	0.705674	0.633884	14.3625	13.73
1977	78.2245	20	600	1.4	400	1.7	279.3	120	1.51385e+06	514.636	918065	128.736	9e-05	128.586	211.511	156.208	18.3309	37.4826	1.11154	0.495195	0.062693	0.0951808	0.346931	2.3277	3.91123	13.73
1144	287.807	20	600	1.4	400	1.7	75.9	120	5.56982e+06	514.401	918065	57.4693	1e-05	128.525	210.82	130.09	44.9657	37.4654	0.913975	0.13453	0.0626679	0.0966646	0.706137	0.632655	14.3904	13.73
1128	78.0471	20	600	1.4	400	1.7	280	120	1.51042e+06	514.215	918065	128.871	9e-05	128.481	211.339	156.112	18.283	37.4518	1.11109	0.495914	0.0626416	0.0951015	0.346342	2.33299	3.90235	13.73
918	288.161	20	600	1.4	400	1.7	75.8	120	5.57666e+06	514.173	918065	57.4157	1e-05	128.468	210.726	130.001	44.9779	37.4488	0.913456	0.134306	0.0626401	0.0966243	0.70643	0.63188	14.408	13.73
354	288.412	20	600	1.4	400	1.7	75.8	120	5.58152e+06	514.011	918065	57.3777	1e-05	128.428	210.658	129.938	44.9865	37.437	0.913087	0.134146	0.0626204	0.0965957	0.706638	0.63133	14.4206	13.73
22	288.556	20	600	1.4	400	1.7	75.7	120	5.58431e+06	513.918	918065	57.3559	1e-05	128.404	210.62	129.902	44.9914	37.4302	0.912875	0.134055	0.062609	0.0965793	0.706757	0.631014	14.4278	13.73
878	77.8564	20	600	1.4	400	1.7	280.6	120	1.50673e+06	513.759	918065	129.017	9e-05	128.367	211.152	156.009	18.2315	37.4187	1.11061	0.496689	0.0625862	0.095016	0.345709	2.3387	3.89282	13.73
650	288.886	20	600	1.4	400	1.7	75.6	120	5.59069e+06	513.705	918065	57.306	1e-05	128.351	210.532	129.819	45.0027	37.4147	0.912391	0.133847	0.0625831	0.0965417	0.707029	0.630294	14.4443	13.73
1006	77.7972	20	600	1.4	400	1.7	280.9	120	1.50558e+06	513.617	918065	129.062	9e-05	128.331	211.094	155.977	18.2155	37.4083	1.11046	0.496929	0.0625689	0.0949893	0.345512	2.34048	3.88986	13.73
1330	289.282	20	600	1.4	400	1.7	75.5	120	5.59836e+06	513.449	918065	57.2463	1e-05	128.287	210.426	129.72	45.0162	37.3961	0.91181	0.133597	0.062552	0.0964965	0.707355	0.629431	14.4641	13.73
1810	289.881	20	600	1.4	400	1.7	75.4	120	5.60996e+06	513.062	918065	57.1562	1e-05	128.191	210.266	129.57	45.0364	37.3679	0.910932	0.13322	0.0625049	0.0964282	0.707847	0.628129	14.4941	13.73
1530	290.343	20	600	1.4	400	1.7	75.3	120	5.61888e+06	512.765	918065	57.087	1e-05	128.116	210.142	129.454	45.0519	37.3462	0.910257	0.132931	0.0624686	0.0963755	0.708225	0.627131	14.5171	13.73
1110	290.435	20	600	1.4	400	1.7	75.2	120	5.62067e+06	512.705	918065	57.0732	1e-05	128.101	210.118	129.431	45.055	37.3419	0.910123	0.132874	0.0624614	0.096365	0.7083	0.626933	14.5217	13.73
1630	290.702	20	600	1.4	400	1.7	75.2	120	5.62585e+06	512.532	918065	57.0331	1e-05	128.058	210.046	129.364	45.0639	37.3293	0.909731	0.132707	0.0624403	0.0963345	0.708519	0.626355	14.5351	13.73
510	77.0209	20	600	1.4	400	1.7	283.7	120	1.49056e+06	511.737	918065	129.659	9e-05	127.862	210.323	155.547	18.0052	37.2714	1.10844	0.500101	0.0623399	0.094636	0.342924	2.36407	3.85105	13.73
1720	292.002	20	600	1.4	400	1.7	74.8	120	5.65101e+06	511.693	918065	56.8394	1e-05	127.848	209.699	129.039	45.1068	37.2682	0.907834	0.131899	0.0623381	0.0961862	0.709576	0.623566	14.6001	13.73
546	292.006	20	600	1.4	400	1.7	74.8	120	5.65107e+06	511.691	918065	56.8389	1e-05	127.848	209.698	129.039	45.1069	37.2681	0.907829	0.131897	0.0623379	0.0961859	0.709579	0.623559	14.6003	13.73
1179	76.9828	20	600	1.4	400	1.7	283.8	120	1.48982e+06	511.644	918065	129.689	9e-05	127.838	210.285	155.526	17.9948	37.2646	1.10834	0.500257	0.0623285	0.0946184	0.342796	2.36524	3.84914	13.73
611	292.659	20	600	1.4	400	1.7	74.7	120	5.66371e+06	511.27	918065	56.7422	1e-05	127.743	209.523	128.876	45.1281	37.2374	0.906878	0.131495	0.0622865	0.0961114	0.710107	0.622168	14.6329	13.73
1683	292.873	20	600	1.4	400	1.7	74.6	120	5.66786e+06	511.131	918065	56.7104	1e-05	127.708	209.466	128.822	45.1351	37.2273	0.906565	0.131363	0.0622697	0.0960869	0.710281	0.621712	14.6437	13.73
320	76.7449	20	600	1.4	400	1.7	284.7	120	1.48522e+06	511.06	918065	129.873	9e-05	127.692	210.046	155.392	17.9302	37.2221	1.1077	0.501235	0.0622573	0.0945086	0.341999	2.37258	3.83724	13.73
1495	293.028	20	600	1.4	400	1.7	74.6	120	5.67085e+06	511.032	918065	56.6876	1e-05	127.683	209.425	128.784	45.1401	37.22	0.906341	0.131268	0.0622575	0.0960693	0.710405	0.621384	14.6514	13.73
1728	76.7264	20	600	1.4	400	1.7	284.8	120	1.48486e+06	511.014	918065	129.887	9e-05	127.681	210.027	155.381	17.9252	37.2188	1.10765	0.501311	0.0622518	0.0945001	0.341937	2.37314	3.83632	13.73
395	293.643	20	600	1.4	400	1.7	74.4	120	5.68275e+06	510.635	918065	56.5969	1e-05	127.584	209.26	128.631	45.1598	37.1911	0.905447	0.130891	0.0622092	0.0959991	0.7109	0.620083	14.6821	13.73
888	294.048	20	600	1.4	400	1.7	74.3	120	5.6906e+06	510.373	918065	56.5373	1e-05	127.519	209.152	128.53	45.1727	37.1721	0.904859	0.130644	0.0621773	0.0959529	0.711226	0.619229	14.7024	13.73
1594	294.58	20	600	1.4	400	1.7	74.2	120	5.70089e+06	510.03	918065	56.4593	1e-05	127.433	209.01	128.398	45.1896	37.1471	0.904088	0.130321	0.0621355	0.0958922	0.711652	0.618111	14.729	13.73
1652	294.624	20	600	1.4	400	1.7	74.2	120	5.70174e+06	510.002	918065	56.4528	1e-05	127.426	208.998	128.387	45.191	37.145	0.904024	0.130294	0.0621321	0.0958872	0.711687	0.618018	14.7312	13.73
932	76.3161	20	600	1.4	400	1.7	286.3	120	1.47692e+06	509.998	918065	130.206	9e-05	127.427	209.61	155.147	17.8135	37.1447	1.10654	0.503003	0.0621279	0.0943091	0.34056	2.3859	3.81581	13.73
704	76.2892	20	600	1.4	400	1.7	286.4	120	1.4764e+06	509.931	918065	130.227	9e-05	127.41	209.583	155.131	17.8062	37.1398	1.10647	0.503115	0.0621197	0.0942965	0.340469	2.38675	3.81446	13.73
1234	294.924	20	600	1.4	400	1.7	74.1	120	5.70754e+06	509.808	918065	56.409	1e-05	127.378	208.918	128.312	45.2004	37.1309	0.903589	0.130112	0.0621085	0.095853	0.711927	0.61739	14.7462	13.73
1166	295.211	20	600	1.4	400	1.7	74	120	5.71309e+06	509.623	918065	56.367	1e-05	127.331	208.841	128.241	45.2094	37.1174	0.903174	0.129938	0.062086	0.0958203	0.712155	0.61679	14.7605	13.73
476	295.965	20	600	1.4	400	1.7	73.8	120	5.72769e+06	509.137	918065	56.2571	1e-05	127.21	208.64	128.054	45.2329	37.082	0.902083	0.129483	0.0620267	0.0957342	0.712756	0.615218	14.7982	13.73
1197	297.048	20	600	1.4	400	1.7	73.6	120	5.74866e+06	508.438	918065	56.0999	1e-05	127.035	208.351	127.786	45.2662	37.0311	0.900519	0.128834	0.0619416	0.0956107	0.713614	0.612974	14.8524	13.73
1260	297.102	20	600	1.4	400	1.7	73.5	120	5.7497e+06	508.403	918065	56.0922	1e-05	127.026	208.336	127.773	45.2679	37.0286	0.900442	0.128802	0.0619374	0.0956045	0.713656	0.612863	14.8551	13.73
586	297.849	20	600	1.4	400	1.7	73.4	120	5.76416e+06	507.922	918065	55.9843	1e-05	126.906	208.137	127.588	45.2906	36.9935	0.899365	0.128357	0.0618787	0.0955193	0.714245	0.611325	14.8925	13.73
71	297.85	20	600	1.4	400	1.7	73.4	120	5.76417e+06	507.921	918065	55.9843	1e-05	126.906	208.137	127.588	45.2906	36.9935	0.899365	0.128357	0.0618787	0.0955192	0.714245	0.611325	14.8925	13.73
1303	75.3812	20	600	1.4	400	1.7	289.9	120	1.45883e+06	507.641	918065	130.939	9e-05	126.838	208.644	154.6	17.5583	36.9731	1.10394	0.506888	0.0618408	0.0938666	0.337404	2.41549	3.76906	13.73
723	298.52	20	600	1.4	400	1.7	73.2	120	5.77714e+06	507.489	918065	55.8878	1e-05	126.798	207.958	127.423	45.3107	36.962	0.8984	0.12796	0.061826	0.0954428	0.714772	0.609952	14.926	13.73
1138	298.526	20	600	1.4	400	1.7	73.2	120	5.77725e+06	507.485	918065	55.887	1e-05	126.797	207.956	127.421	45.3109	36.9617	0.898392	0.127956	0.0618256	0.0954421	0.714776	0.60994	14.9263	13.73
1309	298.704	20	600	1.4	400	1.7	73.1	120	5.78071e+06	507.37	918065	55.8614	1e-05	126.768	207.909	127.377	45.3162	36.9534	0.898136	0.127851	0.0618116	0.0954218	0.714916	0.609576	14.9352	13.73
1239	298.76	20	600	1.4	400	1.7	73.1	120	5.78179e+06	507.334	918065	55.8534	1e-05	126.759	207.894	127.364	45.3179	36.9507	0.898056	0.127818	0.0618072	0.0954154	0.71496	0.609462	14.938	13.73
811	298.781	20	600	1.4	400	1.7	73.1	120	5.78219e+06	507.321	918065	55.8504	1e-05	126.756	207.888	127.358	45.3185	36.9497	0.898026	0.127805	0.0618055	0.095413	0.714976	0.609419	14.9391	13.73
1868	298.975	20	600	1.4	400	1.7	73.1	120	5.78595e+06	507.196	918065	55.8226	1e-05	126.725	207.836	127.311	45.3243	36.9406	0.897747	0.127691	0.0617903	0.0953909	0.715128	0.609023	14.9488	13.73
865	299.134	20	600	1.4	400	1.7	73	120	5.78902e+06	507.094	918065	55.7999	1e-05	126.699	207.794	127.272	45.329	36.9332	0.897519	0.127598	0.0617779	0.0953728	0.715252	0.608701	14.9567	13.73
978	75.133	20	600	1.4	400	1.7	290.8	120	1.45402e+06	507.006	918065	131.135	9e-05	126.679	208.384	154.452	17.4903	36.9268	1.10324	0.507927	0.0617634	0.0937474	0.336562	2.42347	3.75665	13.73
719	74.9264	20	600	1.4	400	1.7	291.6	120	1.45002e+06	506.474	918065	131.298	9e-05	126.547	208.166	154.328	17.4337	36.8881	1.10264	0.508793	0.0616986	0.0936476	0.33586	2.43016	3.74632	13.73
1844	300.533	20	600	1.4	400	1.7	72.7	120	5.8161e+06	506.192	918065	55.6003	1e-05	126.474	207.421	126.927	45.3701	36.8675	0.895514	0.126778	0.061668	0.0952132	0.716341	0.605866	15.0267	13.73
14	300.536	20	600	1.4	400	1.7	72.7	120	5.81615e+06	506.19	918065	55.5999	1e-05	126.473	207.42	126.927	45.3702	36.8674	0.89551	0.126776	0.0616678	0.0952129	0.716343	0.605861	15.0268	13.73
913	300.558	20	600	1.4	400	1.7	72.7	120	5.81659e+06	506.176	918065	55.5968	1e-05	126.47	207.414	126.921	45.3709	36.8663	0.895478	0.126763	0.0616661	0.0952104	0.716361	0.605816	15.0279	13.73
82	300.582	20	600	1.4	400	1.7	72.7	120	5.81704e+06	506.161	918065	55.5935	1e-05	126.466	207.408	126.916	45.3715	36.8652	0.895445	0.126749	0.0616642	0.0952077	0.716379	0.605769	15.0291	13.73
97	300.81	20	600	1.4	400	1.7	72.6	120	5.82146e+06	506.014	918065	55.561	1e-05	126.429	207.347	126.859	45.3782	36.8545	0.895118	0.126616	0.0616463	0.0951817	0.716556	0.605308	15.0405	13.73
1123	301.849	20	600	1.4	400	1.7	72.4	120	5.84157e+06	505.344	918065	55.414	1e-05	126.262	207.07	126.605	45.4081	36.8058	0.893634	0.126013	0.0615648	0.0950632	0.717358	0.603225	15.0925	13.73
803	74.3963	20	600	1.4	400	1.7	293.7	120	1.43977e+06	505.097	918065	131.72	9e-05	126.202	207.602	154.005	17.2881	36.7878	1.10109	0.511025	0.0615309	0.0933892	0.334055	2.44747	3.71982	13.73
1074	302.262	20	600	1.4	400	1.7	72.3	120	5.84955e+06	505.079	918065	55.3558	1e-05	126.196	206.96	126.504	45.4198	36.7865	0.893046	0.125775	0.0615325	0.0950162	0.717676	0.602402	15.1131	13.73
682	74.344	20	600	1.4	400	1.7	293.9	120	1.43875e+06	504.96	918065	131.761	9e-05	126.168	207.545	153.973	17.2737	36.7778	1.10094	0.511246	0.0615142	0.0933635	0.333876	2.44919	3.7172	13.73
259	74.3049	20	600	1.4	400	1.7	294.1	120	1.438e+06	504.858	918065	131.793	9e-05	126.143	207.503	153.949	17.263	36.7703	1.10082	0.511412	0.0615017	0.0933442	0.333742	2.45049	3.71524	13.73
1222	74.2882	20	600	1.4	400	1.7	294.1	120	1.43767e+06	504.814	918065	131.806	9e-05	126.132	207.485	153.938	17.2584	36.7671	1.10077	0.511482	0.0614964	0.093336	0.333686	2.45104	3.71441	13.73
184	302.713	20	600	1.4	400	1.7	72.2	120	5.85828e+06	504.788	918065	55.2924	1e-05	126.123	206.839	126.393	45.4326	36.7653	0.892403	0.125516	0.0614971	0.0949648	0.718022	0.601504	15.1356	13.73
1237	302.935	20	600	1.4	400	1.7	72.1	120	5.86259e+06	504.645	918065	55.2611	1e-05	126.087	206.78	126.339	45.4389	36.7549	0.892086	0.125388	0.0614796	0.0949395	0.718193	0.601062	15.1468	13.73
1256	303.05	20	600	1.4	400	1.7	72.1	120	5.8648e+06	504.572	918065	55.2451	1e-05	126.069	206.75	126.311	45.4421	36.7495	0.891923	0.125322	0.0614707	0.0949264	0.71828	0.600835	15.1525	13.73
1210	74.1669	20	600	1.4	400	1.7	294.6	120	1.43533e+06	504.495	918065	131.903	9e-05	126.052	207.355	153.863	17.225	36.744	1.10041	0.511995	0.0614576	0.0932763	0.333271	2.45504	3.70835	13.73
1484	74.1219	20	600	1.4	400	1.7	294.8	120	1.43445e+06	504.377	918065	131.939	9e-05	126.022	207.306	153.835	17.2126	36.7353	1.10028	0.512186	0.0614431	0.093254	0.333117	2.45653	3.70609	13.73
377	74.0023	20	600	1.4	400	1.7	295.3	120	1.43214e+06	504.061	918065	132.035	9e-05	125.944	207.177	153.761	17.1797	36.7123	1.09992	0.512693	0.0614047	0.0931948	0.332708	2.46051	3.70011	13.73
1419	304.531	20	600	1.4	400	1.7	71.7	120	5.89346e+06	503.619	918065	55.0381	1e-05	125.831	206.355	125.95	45.4832	36.6801	0.88982	0.124477	0.0613546	0.0947578	0.71941	0.597913	15.2265	13.73
1014	304.784	20	600	1.4	400	1.7	71.7	120	5.89836e+06	503.456	918065	55.0028	1e-05	125.79	206.288	125.888	45.4902	36.6682	0.88946	0.124334	0.0613348	0.0947289	0.719603	0.597416	15.2392	13.73
315	73.7492	20	600	1.4	400	1.7	296.3	120	1.42724e+06	503.391	918065	132.238	9e-05	125.776	206.902	153.603	17.1099	36.6635	1.09915	0.513768	0.061323	0.093069	0.33184	2.46895	3.68746	13.73
703	305.478	20	600	1.4	400	1.7	71.5	120	5.91179e+06	503.01	918065	54.9065	1e-05	125.679	206.103	125.719	45.5091	36.6357	0.888478	0.123941	0.0612804	0.0946499	0.720128	0.596059	15.2739	13.73
361	73.579	20	600	1.4	400	1.7	297	120	1.42395e+06	502.937	918065	132.375	9e-05	125.663	206.716	153.495	17.063	36.6305	1.09863	0.514492	0.0612677	0.092984	0.331256	2.47466	3.67895	13.73
597	73.5739	20	600	1.4	400	1.7	297	120	1.42385e+06	502.924	918065	132.379	9e-05	125.659	206.711	153.492	17.0616	36.6295	1.09862	0.514514	0.0612661	0.0929814	0.331239	2.47483	3.6787	13.73
1187	305.849	20	600	1.4	400	1.7	71.4	120	5.91897e+06	502.771	918065	54.8552	1e-05	125.619	206.004	125.629	45.5192	36.6184	0.887953	0.123732	0.0612514	0.0946077	0.720409	0.595336	15.2925	13.73
262	73.4906	20	600	1.4	400	1.7	297.3	120	1.42224e+06	502.701	918065	132.446	9e-05	125.604	206.619	153.439	17.0386	36.6133	1.09836	0.514869	0.061239	0.0929397	0.330952	2.47764	3.67453	13.73
1719	306.666	20	600	1.4	400	1.7	71.2	120	5.93479e+06	502.246	918065	54.7424	1e-05	125.488	205.787	125.43	45.5411	36.5801	0.886799	0.123274	0.0611874	0.0945147	0.721024	0.59375	15.3333	13.73
67	73.3149	20	600	1.4	400	1.7	298	120	1.41884e+06	502.23	918065	132.588	9e-05	125.486	206.426	153.328	16.9901	36.5789	1.09782	0.515619	0.0611815	0.0928513	0.330348	2.48357	3.66574	13.73
1807	73.288	20	600	1.4	400	1.7	298.1	120	1.41832e+06	502.157	918065	132.609	9e-05	125.468	206.396	153.31	16.9826	36.5737	1.09774	0.515734	0.0611727	0.0928378	0.330255	2.48448	3.6644	13.73
196	73.2077	20	600	1.4	400	1.7	298.5	120	1.41676e+06	501.941	918065	132.674	9e-05	125.414	206.308	153.259	16.9604	36.5579	1.09749	0.516077	0.0611464	0.0927972	0.329979	2.48721	3.66039	13.73
1785	73.0776	20	600	1.4	400	1.7	299	120	1.41424e+06	501.59	918065	132.78	9e-05	125.326	206.164	153.176	16.9245	36.5323	1.09709	0.516634	0.0611036	0.0927314	0.329531	2.49164	3.65388	13.73
627	307.696	20	600	1.4	400	1.7	71	120	5.95471e+06	501.584	918065	54.6009	1e-05	125.323	205.513	125.181	45.5684	36.5319	0.885347	0.122699	0.0611068	0.0943975	0.721796	0.591763	15.3848	13.73
284	72.9634	20	600	1.4	400	1.7	299.5	120	1.41203e+06	501.281	918065	132.872	9e-05	125.249	206.037	153.102	16.8929	36.5098	1.09673	0.517124	0.0610659	0.0926734	0.329136	2.49554	3.64817	13.73
81	72.9588	20	600	1.4	400	1.7	299.5	120	1.41195e+06	501.268	918065	132.876	9e-05	125.246	206.032	153.099	16.8916	36.5089	1.09671	0.517144	0.0610644	0.092671	0.329121	2.4957	3.64794	13.73
1284	308.249	20	600	1.4	400	1.7	70.9	120	5.96542e+06	501.229	918065	54.5252	1e-05	125.234	205.366	125.047	45.5828	36.5061	0.884569	0.122393	0.0610636	0.0943346	0.722209	0.590701	15.4124	13.73
979	72.8981	20	600	1.4	400	1.7	299.7	120	1.41077e+06	501.103	918065	132.925	9e-05	125.205	205.964	153.06	16.8748	36.4969	1.09652	0.517405	0.0610443	0.0926401	0.328911	2.49777	3.6449	13.73
618	308.459	20	600	1.4	400	1.7	70.8	120	5.96948e+06	501.095	918065	54.4966	1e-05	125.2	205.31	124.996	45.5883	36.4963	0.884274	0.122276	0.0610472	0.0943107	0.722366	0.5903	15.4229	13.73
1436	308.529	20	600	1.4	400	1.7	70.8	120	5.97083e+06	501.05	918065	54.4871	1e-05	125.189	205.292	124.979	45.5901	36.493	0.884176	0.122238	0.0610417	0.0943028	0.722418	0.590166	15.4264	13.73
516	72.8215	20	600	1.4	400	1.7	300	120	1.40929e+06	500.895	918065	132.988	9e-05	125.153	205.879	153.01	16.8536	36.4817	1.09628	0.517734	0.061019	0.0926011	0.328646	2.5004	3.64107	13.73
1875	72.7328	20	600	1.4	400	1.7	300.4	120	1.40757e+06	500.654	918065	133.06	9e-05	125.092	205.78	152.952	16.829	36.4641	1.096	0.518115	0.0609895	0.0925558	0.32834	2.50345	3.63664	13.73
849	72.6756	20	600	1.4	400	1.7	300.7	120	1.40646e+06	500.497	918065	133.106	9e-05	125.053	205.716	152.915	16.8132	36.4528	1.09582	0.518361	0.0609705	0.0925265	0.328142	2.50542	3.63378	13.73
908	72.5748	20	600	1.4	400	1.7	301.1	120	1.40451e+06	500.222	918065	133.188	9e-05	124.984	205.603	152.849	16.7852	36.4327	1.0955	0.518795	0.0609369	0.0924749	0.327793	2.5089	3.62874	13.73
1640	72.4777	20	600	1.4	400	1.7	301.5	120	1.40263e+06	499.956	918065	133.268	0.0001	124.918	205.494	152.786	16.7583	36.4133	1.09519	0.519214	0.0609045	0.092425	0.327457	2.51226	3.62388	13.73
630	72.4398	20	600	1.4	400	1.7	301.6	120	1.4019e+06	499.852	918065	133.299	0.0001	124.892	205.451	152.761	16.7478	36.4057	1.09507	0.519377	0.0608918	0.0924055	0.327326	2.51358	3.62199	13.73
1311	310.547	20	600	1.4	400	1.7	70.4	120	6.0099e+06	499.755	918065	54.213	1e-05	124.865	204.755	124.492	45.6418	36.3987	0.881345	0.121129	0.060884	0.0940733	0.723914	0.586329	15.5274	13.73
1618	72.3969	20	600	1.4	400	1.7	301.8	120	1.40107e+06	499.733	918065	133.334	0.0001	124.862	205.403	152.733	16.7359	36.3971	1.09493	0.519562	0.0608774	0.0923833	0.327177	2.51507	3.61984	13.73
436	311.023	20	600	1.4	400	1.7	70.3	120	6.0191e+06	499.45	918065	54.1488	1e-05	124.789	204.629	124.378	45.6537	36.3765	0.880681	0.12087	0.0608468	0.0940193	0.724264	0.585432	15.5511	13.73
469	311.359	20	600	1.4	400	1.7	70.2	120	6.0256e+06	499.235	918065	54.1036	1e-05	124.735	204.54	124.297	45.6621	36.3608	0.880212	0.120688	0.0608206	0.0939812	0.72451	0.584801	15.5679	13.73
298	311.382	20	600	1.4	400	1.7	70.2	120	6.02606e+06	499.22	918065	54.1004	1e-05	124.732	204.534	124.291	45.6627	36.3597	0.880179	0.120675	0.0608188	0.0939785	0.724528	0.584757	15.5691	13.73
1838	311.618	20	600	1.4	400	1.7	70.1	120	6.03062e+06	499.069	918065	54.0687	1e-05	124.694	204.471	124.235	45.6685	36.3487	0.87985	0.120547	0.0608004	0.0939517	0.724701	0.584315	15.5809	13.73
272	72.143	20	600	1.4	400	1.7	302.9	120	1.39616e+06	499.033	918065	133.541	0.0001	124.687	205.115	152.565	16.6654	36.3461	1.09411	0.52066	0.0607921	0.092252	0.326296	2.52392	3.60715	13.73
1487	312.298	20	600	1.4	400	1.7	70	120	6.04377e+06	498.633	918065	53.9776	1e-05	124.585	204.291	124.072	45.6853	36.317	0.878902	0.12018	0.0607474	0.0938746	0.725198	0.583043	15.6149	13.73
70	312.956	20	600	1.4	400	1.7	69.8	120	6.05651e+06	498.212	918065	53.8896	1e-05	124.48	204.117	123.914	45.7014	36.2863	0.877986	0.119826	0.060696	0.0937999	0.725678	0.581817	15.6478	13.73
1359	71.8195	20	600	1.4	400	1.7	304.2	120	1.3899e+06	498.134	918065	133.807	0.0001	124.463	204.747	152.349	16.5755	36.2806	1.09306	0.522063	0.0606826	0.0920836	0.325171	2.53529	3.59097	13.73
1238	71.7611	20	600	1.4	400	1.7	304.5	120	1.38877e+06	497.971	918065	133.855	0.0001	124.422	204.68	152.31	16.5593	36.2688	1.09287	0.522316	0.0606627	0.092053	0.324968	2.53735	3.58806	13.73
583	313.52	20	600	1.4	400	1.7	69.7	120	6.06742e+06	497.851	918065	53.8144	1e-05	124.39	203.967	123.779	45.715	36.26	0.877203	0.119524	0.0606521	0.0937359	0.726088	0.580771	15.676	13.73
1244	71.6846	20	600	1.4	400	1.7	304.8	120	1.38729e+06	497.757	918065	133.918	0.0001	124.369	204.592	152.258	16.538	36.2532	1.09261	0.522649	0.0606367	0.0920129	0.324701	2.54006	3.58423	13.73
919	313.748	20	600	1.4	400	1.7	69.6	120	6.07184e+06	497.705	918065	53.784	1e-05	124.353	203.907	123.724	45.7205	36.2494	0.876885	0.119402	0.0606343	0.09371	0.726254	0.580348	15.6874	13.73
725	313.764	20	600	1.4	400	1.7	69.6	120	6.07216e+06	497.694	918065	53.7819	1e-05	124.351	203.902	123.72	45.7209	36.2486	0.876863	0.119393	0.060633	0.0937082	0.726266	0.580317	15.6882	13.73
201	314.675	20	600	1.4	400	1.7	69.4	120	6.08978e+06	497.112	918065	53.6611	1e-05	124.205	203.661	123.503	45.7427	36.2062	0.8756	0.118908	0.0605621	0.0936049	0.726925	0.578638	15.7338	13.73
1425	71.3767	20	600	1.4	400	1.7	306.1	120	1.38133e+06	496.892	918065	134.173	0.0001	124.152	204.237	152.05	16.4523	36.1901	1.09159	0.523991	0.0605312	0.0918508	0.323627	2.55101	3.56883	13.73
718	71.3272	20	600	1.4	400	1.7	306.3	120	1.38037e+06	496.752	918065	134.214	0.0001	124.117	204.18	152.016	16.4385	36.18	1.09142	0.524208	0.0605142	0.0918246	0.323454	2.55278	3.56636	13.73
1192	71.3141	20	600	1.4	400	1.7	306.4	120	1.38012e+06	496.715	918065	134.224	0.0001	124.108	204.165	152.007	16.4348	36.1773	1.09138	0.524265	0.0605097	0.0918177	0.323408	2.55325	3.56571	13.73
453	71.257	20	600	1.4	400	1.7	306.6	120	1.37901e+06	496.553	918065	134.272	0.0001	124.068	204.099	151.968	16.4189	36.1655	1.09119	0.524514	0.06049	0.0917874	0.323208	2.5553	3.56285	13.73
715	71.2368	20	600	1.4	400	1.7	306.7	120	1.37862e+06	496.496	918065	134.288	0.0001	124.054	204.075	151.954	16.4133	36.1614	1.09112	0.524603	0.0604831	0.0917767	0.323138	2.55602	3.56184	13.73
288	315.638	20	600	1.4	400	1.7	69.2	120	6.10842e+06	496.496	918065	53.5339	1e-05	124.051	203.406	123.273	45.7653	36.1613	0.874267	0.118398	0.0604871	0.0934957	0.727619	0.576872	15.7819	13.73
620	71.2091	20	600	1.4	400	1.7	306.8	120	1.37808e+06	496.418	918065	134.311	0.0001	124.034	204.043	151.935	16.4055	36.1556	1.09103	0.524724	0.0604735	0.091762	0.323041	2.55702	3.56045	13.73
1377	315.866	20	600	1.4	400	1.7	69.2	120	6.11284e+06	496.35	918065	53.5038	1e-05	124.015	203.346	123.219	45.7706	36.1507	0.873951	0.118278	0.0604693	0.0934699	0.727783	0.576455	15.7933	13.73
1512	71.0203	20	600	1.4	400	1.7	307.7	120	1.37443e+06	495.882	918065	134.468	0.0001	123.9	203.823	151.806	16.3529	36.1166	1.09039	0.52555	0.0604082	0.0916616	0.32238	2.56381	3.55102	13.73
1763	317.15	20	600	1.4	400	1.7	68.9	120	6.13767e+06	495.531	918065	53.3355	1e-05	123.81	203.007	122.914	45.8002	36.091	0.872181	0.117605	0.0603695	0.0933246	0.728701	0.574123	15.8575	13.73
519	70.7105	20	600	1.4	400	1.7	309	120	1.36844e+06	494.997	918065	134.726	0.0001	123.679	203.46	151.591	16.2664	36.0521	1.08933	0.526911	0.0603004	0.0914958	0.321293	2.57505	3.53553	13.73
822	318.11	20	600	1.4	400	1.7	68.7	120	6.15625e+06	494.918	918065	53.2103	1e-05	123.657	202.753	122.686	45.822	36.0464	0.87086	0.117105	0.0602949	0.093216	0.729384	0.57239	15.9055	13.73
1349	70.5897	20	600	1.4	400	1.7	309.5	120	1.3661e+06	494.649	918065	134.827	0.0001	123.592	203.318	151.507	16.2326	36.0268	1.08892	0.527443	0.0602581	0.0914308	0.320869	2.57946	3.52948	13.73
1694	318.534	20	600	1.4	400	1.7	68.6	120	6.16446e+06	494.648	918065	53.1552	1e-05	123.589	202.642	122.586	45.8315	36.0267	0.870278	0.116885	0.060262	0.093168	0.729685	0.571628	15.9267	13.73
156	70.46	20	600	1.4	400	1.7	310.1	120	1.36359e+06	494.276	918065	134.935	0.0001	123.499	203.165	151.416	16.1963	35.9996	1.08847	0.528014	0.0602125	0.0913608	0.320412	2.5842	3.523	13.73
1223	319.175	20	600	1.4	400	1.7	68.5	120	6.17686e+06	494.24	918065	53.0721	1e-05	123.487	202.473	122.434	45.8457	35.997	0.869399	0.116555	0.0602122	0.0930956	0.730138	0.570481	15.9587	13.73
1360	70.411	20	600	1.4	400	1.7	310.3	120	1.36264e+06	494.134	918065	134.976	0.0001	123.463	203.107	151.382	16.1826	35.9893	1.0883	0.52823	0.0601953	0.0913343	0.32024	2.586	3.52055	13.73
966	70.4105	20	600	1.4	400	1.7	310.3	120	1.36263e+06	494.133	918065	134.977	0.0001	123.463	203.106	151.381	16.1825	35.9892	1.0883	0.528232	0.0601952	0.0913341	0.320238	2.58602	3.52053	13.73
1718	70.3849	20	600	1.4	400	1.7	310.4	120	1.36213e+06	494.059	918065	134.998	0.0001	123.445	203.076	151.363	16.1754	35.9838	1.08821	0.528345	0.0601861	0.0913202	0.320148	2.58696	3.51925	13.73
671	320.3	20	600	1.4	400	1.7	68.2	120	6.19864e+06	493.523	918065	52.9268	1e-05	123.308	202.176	122.168	45.8704	35.9448	0.867859	0.115977	0.0601249	0.0929684	0.73093	0.568477	16.015	13.73
1057	320.615	20	600	1.4	400	1.7	68.2	120	6.20474e+06	493.322	918065	52.8862	1e-05	123.258	202.093	122.094	45.8772	35.9302	0.867427	0.115815	0.0601004	0.0929328	0.731151	0.567917	16.0308	13.73
573	70.0998	20	600	1.4	400	1.7	311.7	120	1.35662e+06	493.231	918065	135.237	0.0001	123.238	202.736	151.162	16.0955	35.9236	1.08721	0.529606	0.0600853	0.0911653	0.319143	2.59748	3.50499	13.73
1968	69.9542	20	600	1.4	400	1.7	312.3	120	1.3538e+06	492.807	918065	135.36	0.0001	123.132	202.562	151.058	16.0547	35.8926	1.0867	0.530251	0.0600336	0.0910858	0.318629	2.60289	3.49771	13.73
187	69.8966	20	600	1.4	400	1.7	312.6	120	1.35268e+06	492.638	918065	135.408	0.0001	123.09	202.493	151.017	16.0386	35.8804	1.0865	0.530507	0.060013	0.0910542	0.318426	2.60503	3.49483	13.73
1587	69.7646	20	600	1.4	400	1.7	313.2	120	1.35013e+06	492.251	918065	135.52	0.0001	122.993	202.334	150.922	16.0016	35.8522	1.08603	0.531093	0.0599659	0.0909818	0.317959	2.60996	3.48823	13.73
143	322.432	20	600	1.4	400	1.7	67.8	120	6.2399e+06	492.167	918065	52.6537	1e-05	122.969	201.615	121.667	45.9159	35.846	0.864951	0.114893	0.0599597	0.0927278	0.732419	0.564717	16.1216	13.73
40	322.614	20	600	1.4	400	1.7	67.7	120	6.24341e+06	492.051	918065	52.6306	1e-05	122.941	201.567	121.624	45.9197	35.8376	0.864705	0.114802	0.0599457	0.0927074	0.732545	0.5644	16.1307	13.73
80	322.79	20	600	1.4	400	1.7	67.7	120	6.24682e+06	491.939	918065	52.6082	1e-05	122.913	201.52	121.583	45.9234	35.8295	0.864465	0.114713	0.059932	0.0926875	0.732668	0.564091	16.1395	13.73
1730	69.5296	20	600	1.4	400	1.7	314.3	120	1.34558e+06	491.559	918065	135.718	0.0001	122.82	202.051	150.753	15.9356	35.8018	1.08519	0.532139	0.0598816	0.0908522	0.317127	2.61878	3.47648	13.73
1133	69.5231	20	600	1.4	400	1.7	314.3	120	1.34546e+06	491.54	918065	135.724	0.0001	122.815	202.043	150.748	15.9338	35.8004	1.08516	0.532168	0.0598793	0.0908486	0.317104	2.61903	3.47615	13.73
1905	69.4512	20	600	1.4	400	1.7	314.6	120	1.34406e+06	491.328	918065	135.785	0.0001	122.762	201.956	150.696	15.9136	35.7849	1.0849	0.532489	0.0598534	0.0908089	0.316849	2.62174	3.47256	13.73
1832	69.4159	20	600	1.4	400	1.7	314.8	120	1.34338e+06	491.223	918065	135.815	0.0001	122.736	201.913	150.671	15.9037	35.7773	1.08478	0.532646	0.0598407	0.0907893	0.316724	2.62307	3.47079	13.73
1740	69.3036	20	600	1.4	400	1.7	315.3	120	1.34121e+06	490.89	918065	135.91	0.0001	122.653	201.776	150.589	15.8722	35.753	1.08437	0.533148	0.0598001	0.0907269	0.316325	2.62733	3.46518	13.73
275	69.2958	20	600	1.4	400	1.7	315.3	120	1.34106e+06	490.867	918065	135.917	0.0001	122.647	201.767	150.583	15.87	35.7514	1.08434	0.533182	0.0597973	0.0907226	0.316298	2.62762	3.46479	13.73
1963	69.2942	20	600	1.4	400	1.7	315.3	120	1.34103e+06	490.862	918065	135.918	0.0001	122.646	201.765	150.582	15.8695	35.751	1.08434	0.533189	0.0597967	0.0907218	0.316292	2.62768	3.46471	13.73
1667	325.055	20	600	1.4	400	1.7	67.2	120	6.29065e+06	490.502	918065	52.3217	1e-05	122.553	200.926	121.053	45.9699	35.7248	0.861396	0.113581	0.059757	0.0924324	0.73423	0.560161	16.2527	13.73
17	69.1519	20	600	1.4	400	1.7	316	120	1.33827e+06	490.439	918065	136.039	0.0001	122.54	201.591	150.478	15.8295	35.7202	1.08382	0.533826	0.0597451	0.0906425	0.315787	2.63309	3.4576	13.73
8	325.243	20	600	1.4	400	1.7	67.2	120	6.29431e+06	490.382	918065	52.2979	1e-05	122.524	200.876	121.009	45.9737	35.7161	0.861141	0.113487	0.0597424	0.0924112	0.734359	0.559836	16.2622	13.73
238	325.469	20	600	1.4	400	1.7	67.1	120	6.29868e+06	490.239	918065	52.2695	1e-05	122.488	200.817	120.956	45.9782	35.7056	0.860835	0.113375	0.0597249	0.0923857	0.734514	0.559447	16.2735	13.73
1520	325.644	20	600	1.4	400	1.7	67.1	120	6.30205e+06	490.129	918065	52.2476	1e-05	122.46	200.771	120.916	45.9817	35.6976	0.8606	0.113289	0.0597115	0.0923661	0.734633	0.559148	16.2822	13.73
742	326.179	20	600	1.4	400	1.7	67	120	6.31241e+06	489.79	918065	52.1806	1e-05	122.375	200.631	120.791	45.9923	35.6729	0.859879	0.113025	0.0596702	0.092306	0.734999	0.558231	16.3089	13.73
1592	68.9207	20	600	1.4	400	1.7	317	120	1.3338e+06	489.748	918065	136.236	0.0001	122.367	201.308	150.308	15.7645	35.6698	1.08297	0.534862	0.0596609	0.0905132	0.314964	2.64192	3.44604	13.73
1053	326.516	20	600	1.4	400	1.7	66.9	120	6.31894e+06	489.576	918065	52.1384	1e-05	122.322	200.542	120.713	45.9989	35.6573	0.859424	0.112859	0.0596442	0.0922681	0.735229	0.557654	16.3258	13.73
964	327.021	20	600	1.4	400	1.7	66.8	120	6.3287e+06	489.257	918065	52.0754	1e-05	122.242	200.41	120.595	46.0088	35.6341	0.858745	0.112611	0.0596053	0.0922113	0.735572	0.556793	16.351	13.73
29	68.6976	20	600	1.4	400	1.7	318.1	120	1.32948e+06	489.077	918065	136.427	0.0001	122.2	201.033	150.143	15.7017	35.621	1.08215	0.535864	0.0595792	0.0903877	0.314169	2.6505	3.43488	13.73
1435	328.202	20	600	1.4	400	1.7	66.6	120	6.35156e+06	488.51	918065	51.9286	1e-05	122.056	200.101	120.321	46.0316	35.5797	0.857159	0.112035	0.0595143	0.0920787	0.736372	0.55479	16.4101	13.73
190	328.335	20	600	1.4	400	1.7	66.5	120	6.35413e+06	488.425	918065	51.9121	1e-05	122.035	200.066	120.29	46.0342	35.5735	0.85698	0.11197	0.059504	0.0920638	0.736462	0.554565	16.4167	13.73
1724	328.6	20	600	1.4	400	1.7	66.5	120	6.35927e+06	488.258	918065	51.8793	1e-05	121.993	199.997	120.229	46.0392	35.5613	0.856624	0.111841	0.0594836	0.092034	0.736641	0.554117	16.43	13.73
1617	68.3222	20	600	1.4	400	1.7	319.8	120	1.32221e+06	487.94	918065	136.748	0.0001	121.916	200.566	149.862	15.5959	35.5382	1.08075	0.537556	0.0594407	0.090175	0.312828	2.66506	3.41611	13.73
662	329.247	20	600	1.4	400	1.7	66.4	120	6.37178e+06	487.849	918065	51.7994	1e-05	121.891	199.828	120.079	46.0514	35.5316	0.855759	0.111528	0.0594339	0.0919615	0.737077	0.553029	16.4623	13.73
490	329.259	20	600	1.4	400	1.7	66.4	120	6.37202e+06	487.842	918065	51.7979	1e-05	121.889	199.825	120.077	46.0517	35.531	0.855742	0.111522	0.0594329	0.0919601	0.737085	0.553008	16.463	13.73
1080	329.312	20	600	1.4	400	1.7	66.4	120	6.37305e+06	487.808	918065	51.7914	1e-05	121.88	199.811	120.064	46.0527	35.5286	0.855671	0.111496	0.0594288	0.0919542	0.73712	0.552919	16.4656	13.73
805	329.335	20	600	1.4	400	1.7	66.3	120	6.37349e+06	487.794	918065	51.7885	1e-05	121.877	199.805	120.059	46.0531	35.5275	0.85564	0.111485	0.0594271	0.0919516	0.737136	0.55288	16.4668	13.73
508	68.1924	20	600	1.4	400	1.7	320.4	120	1.3197e+06	487.544	918065	136.86	0.0001	121.817	200.404	149.764	15.5593	35.5094	1.08026	0.538143	0.0593925	0.090101	0.312364	2.67014	3.40962	13.73
1402	68.136	20	600	1.4	400	1.7	320.7	120	1.31861e+06	487.372	918065	136.909	0.0001	121.774	200.333	149.722	15.5434	35.4968	1.08004	0.538398	0.0593716	0.0900688	0.312162	2.67235	3.4068	13.73
1745	330.323	20	600	1.4	400	1.7	66.1	120	6.3926e+06	487.17	918065	51.6671	1e-05	121.721	199.547	119.831	46.0715	35.4821	0.854321	0.11101	0.0593512	0.0918409	0.737798	0.551227	16.5161	13.73
1705	330.46	20	600	1.4	400	1.7	66.1	120	6.39526e+06	487.084	918065	51.6502	1e-05	121.699	199.511	119.799	46.074	35.4758	0.854138	0.110944	0.0593406	0.0918255	0.73789	0.550998	16.523	13.73
477	330.634	20	600	1.4	400	1.7	66.1	120	6.39862e+06	486.974	918065	51.629	1e-05	121.672	199.466	119.759	46.0772	35.4678	0.853907	0.110861	0.0593273	0.0918061	0.738006	0.550709	16.5317	13.73
657	330.968	20	600	1.4	400	1.7	66	120	6.40509e+06	486.764	918065	51.5881	1e-05	121.619	199.379	119.682	46.0833	35.4525	0.853461	0.110701	0.0593016	0.0917687	0.738229	0.550153	16.5484	13.73
1742	67.8868	20	600	1.4	400	1.7	321.9	120	1.31379e+06	486.609	918065	137.124	0.0001	121.583	200.02	149.532	15.4731	35.4412	1.07909	0.539527	0.0592785	0.0899259	0.311269	2.68215	3.39434	13.73
773	331.33	20	600	1.4	400	1.7	65.9	120	6.4121e+06	486.535	918065	51.5438	1e-05	121.562	199.284	119.599	46.0899	35.4359	0.852979	0.110528	0.0592738	0.0917282	0.73847	0.549552	16.5665	13.73
870	331.806	20	600	1.4	400	1.7	65.9	120	6.4213e+06	486.236	918065	51.4858	1e-05	121.487	199.16	119.49	46.0985	35.4141	0.852346	0.110302	0.0592373	0.091675	0.738786	0.548764	16.5903	13.73
818	67.7314	20	600	1.4	400	1.7	322.6	120	1.31078e+06	486.13	918065	137.258	0.0001	121.463	199.824	149.413	15.4291	35.4063	1.0785	0.540233	0.0592202	0.0898363	0.31071	2.68831	3.38657	13.73
750	332.001	20	600	1.4	400	1.7	65.8	120	6.42509e+06	486.113	918065	51.462	1e-05	121.457	199.109	119.445	46.102	35.4051	0.852086	0.110209	0.0592223	0.0916531	0.738916	0.548441	16.6001	13.73
1690	333.243	20	600	1.4	400	1.7	65.6	120	6.44912e+06	485.331	918065	51.3113	1e-05	121.261	198.786	119.16	46.124	35.3482	0.850439	0.109622	0.0591271	0.0915143	0.739737	0.546397	16.6622	13.73
576	333.485	20	600	1.4	400	1.7	65.5	120	6.45381e+06	485.179	918065	51.2819	1e-05	121.223	198.723	119.104	46.1282	35.3371	0.850118	0.109508	0.0591086	0.0914872	0.739897	0.546	16.6743	13.73
1181	67.1434	20	600	1.4	400	1.7	325.4	120	1.2994e+06	484.302	918065	137.769	0.00011	121.007	199.074	148.958	15.2628	35.2732	1.07621	0.542915	0.0589975	0.0894945	0.308593	2.71185	3.35717	13.73
217	66.9496	20	600	1.4	400	1.7	326.4	120	1.29565e+06	483.694	918065	137.938	0.00011	120.855	198.825	148.807	15.2079	35.2289	1.07544	0.543803	0.0589234	0.0893808	0.307893	2.7197	3.34748	13.73
1564	337.002	20	600	1.4	400	1.7	64.8	120	6.52186e+06	482.972	918065	50.8604	1e-05	120.672	197.81	118.303	46.1878	35.1764	0.845483	0.107872	0.0588398	0.0910952	0.742193	0.540303	16.8501	13.73
606	66.4706	20	600	1.4	400	1.7	328.7	120	1.28638e+06	482.178	918065	138.359	0.00011	120.476	198.203	148.427	15.072	35.1185	1.07352	0.546005	0.0587388	0.0890975	0.306158	2.7393	3.32353	13.73
1221	66.4569	20	600	1.4	400	1.7	328.8	120	1.28612e+06	482.135	918065	138.371	0.00011	120.465	198.185	148.416	15.0681	35.1153	1.07347	0.546069	0.0587334	0.0890893	0.306109	2.73987	3.32284	13.73
1161	338.402	20	600	1.4	400	1.7	64.6	120	6.54895e+06	482.096	918065	50.6945	1e-05	120.453	197.447	117.985	46.2105	35.1126	0.843648	0.107231	0.0587331	0.0909395	0.743096	0.538067	16.9201	13.73
403	339.044	20	600	1.4	400	1.7	64.4	120	6.56138e+06	481.695	918065	50.6188	1e-05	120.353	197.281	117.84	46.2207	35.0833	0.842809	0.106939	0.0586842	0.0908682	0.743509	0.537048	16.9522	13.73
1085	66.2994	20	600	1.4	400	1.7	329.6	120	1.28307e+06	481.632	918065	138.509	0.00011	120.34	197.979	148.29	15.0234	35.0788	1.07283	0.546796	0.0586722	0.0889954	0.305537	2.74638	3.31497	13.73
1712	66.2125	20	600	1.4	400	1.7	330	120	1.28139e+06	481.354	918065	138.586	0.00011	120.27	197.865	148.22	14.9987	35.0585	1.07248	0.547197	0.0586384	0.0889434	0.305221	2.74998	3.31062	13.73
1836	339.751	20	600	1.4	400	1.7	64.3	120	6.57505e+06	481.254	918065	50.5357	1e-05	120.243	197.099	117.681	46.2318	35.0512	0.841887	0.106619	0.0586305	0.0907898	0.743961	0.535931	16.9875	13.73
241	66.1708	20	600	1.4	400	1.7	330.2	120	1.28058e+06	481.221	918065	138.623	0.00011	120.237	197.81	148.187	14.9869	35.0488	1.07231	0.54739	0.0586221	0.0889185	0.305069	2.75171	3.30854	13.73
328	341.447	20	600	1.4	400	1.7	64	120	6.6079e+06	480.195	918065	50.3373	1e-05	119.978	196.661	117.299	46.2579	34.9741	0.83968	0.105856	0.0585016	0.0906017	0.745041	0.533268	17.0724	13.73
267	342.671	20	600	1.4	400	1.7	63.8	120	6.63158e+06	479.433	918065	50.1952	1e-05	119.788	196.345	117.024	46.2762	34.9186	0.838094	0.10531	0.0584088	0.0904662	0.745815	0.531363	17.1336	13.73
970	65.5271	20	600	1.4	400	1.7	333.4	120	1.26812e+06	479.141	918065	139.194	0.00011	119.717	196.957	147.663	14.8038	34.8973	1.06965	0.550378	0.0583688	0.0885299	0.302723	2.77874	3.27635	13.73
893	65.5029	20	600	1.4	400	1.7	333.6	120	1.26766e+06	479.062	918065	139.215	0.00011	119.698	196.925	147.643	14.7969	34.8916	1.06955	0.550491	0.0583592	0.0885152	0.302635	2.77977	3.27515	13.73
1273	343.715	20	600	1.4	400	1.7	63.6	120	6.65178e+06	478.784	918065	50.0746	1e-05	119.626	196.077	116.79	46.2914	34.8713	0.836745	0.104848	0.0583297	0.0903508	0.746471	0.529749	17.1858	13.73
743	65.1694	20	600	1.4	400	1.7	335.3	120	1.2612e+06	477.971	918065	139.513	0.00011	119.425	196.477	147.367	14.7019	34.8121	1.06814	0.552048	0.0582263	0.0883113	0.301414	2.79399	3.25847	13.73
107	65.1103	20	600	1.4	400	1.7	335.6	120	1.26006e+06	477.777	918065	139.566	0.00011	119.376	196.397	147.318	14.6851	34.798	1.06789	0.552325	0.0582026	0.0882751	0.301198	2.79653	3.25552	13.73
1439	345.673	20	600	1.4	400	1.7	63.2	120	6.68968e+06	477.569	918065	49.8499	1e-05	119.322	195.574	116.354	46.3193	34.7828	0.834224	0.10399	0.0581817	0.0901348	0.747694	0.526749	17.2837	13.73
928	346.658	20	600	1.4	400	1.7	63	120	6.70873e+06	476.959	918065	49.7377	1e-05	119.17	195.322	116.135	46.3328	34.7384	0.832961	0.103562	0.0581074	0.0900263	0.748304	0.525252	17.3329	13.73
1230	346.939	20	600	1.4	400	1.7	63	120	6.71418e+06	476.785	918065	49.7057	1e-05	119.126	195.25	116.073	46.3367	34.7257	0.832601	0.10344	0.0580862	0.0899954	0.748478	0.524827	17.347	13.73
1337	64.8055	20	600	1.4	400	1.7	337.2	120	1.25416e+06	476.771	918065	139.839	0.00011	119.125	195.985	147.063	14.5981	34.7247	1.06659	0.553754	0.05808	0.0880871	0.300079	2.80968	3.24027	13.73
1483	347.019	20	600	1.4	400	1.7	63	120	6.71572e+06	476.736	918065	49.6967	1e-05	119.114	195.229	116.055	46.3378	34.7221	0.832499	0.103406	0.0580802	0.0899866	0.748528	0.524706	17.351	13.73
922	64.7861	20	600	1.4	400	1.7	337.3	120	1.25378e+06	476.707	918065	139.857	0.00011	119.109	195.958	147.047	14.5926	34.72	1.06651	0.553845	0.0580722	0.0880751	0.300008	2.81052	3.23931	13.73
544	347.155	20	600	1.4	400	1.7	62.9	120	6.71836e+06	476.651	918065	49.6812	1e-05	119.093	195.195	116.025	46.3396	34.716	0.832325	0.103347	0.0580699	0.0899716	0.748612	0.5245	17.3578	13.73
455	64.6816	20	600	1.4	400	1.7	337.8	120	1.25176e+06	476.36	918065	139.951	0.00011	119.022	195.816	146.959	14.5628	34.6948	1.06606	0.554336	0.05803	0.0880103	0.299623	2.81506	3.23408	13.73
1994	64.6483	20	600	1.4	400	1.7	338	120	1.25111e+06	476.249	918065	139.981	0.00011	118.995	195.77	146.931	14.5533	34.6867	1.06591	0.554493	0.0580165	0.0879896	0.299501	2.81652	3.23241	13.73
266	64.6095	20	600	1.4	400	1.7	338.2	120	1.25036e+06	476.12	918065	140.016	0.00011	118.962	195.718	146.898	14.5422	34.6773	1.06575	0.554676	0.0580007	0.0879655	0.299358	2.81821	3.23048	13.73
628	348.106	20	600	1.4	400	1.7	62.8	120	6.73675e+06	476.064	918065	49.5736	1e-05	118.946	194.951	115.814	46.3524	34.6732	0.83111	0.102938	0.0579983	0.0898671	0.749197	0.523068	17.4053	13.73
1635	348.583	20	600	1.4	400	1.7	62.7	120	6.74598e+06	475.769	918065	49.5198	1e-05	118.872	194.83	115.709	46.3587	34.6517	0.830502	0.102733	0.0579625	0.0898147	0.74949	0.522352	17.4291	13.73
380	64.4976	20	600	1.4	400	1.7	338.8	120	1.2482e+06	475.747	918065	140.117	0.00011	118.869	195.565	146.803	14.5103	34.6501	1.06526	0.555203	0.0579553	0.0878959	0.298946	2.8231	3.22488	13.73
447	64.4646	20	600	1.4	400	1.7	338.9	120	1.24756e+06	475.637	918065	140.146	0.00011	118.842	195.519	146.775	14.5008	34.6421	1.06512	0.555358	0.0579419	0.0878753	0.298825	2.82454	3.22323	13.73
905	349.758	20	600	1.4	400	1.7	62.5	120	6.76872e+06	475.044	918065	49.3877	1e-05	118.691	194.53	115.45	46.3739	34.5989	0.829006	0.102232	0.0578742	0.0896857	0.750208	0.520597	17.4879	13.73
1025	64.2545	20	600	1.4	400	1.7	340.1	120	1.2435e+06	474.934	918065	140.336	0.00011	118.666	195.231	146.596	14.4408	34.5909	1.0642	0.55635	0.0578562	0.0877439	0.29805	2.83378	3.21273	13.73
1190	350.353	20	600	1.4	400	1.7	62.4	120	6.78024e+06	474.677	918065	49.3211	1e-05	118.599	194.378	115.319	46.3815	34.5722	0.82825	0.10198	0.0578295	0.0896205	0.750571	0.519713	17.5176	13.73
493	64.0349	20	600	1.4	400	1.7	341.2	120	1.23924e+06	474.194	918065	140.535	0.00011	118.481	194.927	146.408	14.378	34.537	1.06323	0.557389	0.0577661	0.0876058	0.297239	2.8435	3.20174	13.73
1515	63.9749	20	600	1.4	400	1.7	341.5	120	1.23808e+06	473.992	918065	140.59	0.00011	118.431	194.844	146.356	14.3608	34.5223	1.06297	0.557673	0.0577414	0.087568	0.297017	2.84616	3.19874	13.73
1701	351.641	20	600	1.4	400	1.7	62.1	120	6.80516e+06	473.885	918065	49.1775	1e-05	118.401	194.05	115.036	46.3976	34.5145	0.826619	0.101436	0.0577329	0.0894794	0.751351	0.51781	17.582	13.73
38	351.68	20	600	1.4	400	1.7	62.1	120	6.80592e+06	473.86	918065	49.1732	1e-05	118.395	194.04	115.027	46.3981	34.5127	0.826569	0.10142	0.05773	0.0894751	0.751375	0.517752	17.584	13.73
855	63.9309	20	600	1.4	400	1.7	341.8	120	1.23723e+06	473.843	918065	140.63	0.00011	118.393	194.783	146.318	14.3483	34.5114	1.06277	0.557882	0.0577233	0.0875402	0.296855	2.84812	3.19655	13.73
1605	352.724	20	600	1.4	400	1.7	61.9	120	6.82613e+06	473.219	918065	49.0574	1e-05	118.235	193.774	114.798	46.4109	34.466	0.82525	0.100983	0.0576518	0.0893609	0.752005	0.516219	17.6362	13.73
1048	353.719	20	600	1.4	400	1.7	61.8	120	6.84537e+06	472.608	918065	48.9477	1e-05	118.082	193.522	114.581	46.4227	34.4215	0.823997	0.100569	0.0575775	0.0892524	0.752601	0.514768	17.6859	13.73
629	63.3851	20	600	1.4	400	1.7	344.7	120	1.22667e+06	471.984	918065	141.128	0.00012	117.929	194.021	145.843	14.192	34.3761	1.06033	0.560478	0.0574969	0.0871932	0.294831	2.87264	3.16926	13.73
854	63.3029	20	600	1.4	400	1.7	345.2	120	1.22508e+06	471.702	918065	141.203	0.00012	117.859	193.905	145.77	14.1685	34.3555	1.05996	0.560871	0.0574625	0.0871405	0.294526	2.87638	3.16515	13.73
1126	63.205	20	600	1.4	400	1.7	345.7	120	1.22318e+06	471.365	918065	141.293	0.00012	117.774	193.767	145.684	14.1404	34.331	1.05951	0.561339	0.0574215	0.0870777	0.294162	2.88083	3.16025	13.73
624	63.1875	20	600	1.4	400	1.7	345.8	120	1.22284e+06	471.305	918065	141.309	0.00012	117.759	193.742	145.668	14.1354	34.3266	1.05943	0.561423	0.0574141	0.0870664	0.294097	2.88163	3.15937	13.73
425	63.163	20	600	1.4	400	1.7	345.9	120	1.22237e+06	471.221	918065	141.331	0.00012	117.738	193.707	145.647	14.1284	34.3205	1.05932	0.56154	0.0574039	0.0870507	0.294006	2.88275	3.15815	13.73
142	356.302	20	600	1.4	400	1.7	61.3	120	6.89536e+06	471.027	918065	48.6648	1e-05	117.687	192.868	114.02	46.4524	34.3063	0.820758	0.0995056	0.0573848	0.0889709	0.754139	0.511036	17.8151	13.73
696	63.0928	20	600	1.4	400	1.7	346.3	120	1.22101e+06	470.979	918065	141.396	0.00012	117.678	193.608	145.585	14.1082	34.3028	1.059	0.561876	0.0573744	0.0870055	0.293744	2.88596	3.15464	13.73
123	358.125	20	600	1.4	400	1.7	61	120	6.93064e+06	469.914	918065	48.4672	1e-05	117.409	192.407	113.625	46.4723	34.2253	0.818485	0.0987653	0.0572493	0.0887729	0.755213	0.508435	17.9062	13.73
1486	359.547	20	600	1.4	400	1.7	60.8	120	6.95816e+06	469.048	918065	48.3142	1e-05	117.193	192.049	113.319	46.4872	34.1622	0.816719	0.0981934	0.0571438	0.0886188	0.756044	0.506424	17.9773	13.73
1383	62.5204	20	600	1.4	400	1.7	349.5	120	1.20993e+06	468.989	918065	141.924	0.00012	117.181	192.792	145.073	13.944	34.1579	1.05636	0.564625	0.057132	0.0866342	0.291609	2.91238	3.12602	13.73
1380	62.5142	20	600	1.4	400	1.7	349.5	120	1.20981e+06	468.967	918065	141.929	0.00012	117.175	192.783	145.067	13.9422	34.1563	1.05633	0.564655	0.0571294	0.0866301	0.291585	2.91267	3.12571	13.73
764	361.139	20	600	1.4	400	1.7	60.5	120	6.98899e+06	468.08	918065	48.1439	1e-05	116.951	191.649	112.977	46.5034	34.0917	0.814748	0.0975586	0.0570259	0.0884464	0.756969	0.50419	18.057	13.73
1988	361.441	20	600	1.4	400	1.7	60.5	120	6.99483e+06	467.897	918065	48.1118	1e-05	116.905	191.573	112.912	46.5064	34.0784	0.814376	0.0974389	0.0570036	0.0884138	0.757144	0.503769	18.0721	13.73
1881	362.886	20	600	1.4	400	1.7	60.2	120	7.02278e+06	467.021	918065	47.9586	1e-05	116.686	191.211	112.604	46.5205	34.0146	0.812597	0.0968694	0.056897	0.0882579	0.757976	0.501764	18.1443	13.73
853	61.8971	20	600	1.4	400	1.7	353	120	1.19787e+06	466.792	918065	142.503	0.00012	116.632	191.89	144.505	13.7649	33.9979	1.05342	0.567639	0.0568644	0.0862242	0.289273	2.9417	3.09485	13.73
1990	365.034	20	600	1.4	400	1.7	59.9	120	7.06436e+06	465.723	918065	47.7325	1e-05	116.362	190.674	112.147	46.5404	33.92	0.809965	0.0960316	0.0567388	0.0880267	0.759203	0.498811	18.2517	13.73
1054	61.5397	20	600	1.4	400	1.7	355.1	120	1.19095e+06	465.517	918065	142.837	0.00012	116.313	191.367	144.175	13.662	33.9051	1.0517	0.569377	0.0567091	0.0859863	0.287928	2.95879	3.07698	13.73
999	61.5207	20	600	1.4	400	1.7	355.2	120	1.19059e+06	465.45	918065	142.855	0.00012	116.296	191.339	144.157	13.6566	33.9001	1.05161	0.569469	0.0567008	0.0859737	0.287857	2.9597	3.07604	13.73
1046	61.4303	20	600	1.4	400	1.7	355.7	120	1.18884e+06	465.125	918065	142.94	0.00012	116.215	191.206	144.073	13.6305	33.8765	1.05117	0.56991	0.0566613	0.0859132	0.287516	2.96406	3.07152	13.73
1970	61.1214	20	600	1.4	400	1.7	357.5	120	1.18286e+06	464.012	918065	143.231	0.00012	115.937	190.749	143.784	13.5416	33.7954	1.04966	0.571419	0.0565256	0.0857055	0.28635	2.97904	3.05607	13.73
1539	367.893	20	600	1.4	400	1.7	59.4	120	7.11968e+06	464.001	918065	47.435	1e-05	115.932	189.962	111.542	46.5654	33.7946	0.806484	0.0949331	0.0565291	0.0877201	0.760818	0.494935	18.3946	13.73
336	368.111	20	600	1.4	400	1.7	59.4	120	7.1239e+06	463.87	918065	47.4125	1e-05	115.899	189.908	111.496	46.5672	33.7851	0.806219	0.09485	0.0565131	0.0876967	0.76094	0.494641	18.4056	13.73
1355	368.988	20	600	1.4	400	1.7	59.2	120	7.14088e+06	463.343	918065	47.322	1e-05	115.767	189.69	111.312	46.5744	33.7467	0.805157	0.0945171	0.056449	0.0876029	0.761431	0.493465	18.4494	13.73
1615	60.7331	20	600	1.4	400	1.7	359.8	120	1.17535e+06	462.601	918065	143.598	0.00012	115.585	190.17	143.416	13.4296	33.6926	1.04775	0.573323	0.0563538	0.0854423	0.28488	2.99808	3.03666	13.73
1669	60.6596	20	600	1.4	400	1.7	360.2	120	1.17392e+06	462.332	918065	143.668	0.00012	115.517	190.06	143.346	13.4084	33.6731	1.04738	0.573685	0.056321	0.0853922	0.284602	3.00172	3.03298	13.73
633	60.4975	20	600	1.4	400	1.7	361.2	120	1.17079e+06	461.738	918065	143.821	0.00012	115.369	189.816	143.191	13.3617	33.6298	1.04657	0.574483	0.0562487	0.0852815	0.283987	3.00976	3.02488	13.73
500	373.461	20	600	1.4	400	1.7	58.5	120	7.22744e+06	460.669	918065	46.8661	1e-05	115.099	188.584	110.378	46.6086	33.5519	0.799777	0.0928461	0.0561232	0.0871264	0.763904	0.487555	18.6731	13.73
1884	60.1669	20	600	1.4	400	1.7	363.2	120	1.16439e+06	460.52	918065	144.136	0.00012	115.065	189.316	142.873	13.2663	33.5411	1.0449	0.576116	0.0561003	0.0850543	0.28273	3.0263	3.00835	13.73
1784	59.9838	20	600	1.4	400	1.7	364.3	120	1.16084e+06	459.841	918065	144.312	0.00012	114.895	189.038	142.695	13.2134	33.4916	1.04397	0.577022	0.0560175	0.0849277	0.282032	3.03554	2.99919	13.73
1622	375.436	20	600	1.4	400	1.7	58.2	120	7.26567e+06	459.494	918065	46.6675	1e-05	114.805	188.098	109.968	46.6223	33.4663	0.797421	0.092122	0.05598	0.086917	0.764981	0.48499	18.7718	13.73
766	59.8407	20	600	1.4	400	1.7	365.1	120	1.15808e+06	459.308	918065	144.449	0.00012	114.762	188.819	142.555	13.1721	33.4528	1.04324	0.577732	0.0559527	0.0848284	0.281487	3.0428	2.99203	13.73
1919	376.176	20	600	1.4	400	1.7	58.1	120	7.27998e+06	459.055	918065	46.5936	1e-05	114.696	187.916	109.816	46.6272	33.4344	0.796543	0.0918531	0.0559266	0.0868388	0.765382	0.484037	18.8088	13.73
1449	59.7127	20	600	1.4	400	1.7	365.9	120	1.1556e+06	458.83	918065	144.571	0.00013	114.643	188.623	142.43	13.1351	33.418	1.04258	0.578368	0.0558945	0.0847393	0.280998	3.04932	2.98564	13.73
18	59.5421	20	600	1.4	400	1.7	367	120	1.1523e+06	458.191	918065	144.736	0.00013	114.483	188.36	142.262	13.0858	33.3715	1.0417	0.579217	0.0558166	0.0846202	0.280346	3.05806	2.9771	13.73
1764	59.4493	20	600	1.4	400	1.7	367.5	120	1.1505e+06	457.843	918065	144.825	0.00013	114.396	188.217	142.17	13.059	33.3461	1.04122	0.57968	0.0557741	0.0845552	0.279991	3.06283	2.97247	13.73
484	59.2107	20	600	1.4	400	1.7	369	120	1.14588e+06	456.942	918065	145.055	0.00013	114.171	187.848	141.934	12.99	33.2805	1.03997	0.580871	0.0556644	0.0843873	0.279077	3.07517	2.96053	13.73
1524	59.172	20	600	1.4	400	1.7	369.3	120	1.14513e+06	456.796	918065	145.093	0.00013	114.134	187.788	141.895	12.9788	33.2698	1.03977	0.581065	0.0556466	0.08436	0.278928	3.07718	2.9586	13.73
980	384.375	20	600	1.4	400	1.7	56.8	120	7.43865e+06	454.222	918065	45.7896	1e-05	113.488	185.917	108.142	46.6742	33.0824	0.786911	0.0889473	0.0553379	0.0859773	0.769737	0.473712	19.2187	13.73
1482	58.3828	20	600	1.4	400	1.7	374.3	120	1.12986e+06	453.779	918065	145.86	0.00013	113.38	186.55	141.099	12.7504	33.0501	1.03556	0.58503	0.0552791	0.0837979	0.275893	3.11878	2.91914	13.73
1342	385.647	20	600	1.4	400	1.7	56.7	120	7.46327e+06	453.477	918065	45.6673	1e-05	113.302	185.61	107.885	46.6803	33.0282	0.785435	0.0885086	0.0552472	0.0858446	0.7704	0.472149	19.2824	13.73
551	387.632	20	600	1.4	400	1.7	56.4	120	7.50169e+06	452.319	918065	45.4779	1e-05	113.013	185.131	107.487	46.6892	32.9438	0.783142	0.0878305	0.0551062	0.0856381	0.771425	0.469731	19.3816	13.73
1522	387.706	20	600	1.4	400	1.7	56.4	120	7.50311e+06	452.277	918065	45.4709	1e-05	113.002	185.113	107.472	46.6895	32.9407	0.783057	0.0878055	0.055101	0.0856305	0.771463	0.469642	19.3853	13.73
1935	57.9905	20	600	1.4	400	1.7	376.8	120	1.12227e+06	452.259	918065	146.245	0.00013	113.001	185.926	140.696	12.6368	32.9394	1.03343	0.587015	0.0550939	0.0835146	0.274377	3.13988	2.89953	13.73
1809	57.9768	20	600	1.4	400	1.7	376.9	120	1.122e+06	452.205	918065	146.259	0.00013	112.987	185.904	140.682	12.6328	32.9355	1.03335	0.587084	0.0550873	0.0835046	0.274324	3.14062	2.89884	13.73
840	388.967	20	600	1.4	400	1.7	56.2	120	7.52751e+06	451.543	918065	45.3514	1e-05	112.819	184.81	107.22	46.6947	32.8873	0.781607	0.087379	0.0550116	0.0854997	0.77211	0.46812	19.4483	13.73
1378	389.724	20	600	1.4	400	1.7	56.1	120	7.54217e+06	451.103	918065	45.2799	1e-05	112.709	184.628	107.069	46.6977	32.8552	0.780739	0.0871242	0.0549581	0.0854212	0.772496	0.46721	19.4862	13.73
1678	389.828	20	600	1.4	400	1.7	56.1	120	7.54419e+06	451.043	918065	45.27	1e-05	112.694	184.603	107.048	46.6981	32.8508	0.780619	0.0870892	0.0549507	0.0854104	0.77255	0.467085	19.4914	13.73
693	389.929	20	600	1.4	400	1.7	56	120	7.54614e+06	450.984	918065	45.2606	1e-05	112.679	184.579	107.028	46.6985	32.8466	0.780503	0.0870554	0.0549436	0.0854	0.772601	0.466964	19.4965	13.73
1955	57.5444	20	600	1.4	400	1.7	379.7	120	1.11364e+06	450.513	918065	146.685	0.00013	112.564	185.209	140.232	12.5074	32.8122	1.03097	0.589282	0.0548812	0.0831893	0.272648	3.16422	2.87722	13.73
56	391.725	20	600	1.4	400	1.7	55.8	120	7.58088e+06	449.944	918065	45.0922	1e-05	112.419	184.149	106.671	46.7051	32.7708	0.778452	0.0864566	0.0548169	0.0852145	0.773512	0.464824	19.5862	13.73
193	57.3443	20	600	1.4	400	1.7	381	120	1.10976e+06	449.724	918065	146.883	0.00013	112.367	184.885	140.022	12.4494	32.7548	1.02985	0.590302	0.0547851	0.0830424	0.27187	3.17526	2.86722	13.73
1405	57.3334	20	600	1.4	400	1.7	381.1	120	1.10955e+06	449.681	918065	146.894	0.00013	112.356	184.867	140.011	12.4463	32.7516	1.02979	0.590358	0.0547798	0.0830343	0.271828	3.17586	2.86667	13.73
1693	57.3143	20	600	1.4	400	1.7	381.2	120	1.10918e+06	449.605	918065	146.913	0.00013	112.338	184.836	139.991	12.4407	32.7461	1.02968	0.590455	0.0547706	0.0830203	0.271754	3.17692	2.86572	13.73
733	57.1843	20	600	1.4	400	1.7	382.1	120	1.10667e+06	449.09	918065	147.042	0.00013	112.209	184.625	139.853	12.403	32.7086	1.02895	0.59112	0.0547079	0.0829243	0.271248	3.18414	2.85921	13.73
1975	394.221	20	600	1.4	400	1.7	55.4	120	7.62919e+06	448.504	918065	44.8601	1e-05	112.059	183.553	106.178	46.7132	32.6659	0.775616	0.0856341	0.0546414	0.0849575	0.774767	0.461881	19.711	13.73
1153	56.8523	20	600	1.4	400	1.7	384.3	120	1.10024e+06	447.768	918065	147.373	0.00013	111.878	184.082	139.501	12.3067	32.6123	1.02708	0.592821	0.0545468	0.0826781	0.269954	3.20274	2.84261	13.73
1824	56.7773	20	600	1.4	400	1.7	384.8	120	1.09879e+06	447.468	918065	147.447	0.00013	111.803	183.959	139.42	12.2849	32.5905	1.02665	0.593207	0.0545102	0.0826222	0.269661	3.20697	2.83886	13.73
1447	56.3968	20	600	1.4	400	1.7	387.4	120	1.09143e+06	445.937	918065	147.829	0.00014	111.421	183.331	139.011	12.1745	32.479	1.02446	0.595166	0.0543238	0.0823372	0.268173	3.2286	2.81984	13.73
1334	400.348	20	600	1.4	400	1.7	54.6	120	7.74777e+06	444.993	918065	44.3004	1e-05	111.182	182.101	104.981	46.7286	32.4102	0.768732	0.0836635	0.0542138	0.0843312	0.777791	0.454812	20.0174	13.73
1629	56.0961	20	600	1.4	400	1.7	389.5	120	1.08561e+06	444.718	918065	148.131	0.00014	111.116	182.83	138.684	12.0872	32.3902	1.02271	0.59672	0.0541753	0.0821102	0.266994	3.24591	2.80481	13.73
556	56.0598	20	600	1.4	400	1.7	389.8	120	1.08491e+06	444.571	918065	148.168	0.00014	111.08	182.77	138.645	12.0766	32.3794	1.0225	0.596908	0.0541573	0.0820827	0.266852	3.24801	2.80299	13.73
1908	401.815	20	600	1.4	400	1.7	54.4	120	7.77615e+06	444.159	918065	44.1685	1e-05	110.974	181.756	104.697	46.7313	32.3494	0.767101	0.0832018	0.0541121	0.0841822	0.778504	0.453152	20.0907	13.73
774	55.7455	20	600	1.4	400	1.7	392	120	1.07882e+06	443.286	918065	148.486	0.00014	110.759	182.242	138.3	11.9853	32.2859	1.02065	0.59854	0.0540008	0.0818436	0.265616	3.26633	2.78727	13.73
423	403.699	20	600	1.4	400	1.7	54.1	120	7.81262e+06	443.089	918065	44.0002	1e-05	110.707	181.314	104.334	46.7342	32.2715	0.765014	0.082614	0.0539819	0.0839914	0.779413	0.451037	20.1849	13.73
1537	55.654	20	600	1.4	400	1.7	392.6	120	1.07705e+06	442.91	918065	148.579	0.00014	110.665	182.088	138.199	11.9587	32.2585	1.02011	0.599016	0.053955	0.0817736	0.265256	3.2717	2.7827	13.73
1235	55.4937	20	600	1.4	400	1.7	393.7	120	1.07395e+06	442.25	918065	148.741	0.00014	110.5	181.817	138.021	11.9122	32.2104	1.01916	0.599851	0.0538746	0.0816507	0.264624	3.28115	2.77468	13.73
1064	55.4761	20	600	1.4	400	1.7	393.9	120	1.07361e+06	442.178	918065	148.759	0.00014	110.482	181.787	138.001	11.9071	32.2052	1.01905	0.599942	0.0538657	0.0816372	0.264555	3.28218	2.77381	13.73
1547	55.3116	20	600	1.4	400	1.7	395	120	1.07043e+06	441.497	918065	148.927	0.00014	110.312	181.508	137.818	11.8593	32.1556	1.01807	0.600801	0.0537829	0.0815106	0.263906	3.29195	2.76558	13.73
1385	55.2954	20	600	1.4	400	1.7	395.1	120	1.07011e+06	441.43	918065	148.943	0.00014	110.295	181.48	137.8	11.8545	32.1507	1.01797	0.600885	0.0537747	0.0814981	0.263842	3.29291	2.76477	13.73
1738	55.2071	20	600	1.4	400	1.7	395.8	120	1.0684e+06	441.064	918065	149.033	0.00014	110.203	181.33	137.701	11.8289	32.124	1.01744	0.601347	0.0537301	0.08143	0.263493	3.29818	2.76036	13.73
600	55.1218	20	600	1.4	400	1.7	396.4	120	1.06675e+06	440.709	918065	149.12	0.00014	110.115	181.184	137.606	11.8041	32.0982	1.01693	0.601793	0.0536869	0.0813639	0.263156	3.30328	2.75609	13.73
11	55.0485	20	600	1.4	400	1.7	396.9	120	1.06533e+06	440.404	918065	149.195	0.00014	110.038	181.059	137.523	11.7828	32.076	1.01648	0.602177	0.0536496	0.0813071	0.262866	3.30768	2.75242	13.73
698	54.9554	20	600	1.4	400	1.7	397.6	120	1.06353e+06	440.015	918065	149.291	0.00014	109.941	180.9	137.418	11.7557	32.0477	1.01592	0.602666	0.0536023	0.0812348	0.262497	3.31329	2.74777	13.73
879	54.7856	20	600	1.4	400	1.7	398.8	120	1.06025e+06	439.304	918065	149.465	0.00014	109.764	180.608	137.226	11.7063	31.9959	1.01489	0.603557	0.0535157	0.0811025	0.261825	3.32356	2.73928	13.73
1115	54.6627	20	600	1.4	400	1.7	399.7	120	1.05787e+06	438.788	918065	149.591	0.00014	109.635	180.396	137.087	11.6706	31.9583	1.01413	0.604203	0.0534529	0.0810065	0.261338	3.33103	2.73314	13.73
1474	54.2998	20	600	1.4	400	1.7	402.4	120	1.05085e+06	437.256	918065	149.965	0.00014	109.252	179.767	136.672	11.5651	31.8467	1.01189	0.606117	0.0532662	0.0807213	0.259896	3.35329	2.71499	13.73
1659	54.1221	20	600	1.4	400	1.7	403.7	120	1.04741e+06	436.501	918065	150.149	0.00014	109.063	179.457	136.467	11.5134	31.7917	1.01079	0.607057	0.0531742	0.0805808	0.259188	3.3643	2.7061	13.73
1174	54.0392	20	600	1.4	400	1.7	404.3	120	1.0458e+06	436.147	918065	150.235	0.00014	108.975	179.312	136.371	11.4893	31.766	1.01027	0.607496	0.0531311	0.080515	0.258858	3.36946	2.70196	13.73
727	419.189	20	600	1.4	400	1.7	52.1	120	8.1124e+06	434.434	918065	42.6637	1e-05	108.544	177.736	101.417	46.7367	31.6411	0.748247	0.078007	0.0529276	0.082446	0.786619	0.434369	20.9595	13.73
1146	53.5842	20	600	1.4	400	1.7	407.8	120	1.037e+06	434.196	918065	150.709	0.00015	108.488	178.511	135.841	11.357	31.6239	1.0074	0.609913	0.0528934	0.0801521	0.257042	3.39807	2.67921	13.73
465	421.056	20	600	1.4	400	1.7	51.9	120	8.14852e+06	433.407	918065	42.5081	1e-05	108.287	177.312	101.074	46.7345	31.5664	0.746273	0.0774777	0.0528026	0.0822627	0.787457	0.432444	21.0528	13.73
1726	53.2261	20	600	1.4	400	1.7	410.5	120	1.03007e+06	432.646	918065	151.083	0.00015	108.1	177.874	135.419	11.2529	31.5109	1.00511	0.611824	0.0527046	0.0798637	0.255607	3.42093	2.6613	13.73
1415	52.9961	20	600	1.4	400	1.7	412.3	120	1.02561e+06	431.643	918065	151.325	0.00015	107.85	177.463	135.145	11.186	31.4379	1.00362	0.613056	0.0525825	0.0796772	0.254684	3.43578	2.6498	13.73
831	52.9903	20	600	1.4	400	1.7	412.3	120	1.0255e+06	431.618	918065	151.331	0.00015	107.843	177.452	135.138	11.1843	31.4361	1.00358	0.613087	0.0525794	0.0796725	0.254661	3.43616	2.64952	13.73
841	52.9721	20	600	1.4	400	1.7	412.5	120	1.02515e+06	431.539	918065	151.35	0.00015	107.823	177.42	135.117	11.179	31.4303	1.00346	0.613185	0.0525697	0.0796577	0.254588	3.43734	2.6486	13.73
136	52.9328	20	600	1.4	400	1.7	412.8	120	1.02439e+06	431.367	918065	151.392	0.00015	107.781	177.349	135.07	11.1676	31.4178	1.00321	0.613395	0.0525488	0.0796258	0.25443	3.43989	2.64664	13.73
1087	52.9218	20	600	1.4	400	1.7	412.9	120	1.02418e+06	431.319	918065	151.403	0.00015	107.769	177.329	135.057	11.1644	31.4143	1.00314	0.613455	0.0525429	0.0796168	0.254386	3.4406	2.64609	13.73
522	52.807	20	600	1.4	400	1.7	413.8	120	1.02195e+06	430.815	918065	151.524	0.00015	107.643	177.123	134.919	11.131	31.3776	1.00239	0.614071	0.0524816	0.0795232	0.253924	3.44809	2.64035	13.73
1962	426.15	20	600	1.4	400	1.7	51.3	120	8.24711e+06	430.623	918065	42.0892	1e-05	107.592	176.161	100.145	46.7261	31.3636	0.740932	0.0760597	0.0524635	0.0817653	0.789711	0.427274	21.3075	13.73
542	427.544	20	600	1.4	400	1.7	51.1	120	8.27409e+06	429.866	918065	41.976	1e-05	107.402	175.848	99.8926	46.7232	31.3085	0.739483	0.0756785	0.0523712	0.08163	0.79032	0.425881	21.3772	13.73
1957	52.4698	20	600	1.4	400	1.7	416.4	120	1.01543e+06	429.33	918065	151.881	0.00015	107.272	176.513	134.513	11.0329	31.2694	1.00017	0.615887	0.0523006	0.079247	0.252566	3.47024	2.62349	13.73
1278	52.2977	20	600	1.4	400	1.7	417.8	120	1.0121e+06	428.567	918065	152.064	0.00015	107.081	176.2	134.304	10.9829	31.2139	0.999035	0.616816	0.0522077	0.0791051	0.251871	3.48166	2.61488	13.73
34	431.025	20	600	1.4	400	1.7	50.7	120	8.34145e+06	427.984	918065	41.696	0	106.932	175.07	99.2672	46.7147	31.1714	0.735888	0.0747386	0.052142	0.0812937	0.791826	0.422442	21.5513	13.73
167	51.8985	20	600	1.4	400	1.7	421	120	1.00437e+06	426.787	918065	152.489	0.00015	106.636	175.469	133.815	10.8668	31.0842	0.996367	0.618978	0.0519908	0.0787742	0.250257	3.50844	2.59493	13.73
1556	51.7735	20	600	1.4	400	1.7	422	120	1.00195e+06	426.226	918065	152.623	0.00015	106.496	175.238	133.661	10.8304	31.0434	0.995524	0.619657	0.0519225	0.0786698	0.249751	3.51691	2.58868	13.73
990	51.6023	20	600	1.4	400	1.7	423.4	120	998640	425.455	918065	152.806	0.00015	106.303	174.922	133.449	10.7806	30.9872	0.994364	0.620589	0.0518286	0.0785265	0.249056	3.52858	2.58011	13.73
1743	51.2887	20	600	1.4	400	1.7	426	120	992572	424.036	918065	153.144	0.00015	105.949	174.339	133.059	10.6895	30.8838	0.992222	0.6223	0.0516557	0.0782627	0.247782	3.55016	2.56444	13.73
482	51.0694	20	600	1.4	400	1.7	427.8	120	988329	423.037	918065	153.38	0.00016	105.699	173.929	132.783	10.6258	30.8111	0.99071	0.6235	0.051534	0.078077	0.246889	3.5654	2.55347	13.73
195	51.0121	20	600	1.4	400	1.7	428.3	120	987220	422.775	918065	153.442	0.00016	105.634	173.821	132.711	10.6091	30.792	0.990314	0.623814	0.0515021	0.0780284	0.246656	3.56941	2.55061	13.73
419	50.6664	20	600	1.4	400	1.7	431.3	120	980528	421.188	918065	153.818	0.00016	105.237	173.17	132.273	10.5086	30.6765	0.987904	0.625713	0.0513088	0.0777334	0.245244	3.59376	2.53332	13.73
324	50.6384	20	600	1.4	400	1.7	431.5	120	979986	421.059	918065	153.848	0.00016	105.205	173.117	132.237	10.5005	30.667	0.987707	0.625868	0.0512931	0.0777094	0.24513	3.59575	2.53192	13.73
1661	50.5284	20	600	1.4	400	1.7	432.4	120	977859	420.552	918065	153.968	0.00016	105.078	172.908	132.097	10.4685	30.6301	0.986935	0.626473	0.0512312	0.0776151	0.24468	3.60357	2.52642	13.73
619	50.5123	20	600	1.4	400	1.7	432.6	120	977547	420.477	918065	153.985	0.00016	105.06	172.878	132.076	10.4639	30.6247	0.986821	0.626562	0.0512222	0.0776012	0.244614	3.60472	2.52562	13.73
1563	449.977	20	600	1.4	400	1.7	48.6	120	8.70822e+06	417.951	918065	40.2346	0	104.425	170.923	95.9611	46.6417	30.4407	0.716879	0.0699125	0.0509199	0.0795002	0.799667	0.404649	22.4989	13.73
1697	451.048	20	600	1.4	400	1.7	48.4	120	8.72895e+06	417.395	918065	40.1551	0	104.286	170.693	95.7792	46.6363	30.4002	0.715832	0.0696537	0.0508522	0.0794008	0.800093	0.403688	22.5524	13.73
1636	49.8334	20	600	1.4	400	1.7	438.5	120	964409	417.314	918065	154.729	0.00016	104.269	171.579	131.199	10.2667	30.3943	0.981984	0.63032	0.0508368	0.0770134	0.24183	3.65383	2.49167	13.73
821	49.7722	20	600	1.4	400	1.7	439	120	963225	417.026	918065	154.796	0.00016	104.198	171.461	131.12	10.2489	30.3733	0.981542	0.63066	0.0508018	0.07696	0.241578	3.65832	2.48861	13.73
312	49.6466	20	600	1.4	400	1.7	440.1	120	960793	416.435	918065	154.935	0.00016	104.05	171.218	130.955	10.2124	30.3302	0.980633	0.631359	0.0507297	0.0768501	0.241061	3.66758	2.48233	13.73
90	49.4907	20	600	1.4	400	1.7	441.5	120	957776	415.698	918065	155.107	0.00016	103.866	170.915	130.75	10.1672	30.2766	0.9795	0.632228	0.05064	0.0767133	0.240419	3.67913	2.47453	13.73
1588	49.0682	20	600	1.4	400	1.7	445.3	120	949598	413.689	918065	155.575	0.00016	103.364	170.09	130.191	10.0446	30.1303	0.9764	0.634591	0.0503953	0.0763401	0.238674	3.71082	2.45341	13.73
1752	48.9748	20	600	1.4	400	1.7	446.1	120	947792	413.243	918065	155.679	0.00016	103.252	169.907	130.066	10.0175	30.0978	0.975709	0.635114	0.0503409	0.0762571	0.238288	3.71789	2.44874	13.73
1843	48.9026	20	600	1.4	400	1.7	446.8	120	946394	412.897	918065	155.76	0.00016	103.166	169.765	129.97	9.99655	30.0726	0.975173	0.635519	0.0502987	0.0761929	0.237989	3.72338	2.44513	13.73
1555	48.8875	20	600	1.4	400	1.7	446.9	120	946102	412.825	918065	155.777	0.00016	103.148	169.735	129.95	9.99218	30.0673	0.975061	0.635604	0.0502899	0.0761794	0.237927	3.72453	2.44437	13.73
1901	48.7693	20	600	1.4	400	1.7	448	120	943815	412.257	918065	155.909	0.00017	103.006	169.502	129.791	9.9579	30.0259	0.97418	0.636268	0.0502207	0.076074	0.237437	3.73356	2.43846	13.73
531	463.572	20	600	1.4	400	1.7	47.1	120	8.97131e+06	410.977	918065	39.248	0	102.683	168.04	93.6895	46.564	29.9327	0.703811	0.0667299	0.0500704	0.0782528	0.804947	0.392783	23.1786	13.73
198	48.4537	20	600	1.4	400	1.7	450.9	120	937708	410.734	918065	156.262	0.00017	102.625	168.876	129.366	9.86643	29.915	0.971814	0.638046	0.0500352	0.0757911	0.236128	3.75787	2.42269	13.73
426	48.3495	20	600	1.4	400	1.7	451.9	120	935692	410.229	918065	156.379	0.00017	102.499	168.669	129.224	9.83623	29.8782	0.971027	0.638634	0.0499736	0.0756972	0.235695	3.76597	2.41748	13.73
515	48.2103	20	600	1.4	400	1.7	453.2	120	932998	409.552	918065	156.536	0.00017	102.33	168.391	129.035	9.7959	29.8289	0.969971	0.639422	0.0498912	0.0755715	0.235116	3.77684	2.41052	13.73
456	48.089	20	600	1.4	400	1.7	454.4	120	930650	408.96	918065	156.672	0.00017	102.182	168.148	128.869	9.76077	29.7858	0.969048	0.640108	0.0498191	0.0754616	0.234611	3.78637	2.40445	13.73
711	47.984	20	600	1.4	400	1.7	455.4	120	928617	408.446	918065	156.791	0.00017	102.054	167.937	128.725	9.73034	29.7484	0.968245	0.640704	0.0497565	0.0753662	0.234173	3.79466	2.3992	13.73
1550	47.843	20	600	1.4	400	1.7	456.7	120	925889	407.755	918065	156.95	0.00017	101.881	167.653	128.532	9.68953	29.6981	0.967163	0.641504	0.0496723	0.0752379	0.233585	3.80584	2.39215	13.73
1062	47.7479	20	600	1.4	400	1.7	457.6	120	924049	407.288	918065	157.058	0.00017	101.764	167.461	128.4	9.662	29.664	0.96643	0.642045	0.0496154	0.0751511	0.233188	3.81342	2.3874	13.73
1860	47.727	20	600	1.4	400	1.7	457.8	120	923644	407.185	918065	157.082	0.00017	101.739	167.419	128.372	9.65595	29.6565	0.966269	0.642164	0.0496028	0.075132	0.233101	3.81509	2.38635	13.73
1514	472.577	20	600	1.4	400	1.7	46.2	120	9.14557e+06	406.458	918065	38.6206	0	101.554	166.173	92.229	46.5023	29.6036	0.695404	0.0647387	0.0495201	0.0774443	0.808297	0.385298	23.6288	13.73
1646	47.2807	20	600	1.4	400	1.7	462.1	120	915007	404.976	918065	157.59	0.00017	101.187	166.512	127.751	9.52683	29.4957	0.962798	0.64471	0.0493338	0.0747219	0.231234	3.8511	2.36404	13.73
1906	47.2613	20	600	1.4	400	1.7	462.3	120	914631	404.88	918065	157.612	0.00017	101.163	166.472	127.724	9.52121	29.4886	0.962646	0.644821	0.049322	0.074704	0.231153	3.85269	2.36306	13.73
118	47.1156	20	600	1.4	400	1.7	463.8	120	911812	404.154	918065	157.778	0.00017	100.981	166.174	127.52	9.4791	29.4358	0.961501	0.645655	0.0492336	0.0745692	0.230542	3.8646	2.35578	13.73
691	47.1129	20	600	1.4	400	1.7	463.8	120	911759	404.14	918065	157.781	0.00017	100.978	166.168	127.516	9.47831	29.4348	0.96148	0.645671	0.0492319	0.0745667	0.230531	3.86482	2.35565	13.73
852	47.0883	20	600	1.4	400	1.7	464	120	911282	404.017	918065	157.81	0.00017	100.947	166.118	127.481	9.47118	29.4258	0.961286	0.645812	0.049217	0.0745438	0.230427	3.86684	2.35441	13.73
474	47.0237	20	600	1.4	400	1.7	464.7	120	910033	403.695	918065	157.883	0.00017	100.866	165.985	127.39	9.45253	29.4023	0.960776	0.646182	0.0491777	0.074484	0.230157	3.87215	2.35119	13.73
1739	46.7219	20	600	1.4	400	1.7	467.7	120	904192	402.18	918065	158.23	0.00017	100.488	165.363	126.963	9.36532	29.292	0.95838	0.647916	0.0489931	0.0742027	0.228888	3.89717	2.33609	13.73
287	46.6927	20	600	1.4	400	1.7	468	120	903627	402.033	918065	158.264	0.00018	100.451	165.303	126.922	9.35689	29.2813	0.958147	0.648084	0.0489752	0.0741755	0.228766	3.8996	2.33464	13.73
1507	46.5681	20	600	1.4	400	1.7	469.2	120	901217	401.404	918065	158.407	0.00018	100.294	165.045	126.744	9.32092	29.2355	0.957151	0.648801	0.0488986	0.0740588	0.228241	3.91003	2.32841	13.73
454	46.3749	20	600	1.4	400	1.7	471.2	120	897477	400.426	918065	158.63	0.00018	100.05	164.643	126.468	9.26514	29.1642	0.955596	0.649917	0.0487794	0.0738771	0.227427	3.92633	2.31875	13.73
955	46.3505	20	600	1.4	400	1.7	471.4	120	897005	400.302	918065	158.658	0.00018	100.019	164.592	126.433	9.25811	29.1552	0.9554	0.650057	0.0487643	0.0738542	0.227324	3.92839	2.31753	13.73
1602	46.274	20	600	1.4	400	1.7	472.2	120	895524	399.913	918065	158.747	0.00018	99.9216	164.432	126.323	9.23602	29.1269	0.954781	0.6505	0.048717	0.073782	0.227001	3.93489	2.3137	13.73
162	45.9808	20	600	1.4	400	1.7	475.2	120	889850	398.417	918065	159.087	0.00018	99.5477	163.818	125.9	9.15146	29.0179	0.952396	0.652199	0.0485347	0.0735043	0.225762	3.95998	2.29904	13.73
1134	45.8575	20	600	1.4	400	1.7	476.5	120	887465	397.785	918065	159.231	0.00018	99.3898	163.558	125.721	9.11593	28.9719	0.951387	0.652914	0.0484577	0.073387	0.225241	3.97062	2.29288	13.73
1426	45.6827	20	600	1.4	400	1.7	478.3	120	884082	396.886	918065	159.435	0.00018	99.1652	163.189	125.466	9.06557	28.9064	0.949949	0.653931	0.0483482	0.0732201	0.224501	3.98581	2.28414	13.73
687	494.616	20	600	1.4	400	1.7	44.2	120	9.5721e+06	395.732	918065	37.1666	0	98.8737	161.741	88.7968	46.3208	28.8224	0.675632	0.0602218	0.0482136	0.0755242	0.81604	0.36813	24.7308	13.73
1475	44.9872	20	600	1.4	400	1.7	485.7	120	870621	393.273	918065	160.252	0.00018	98.2625	161.705	124.44	8.86541	28.6433	0.944144	0.657997	0.0479081	0.0725498	0.221545	4.04744	2.24936	13.73
517	44.958	20	600	1.4	400	1.7	486	120	870056	393.12	918065	160.286	0.00018	98.2243	161.642	124.397	8.85701	28.6321	0.943897	0.658168	0.0478894	0.0725214	0.221421	4.05007	2.2479	13.73
183	44.957	20	600	1.4	400	1.7	486	120	870037	393.115	918065	160.287	0.00018	98.223	161.64	124.395	8.85673	28.6318	0.943889	0.658174	0.0478888	0.0725204	0.221417	4.05016	2.24785	13.73
1878	44.9388	20	600	1.4	400	1.7	486.2	120	869684	393.019	918065	160.309	0.00018	98.1992	161.601	124.368	8.85149	28.6248	0.943735	0.658281	0.0478772	0.0725027	0.221339	4.0518	2.24694	13.73
115	44.3451	20	600	1.4	400	1.7	492.7	120	858194	389.888	918065	161.013	0.00019	97.4167	160.314	123.476	8.68099	28.3967	0.938668	0.661779	0.0474957	0.0719217	0.218804	4.10605	2.21725	13.73
169	44.2622	20	600	1.4	400	1.7	493.6	120	856592	389.447	918065	161.112	0.00019	97.3067	160.133	123.35	8.65724	28.3647	0.937954	0.662269	0.0474421	0.0718401	0.218449	4.11373	2.21311	13.73
1734	44.1024	20	600	1.4	400	1.7	495.4	120	853499	388.596	918065	161.303	0.00019	97.094	159.784	123.107	8.61142	28.3026	0.93657	0.663215	0.0473383	0.0716821	0.217764	4.12864	2.20512	13.73
1789	44.04	20	600	1.4	400	1.7	496.1	120	852290	388.262	918065	161.377	0.00019	97.0106	159.647	123.012	8.59352	28.2783	0.936027	0.663585	0.0472977	0.0716202	0.217497	4.13449	2.202	13.73
414	43.2489	20	600	1.4	400	1.7	505.2	120	836980	383.996	918065	162.33	0.00019	95.9447	157.894	121.79	8.36712	27.9676	0.929054	0.668299	0.046778	0.0708289	0.214094	4.21012	2.16244	13.73
1799	43.0795	20	600	1.4	400	1.7	507.2	120	833702	383.073	918065	162.535	0.00019	95.714	157.515	121.525	8.31873	27.9004	0.927538	0.669314	0.0466655	0.0706577	0.213363	4.22668	2.15397	13.73
1052	42.9389	20	600	1.4	400	1.7	508.9	120	830981	382.304	918065	162.706	0.0002	95.5219	157.199	121.305	8.2786	27.8444	0.926273	0.670157	0.0465718	0.0705151	0.212756	4.24051	2.14694	13.73
1132	42.9081	20	600	1.4	400	1.7	509.2	120	830386	382.135	918065	162.744	0.0002	95.4797	157.13	121.256	8.26982	27.8321	0.925996	0.670342	0.0465513	0.0704839	0.212623	4.24355	2.14541	13.73
39	42.8894	20	600	1.4	400	1.7	509.4	120	830023	382.033	918065	162.767	0.0002	95.454	157.087	121.227	8.26447	27.8246	0.925826	0.670455	0.0465388	0.0704648	0.212542	4.24541	2.14447	13.73
1185	42.8109	20	600	1.4	400	1.7	510.4	120	828503	381.602	918065	162.862	0.0002	95.3464	156.91	121.103	8.24207	27.7932	0.925117	0.670927	0.0464863	0.0703849	0.212202	4.2532	2.14054	13.73
300	42.7837	20	600	1.4	400	1.7	510.7	120	827978	381.452	918065	162.895	0.0002	95.3091	156.849	121.06	8.23433	27.7824	0.924871	0.67109	0.0464681	0.0703573	0.212085	4.25589	2.13919	13.73
486	42.7129	20	600	1.4	400	1.7	511.6	120	826607	381.063	918065	162.982	0.0002	95.2118	156.689	120.948	8.21413	27.754	0.924228	0.671516	0.0464206	0.070285	0.211778	4.26295	2.13564	13.73
1158	42.3854	20	600	1.4	400	1.7	515.5	120	820270	379.254	918065	163.383	0.0002	94.7598	155.946	120.427	8.12083	27.6222	0.921239	0.673491	0.0462003	0.0699496	0.210359	4.29588	2.11927	13.73
296	42.3107	20	600	1.4	400	1.7	516.4	120	818824	378.839	918065	163.474	0.0002	94.6561	155.776	120.308	8.09955	27.592	0.920552	0.673943	0.0461497	0.0698727	0.210034	4.30347	2.11553	13.73
540	42.276	20	600	1.4	400	1.7	516.8	120	818153	378.646	918065	163.517	0.0002	94.608	155.696	120.252	8.08968	27.578	0.920233	0.674153	0.0461263	0.069837	0.209884	4.307	2.1138	13.73
1481	41.9951	20	600	1.4	400	1.7	520.3	120	812717	377.08	918065	163.863	0.0002	94.2167	155.053	119.801	8.0098	27.4639	0.917634	0.675855	0.0459355	0.0695466	0.208663	4.33581	2.09976	13.73
1018	41.7672	20	600	1.4	400	1.7	523.1	120	808305	375.802	918065	164.145	0.0002	93.8974	154.528	119.432	7.94504	27.3708	0.915508	0.677241	0.0457798	0.0693097	0.20767	4.35947	2.08836	13.73
1322	41.5516	20	600	1.4	400	1.7	525.9	120	804133	374.588	918065	164.412	0.0002	93.5939	154.029	119.081	7.88385	27.2824	0.913482	0.678554	0.0456318	0.0690845	0.206729	4.3821	2.07758	13.73
1298	41.402	20	600	1.4	400	1.7	527.8	120	801238	373.741	918065	164.598	0.00021	93.3824	153.681	118.836	7.84144	27.2207	0.912069	0.679468	0.0455287	0.0689277	0.206076	4.39793	2.0701	13.73
124	41.306	20	600	1.4	400	1.7	529	120	799381	373.197	918065	164.718	0.00021	93.2464	153.458	118.679	7.81424	27.1811	0.911158	0.680054	0.0454624	0.0688268	0.205656	4.40815	2.0653	13.73
283	41.2935	20	600	1.4	400	1.7	529.1	120	799139	373.126	918065	164.733	0.00021	93.2287	153.429	118.658	7.81071	27.1759	0.91104	0.680131	0.0454538	0.0688136	0.205602	4.40948	2.06468	13.73
1216	40.5948	20	600	1.4	400	1.7	538.2	120	785617	369.127	918065	165.609	0.00021	92.2295	151.786	117.499	7.61312	26.8847	0.904324	0.684422	0.0449666	0.0680725	0.202539	4.48538	2.02974	13.73
1310	40.095	20	600	1.4	400	1.7	545	120	775945	366.229	918065	166.242	0.00021	91.5054	150.595	116.656	7.47224	26.6736	0.899427	0.687513	0.0446136	0.0675354	0.200338	4.54128	2.00475	13.73
1513	39.73	20	600	1.4	400	1.7	550	120	768880	364.092	918065	166.707	0.00022	90.9714	149.717	116.034	7.36957	26.5179	0.8958	0.689781	0.0443532	0.0671394	0.198726	4.58301	1.9865	13.73
669	567.61	20	600	1.4	400	1.7	38.5	120	1.09847e+07	363.407	918065	33.0461	0	90.7966	148.387	78.7343	45.4891	26.468	0.61744	0.0481907	0.0442761	0.0697307	0.837802	0.320789	28.3805	13.73
174	39.5431	20	600	1.4	400	1.7	552.6	120	765263	362.991	918065	166.946	0.00022	90.6964	149.265	115.713	7.3171	26.4378	0.893926	0.690946	0.0442191	0.0669355	0.197899	4.60467	1.97715	13.73
1371	39.2838	20	600	1.4	400	1.7	556.2	120	760246	361.457	918065	167.279	0.00022	90.313	148.634	115.265	7.24441	26.326	0.891309	0.692566	0.0440322	0.0666512	0.19675	4.63506	1.96419	13.73
655	38.9953	20	600	1.4	400	1.7	560.3	120	754662	359.739	918065	167.651	0.00022	89.8838	147.928	114.763	7.16364	26.2009	0.888371	0.694375	0.0438229	0.066333	0.195469	4.66936	1.94976	13.73
1567	38.7874	20	600	1.4	400	1.7	563.3	120	750639	358.494	918065	167.92	0.00022	89.5729	147.417	114.399	7.10555	26.1103	0.886237	0.695682	0.0436713	0.0661024	0.194545	4.69438	1.93937	13.73
1022	38.7807	20	600	1.4	400	1.7	563.4	120	750509	358.454	918065	167.928	0.00022	89.5628	147.4	114.387	7.10367	26.1073	0.886168	0.695724	0.0436664	0.066095	0.194515	4.6952	1.93903	13.73
1546	37.9509	20	600	1.4	400	1.7	575.7	120	734450	353.43	918065	169.011	0.00023	88.3074	145.336	112.914	6.87255	25.7414	0.877506	0.700971	0.0430543	0.0651644	0.190811	4.79786	1.89754	13.73
1071	37.6108	20	600	1.4	400	1.7	580.9	120	727868	351.344	918065	169.458	0.00023	87.7863	144.479	112.301	6.77821	25.5895	0.873889	0.703135	0.0428003	0.0647782	0.189286	4.84124	1.88054	13.73
1431	37.4779	20	600	1.4	400	1.7	583	120	725296	350.525	918065	169.634	0.00023	87.5816	144.142	112.059	6.7414	25.5298	0.872465	0.703983	0.0427005	0.0646264	0.18869	4.85841	1.87389	13.73
988	37.4047	20	600	1.4	400	1.7	584.1	120	723880	350.073	918065	169.731	0.00023	87.4687	143.957	111.926	6.72115	25.4969	0.871678	0.704451	0.0426454	0.0645427	0.188361	4.86792	1.87024	13.73
632	37.1898	20	600	1.4	400	1.7	587.5	120	719722	348.741	918065	170.016	0.00024	87.1359	143.409	111.534	6.66175	25.3999	0.869357	0.705826	0.0424832	0.0642961	0.187395	4.89604	1.85949	13.73
1991	37.1241	20	600	1.4	400	1.7	588.6	120	718450	348.333	918065	170.103	0.00024	87.0339	143.242	111.414	6.6436	25.3701	0.868644	0.706247	0.0424334	0.0642205	0.187099	4.90471	1.85621	13.73
448	37.0806	20	600	1.4	400	1.7	589.3	120	717607	348.061	918065	170.161	0.00024	86.9661	143.13	111.334	6.63158	25.3504	0.868171	0.706527	0.0424004	0.0641703	0.186903	4.91047	1.85403	13.73
751	37.0734	20	600	1.4	400	1.7	589.4	120	717469	348.017	918065	170.171	0.00024	86.955	143.112	111.32	6.62961	25.3471	0.868093	0.706573	0.042395	0.0641621	0.18687	4.91142	1.85367	13.73
1904	36.926	20	600	1.4	400	1.7	591.7	120	714615	347.097	918065	170.367	0.00024	86.7252	142.734	111.049	6.58894	25.2802	0.866485	0.707519	0.0422829	0.0639918	0.186206	4.93103	1.8463	13.73
290	36.6841	20	600	1.4	400	1.7	595.6	120	709935	345.583	918065	170.69	0.00024	86.3468	142.112	110.602	6.52234	25.1699	0.863832	0.709075	0.0420984	0.0637114	0.185115	4.96353	1.83421	13.73
701	36.5356	20	600	1.4	400	1.7	598	120	707061	344.648	918065	170.889	0.00024	86.1133	141.728	110.326	6.48149	25.1018	0.862192	0.710033	0.0419846	0.0635384	0.184444	4.98371	1.82678	13.73
30	36.0171	20	600	1.4	400	1.7	606.7	120	697027	341.363	918065	171.588	0.00025	85.2926	140.378	109.354	6.33929	24.8625	0.856406	0.713389	0.0415844	0.0629303	0.182096	5.05545	1.80086	13.73
1270	35.921	20	600	1.4	400	1.7	608.3	120	695166	340.75	918065	171.718	0.00025	85.1393	140.126	109.172	6.31299	24.8179	0.855323	0.714014	0.0415097	0.0628168	0.181659	5.06899	1.79605	13.73
292	35.8009	20	600	1.4	400	1.7	610.3	120	692842	339.983	918065	171.881	0.00025	84.9476	139.81	108.944	6.28017	24.762	0.853965	0.714795	0.0414162	0.0626747	0.181114	5.08599	1.79005	13.73
1480	35.7916	20	600	1.4	400	1.7	610.5	120	692661	339.923	918065	171.894	0.00025	84.9326	139.786	108.927	6.27762	24.7576	0.853859	0.714856	0.0414089	0.0626636	0.181072	5.08732	1.78958	13.73
1682	35.7668	20	600	1.4	400	1.7	610.9	120	692182	339.764	918065	171.928	0.00025	84.893	139.721	108.88	6.27085	24.7461	0.853578	0.715017	0.0413896	0.0626343	0.180959	5.09084	1.78834	13.73
804	35.7093	20	600	1.4	400	1.7	611.9	120	691069	339.395	918065	172.006	0.00025	84.8009	139.569	108.77	6.25515	24.7192	0.852925	0.715392	0.0413447	0.062566	0.180698	5.09904	1.78546	13.73
550	35.647	20	600	1.4	400	1.7	613	120	689864	338.996	918065	172.091	0.00025	84.701	139.405	108.652	6.23815	24.6901	0.852217	0.715797	0.041296	0.062492	0.180415	5.10795	1.78235	13.73
1811	35.4005	20	600	1.4	400	1.7	617.2	120	685094	337.408	918065	172.427	0.00025	84.3044	138.753	108.18	6.17098	24.5745	0.8494	0.717406	0.0411026	0.0621982	0.179293	5.14351	1.77003	13.73
679	35.397	20	600	1.4	400	1.7	617.3	120	685026	337.386	918065	172.431	0.00025	84.2988	138.743	108.174	6.17003	24.5729	0.849359	0.717429	0.0410999	0.0621941	0.179277	5.14402	1.76985	13.73
98	35.3943	20	600	1.4	400	1.7	617.3	120	684973	337.368	918065	172.435	0.00025	84.2943	138.736	108.169	6.16928	24.5716	0.849328	0.717447	0.0410977	0.0621908	0.179264	5.14442	1.76971	13.73
736	35.3496	20	600	1.4	400	1.7	618.1	120	684109	337.08	918065	172.496	0.00025	84.2223	138.618	108.083	6.15713	24.5506	0.848815	0.717739	0.0410626	0.0621374	0.179061	5.15091	1.76748	13.73
1281	35.311	20	600	1.4	400	1.7	618.8	120	683362	336.83	918065	172.549	0.00025	84.1599	138.515	108.009	6.14663	24.5324	0.848371	0.717992	0.0410322	0.0620912	0.178885	5.15654	1.76555	13.73
180	35.0372	20	600	1.4	400	1.7	623.6	120	678063	335.054	918065	172.925	0.00026	83.716	137.785	107.48	6.07223	24.403	0.845206	0.719786	0.0408157	0.0617624	0.177636	5.19685	1.75186	13.73
1782	35.0121	20	600	1.4	400	1.7	624.1	120	677576	334.89	918065	172.959	0.00026	83.6751	137.718	107.432	6.0654	24.3911	0.844914	0.719951	0.0407958	0.0617321	0.177521	5.20058	1.7506	13.73
830	34.8837	20	600	1.4	400	1.7	626.4	120	675091	334.053	918065	173.136	0.00026	83.466	137.374	107.183	6.03059	24.3301	0.843419	0.720795	0.0406938	0.0615772	0.176934	5.21972	1.74418	13.73
1523	34.8737	20	600	1.4	400	1.7	626.5	120	674899	333.988	918065	173.15	0.00026	83.4497	137.347	107.163	6.0279	24.3254	0.843303	0.72086	0.0406859	0.0615652	0.176889	5.22121	1.74369	13.73
247	34.7123	20	600	1.4	400	1.7	629.5	120	671775	332.932	918065	173.372	0.00026	83.1859	136.913	106.849	5.98419	24.2485	0.841415	0.721923	0.0405573	0.0613698	0.17615	5.24549	1.73561	13.73
708	34.4673	20	600	1.4	400	1.7	633.9	120	667034	331.322	918065	173.711	0.00026	82.7837	136.251	106.369	5.91798	24.1312	0.838529	0.723539	0.0403612	0.0610719	0.175028	5.28277	1.72336	13.73
1791	34.0194	20	600	1.4	400	1.7	642.3	120	658366	328.357	918065	174.335	0.00026	82.0429	135.033	105.484	5.79734	23.9153	0.833196	0.726505	0.04	0.0605233	0.172971	5.35233	1.70097	13.73
475	33.6703	20	600	1.4	400	1.7	648.9	120	651609	326.026	918065	174.824	0.00027	81.4605	134.075	104.787	5.70367	23.7455	0.828985	0.728828	0.0397161	0.0600921	0.171364	5.40783	1.68351	13.73
1887	33.6481	20	600	1.4	400	1.7	649.4	120	651180	325.878	918065	174.855	0.00027	81.4234	134.014	104.743	5.69774	23.7347	0.828716	0.728975	0.039698	0.0600646	0.171262	5.41139	1.68241	13.73
1491	33.6031	20	600	1.4	400	1.7	650.2	120	650310	325.576	918065	174.918	0.00027	81.348	133.89	104.652	5.6857	23.7127	0.82817	0.729275	0.0396612	0.0600088	0.171055	5.41863	1.68016	13.73
321	33.4695	20	600	1.4	400	1.7	652.8	120	647723	324.678	918065	175.106	0.00027	81.1235	133.521	104.383	5.64994	23.6473	0.826542	0.730168	0.0395518	0.0598426	0.170438	5.44027	1.67347	13.73
1381	33.3831	20	600	1.4	400	1.7	654.5	120	646051	324.096	918065	175.228	0.00027	80.9782	133.282	104.209	5.62687	23.6049	0.825486	0.730745	0.0394809	0.0597349	0.170039	5.45435	1.66915	13.73
171	33.2482	20	600	1.4	400	1.7	657.2	120	643441	323.185	918065	175.419	0.00027	80.7506	132.907	103.936	5.59088	23.5386	0.823832	0.731648	0.03937	0.0595665	0.169416	5.47647	1.66241	13.73
1562	33.1424	20	600	1.4	400	1.7	659.3	120	641392	322.469	918065	175.569	0.00027	80.5715	132.613	103.721	5.56266	23.4864	0.822528	0.732357	0.0392826	0.0594339	0.168927	5.49397	1.65712	13.73
1574	32.7854	20	600	1.4	400	1.7	666.5	120	634485	320.04	918065	176.076	0.00028	79.9648	131.615	102.993	5.46778	23.3095	0.8181	0.734755	0.0389868	0.0589847	0.167274	5.55378	1.63927	13.73
396	32.7431	20	600	1.4	400	1.7	667.3	120	633665	319.751	918065	176.136	0.00028	79.8925	131.496	102.906	5.45654	23.2884	0.817572	0.73504	0.0389516	0.0589312	0.167077	5.56096	1.63715	13.73
1569	32.5542	20	600	1.4	400	1.7	671.2	120	630010	318.457	918065	176.406	0.00028	79.5693	130.964	102.517	5.4065	23.1942	0.815205	0.736313	0.038794	0.0586919	0.166201	5.59322	1.62771	13.73
9	32.4002	20	600	1.4	400	1.7	674.4	120	627029	317.398	918065	176.626	0.00028	79.3047	130.529	102.199	5.36577	23.1171	0.813264	0.737354	0.038665	0.058496	0.165485	5.61982	1.62001	13.73
416	32.1846	20	600	1.4	400	1.7	678.9	120	622858	315.91	918065	176.936	0.00028	78.933	129.918	101.751	5.30889	23.0087	0.810532	0.738813	0.0384837	0.0582209	0.164483	5.65745	1.60923	13.73
378	32.1534	20	600	1.4	400	1.7	679.6	120	622253	315.694	918065	176.981	0.00028	78.879	129.829	101.686	5.30066	22.993	0.810134	0.739024	0.0384574	0.0581809	0.164337	5.66295	1.60767	13.73
1664	31.979	20	600	1.4	400	1.7	683.3	120	618879	314.485	918065	177.232	0.00029	78.5768	129.332	101.322	5.25477	22.9049	0.807908	0.740208	0.0383101	0.0579573	0.163525	5.69382	1.59895	13.73
1016	31.9528	20	600	1.4	400	1.7	683.8	120	618371	314.303	918065	177.27	0.00029	78.5313	129.257	101.267	5.24788	22.8916	0.807572	0.740386	0.0382879	0.0579236	0.163403	5.6985	1.59764	13.73
1814	31.8207	20	600	1.4	400	1.7	686.7	120	615814	313.383	918065	177.461	0.00029	78.3014	128.879	100.989	5.21317	22.8246	0.805875	0.741284	0.0381758	0.0577535	0.162786	5.72216	1.59103	13.73
1610	31.4859	20	600	1.4	400	1.7	694	120	609335	311.04	918065	177.947	0.00029	77.7161	127.916	100.283	5.12548	22.654	0.801544	0.743567	0.0378905	0.0573203	0.161222	5.78301	1.57429	13.73
1607	31.4759	20	600	1.4	400	1.7	694.2	120	609141	310.97	918065	177.962	0.00029	77.6986	127.887	100.262	5.12286	22.6489	0.801414	0.743635	0.0378819	0.0573073	0.161176	5.78484	1.57379	13.73
223	31.4309	20	600	1.4	400	1.7	695.2	120	608272	310.654	918065	178.027	0.00029	77.6197	127.757	100.166	5.11112	22.6259	0.800828	0.743942	0.0378434	0.0572489	0.160965	5.79312	1.57155	13.73
303	31.3936	20	600	1.4	400	1.7	696	120	607549	310.392	918065	178.082	0.00029	77.5541	127.65	100.087	5.10137	22.6068	0.800342	0.744197	0.0378115	0.0572004	0.160791	5.8	1.56968	13.73
1492	30.9413	20	600	1.4	400	1.7	706.2	120	598796	307.194	918065	178.743	0.0003	76.7551	126.335	99.1203	4.9836	22.3739	0.794397	0.747298	0.0374219	0.0566091	0.158671	5.88479	1.54706	13.73
1866	30.7828	20	600	1.4	400	1.7	709.8	120	595728	306.067	918065	178.976	0.0003	76.4734	125.872	98.7789	4.9425	22.2918	0.792294	0.748388	0.0372845	0.0564006	0.157927	5.91509	1.53914	13.73
731	30.7018	20	600	1.4	400	1.7	711.7	120	594161	305.489	918065	179.096	0.0003	76.329	125.634	98.604	4.92153	22.2497	0.791215	0.748946	0.0372142	0.0562938	0.157546	5.93069	1.53509	13.73
1468	30.6093	20	600	1.4	400	1.7	713.8	120	592370	304.827	918065	179.232	0.0003	76.1638	125.362	98.4036	4.89759	22.2015	0.789979	0.749583	0.0371336	0.0561715	0.157111	5.94862	1.53046	13.73
785	30.536	20	600	1.4	400	1.7	715.5	120	590953	304.303	918065	179.34	0.0003	76.0328	125.147	98.2447	4.87866	22.1633	0.788998	0.750089	0.0370697	0.0560746	0.156767	5.96289	1.5268	13.73
1276	30.5265	20	600	1.4	400	1.7	715.8	120	590769	304.235	918065	179.355	0.0003	76.0158	125.119	98.2241	4.87621	22.1584	0.78887	0.750154	0.0370614	0.056062	0.156722	5.96475	1.52633	13.73
359	30.2573	20	600	1.4	400	1.7	722.1	120	585559	302.3	918065	179.753	0.00031	75.5323	124.324	97.6373	4.8068	22.0174	0.785243	0.752016	0.0368257	0.0557043	0.155454	6.01782	1.51286	13.73
625	30.1537	20	600	1.4	400	1.7	724.6	120	583553	301.552	918065	179.907	0.00031	75.3455	124.016	97.4104	4.78016	21.963	0.783838	0.752734	0.0367347	0.0555661	0.154965	6.0385	1.50768	13.73
683	30.0723	20	600	1.4	400	1.7	726.6	120	581978	300.964	918065	180.029	0.00031	75.1985	123.774	97.2318	4.75926	21.9201	0.782732	0.753298	0.036663	0.0554573	0.154581	6.05484	1.50361	13.73
146	29.6155	20	600	1.4	400	1.7	737.8	120	573138	297.643	918065	180.712	0.00032	74.3686	122.409	96.2224	4.64237	21.6782	0.776467	0.756476	0.0362584	0.0548434	0.152422	6.14823	1.48077	13.73
1801	29.5855	20	600	1.4	400	1.7	738.5	120	572557	297.423	918065	180.757	0.00032	74.3138	122.319	96.1557	4.63472	21.6623	0.776052	0.756685	0.0362316	0.0548029	0.15228	6.15447	1.47927	13.73
1877	29.5571	20	600	1.4	400	1.7	739.2	120	572009	297.216	918065	180.799	0.00032	74.262	122.234	96.0926	4.6275	21.6472	0.77566	0.756883	0.0362064	0.0547646	0.152146	6.16037	1.47786	13.73
989	29.5225	20	600	1.4	400	1.7	740.1	120	571338	296.963	918065	180.851	0.00032	74.1987	122.13	96.0155	4.61867	21.6287	0.77518	0.757125	0.0361755	0.0547177	0.151982	6.1676	1.47612	13.73
1741	29.4835	20	600	1.4	400	1.7	741.1	120	570583	296.677	918065	180.91	0.00032	74.1273	122.012	95.9285	4.60873	21.6079	0.774639	0.757397	0.0361407	0.0546648	0.151797	6.17577	1.47417	13.73
1932	29.4367	20	600	1.4	400	1.7	742.3	120	569678	296.334	918065	180.98	0.00032	74.0416	121.871	95.8242	4.59683	21.5829	0.77399	0.757724	0.0360989	0.0546015	0.151576	6.18557	1.47184	13.73
976	29.2449	20	600	1.4	400	1.7	747.1	120	565966	294.924	918065	181.27	0.00032	73.6894	121.292	95.3948	4.54809	21.4802	0.771316	0.759066	0.0359272	0.0543409	0.150666	6.22615	1.46224	13.73
1907	29.1147	20	600	1.4	400	1.7	750.5	120	563446	293.964	918065	181.466	0.00032	73.4495	120.897	95.1023	4.51509	21.4103	0.769492	0.759978	0.0358103	0.0541635	0.150048	6.25399	1.45573	13.73
1032	29.0916	20	600	1.4	400	1.7	751.1	120	562999	293.794	918065	181.501	0.00032	73.4069	120.827	95.0503	4.50924	21.3979	0.769167	0.76014	0.0357895	0.054132	0.149938	6.25896	1.45458	13.73
1826	29.0539	20	600	1.4	400	1.7	752	120	562270	293.515	918065	181.559	0.00032	73.3373	120.713	94.9654	4.49971	21.3776	0.768638	0.760405	0.0357556	0.0540805	0.149759	6.26707	1.4527	13.73
1267	28.847	20	600	1.4	400	1.7	757.4	120	558266	291.982	918065	181.873	0.00033	72.9543	120.083	94.4978	4.44744	21.266	0.765717	0.761858	0.0355688	0.0537972	0.148776	6.31202	1.44235	13.73
87	28.8287	20	600	1.4	400	1.7	757.9	120	557912	291.846	918065	181.9	0.00033	72.9203	120.027	94.4564	4.44283	21.2561	0.765458	0.761987	0.0355522	0.0537721	0.148689	6.31603	1.44144	13.73
1212	28.6764	20	600	1.4	400	1.7	761.9	120	554964	290.713	918065	182.132	0.00033	72.6371	119.561	94.1104	4.40446	21.1735	0.763294	0.76306	0.0354142	0.0535626	0.147963	6.34958	1.43382	13.73
1033	28.6252	20	600	1.4	400	1.7	763.3	120	553973	290.331	918065	182.21	0.00033	72.5417	119.404	93.9938	4.39158	21.1457	0.762564	0.763421	0.0353676	0.053492	0.14772	6.36094	1.43126	13.73
1591	28.5139	20	600	1.4	400	1.7	766.3	120	551820	289.5	918065	182.38	0.00033	72.3341	119.062	93.7399	4.36364	21.0852	0.760974	0.764206	0.0352664	0.0533385	0.147189	6.38576	1.4257	13.73
1862	28.4479	20	600	1.4	400	1.7	768.1	120	550542	289.006	918065	182.481	0.00033	72.2106	118.859	93.5889	4.34707	21.0492	0.760027	0.764672	0.0352062	0.0532472	0.146874	6.40058	1.42239	13.73
269	28.4246	20	600	1.4	400	1.7	768.7	120	550092	288.831	918065	182.517	0.00033	72.1671	118.788	93.5356	4.34124	21.0365	0.759693	0.764837	0.035185	0.053215	0.146764	6.40582	1.42123	13.73
1976	28.0189	20	600	1.4	400	1.7	779.8	120	542239	285.778	918065	183.14	0.00034	71.4042	117.533	92.6018	4.23988	20.8141	0.753829	0.76771	0.034813	0.0526508	0.144826	6.49858	1.40094	13.73
1120	27.9351	20	600	1.4	400	1.7	782.2	120	540619	285.145	918065	183.27	0.00034	71.246	117.272	92.4078	4.21904	20.768	0.752609	0.768305	0.0347359	0.0525338	0.144425	6.51807	1.39676	13.73
1747	27.2957	20	600	1.4	400	1.7	800.5	120	528244	280.271	918065	184.262	0.00035	70.0283	115.269	90.9135	4.06084	20.413	0.743182	0.772865	0.0341422	0.0516334	0.141359	6.67076	1.36478	13.73
813	26.8755	20	600	1.4	400	1.7	813	120	520112	277.033	918065	184.92	0.00036	69.2192	113.938	89.9186	3.95782	20.1772	0.73688	0.775879	0.0337477	0.0510351	0.139338	6.77506	1.34377	13.73
1272	26.836	20	600	1.4	400	1.7	814.2	120	519347	276.727	918065	184.982	0.00036	69.1427	113.812	89.8244	3.94816	20.1549	0.736283	0.776163	0.0337104	0.0509786	0.139148	6.78503	1.3418	13.73
43	26.6174	20	600	1.4	400	1.7	820.9	120	515117	275.03	918065	185.327	0.00036	68.7186	113.114	89.3022	3.8949	20.0313	0.732966	0.777737	0.0335037	0.0506651	0.138094	6.84075	1.33087	13.73
222	26.3308	20	600	1.4	400	1.7	829.8	120	509570	272.792	918065	185.78	0.00036	68.1596	112.194	88.6131	3.82538	19.8683	0.72858	0.779807	0.0332311	0.0502518	0.13671	6.91521	1.31654	13.73
253	25.9794	20	600	1.4	400	1.7	841.1	120	502769	270.031	918065	186.339	0.00037	67.4695	111.059	87.7615	3.74062	19.6672	0.723146	0.782354	0.0328947	0.0497417	0.135009	7.00876	1.29897	13.73
1794	25.9514	20	600	1.4	400	1.7	842	120	502228	269.81	918065	186.384	0.00037	67.4144	110.968	87.6934	3.7339	19.6511	0.722711	0.782557	0.0328678	0.0497009	0.134874	7.01631	1.29757	13.73
1692	25.8391	20	600	1.4	400	1.7	845.6	120	500055	268.923	918065	186.563	0.00037	67.1927	110.604	87.4195	3.70695	19.5865	0.72096	0.783374	0.0327597	0.0495371	0.13433	7.0468	1.29195	13.73
858	25.5481	20	600	1.4	400	1.7	855.2	120	494423	266.613	918065	187.03	0.00038	66.6157	109.654	86.7061	3.63737	19.4183	0.716391	0.785494	0.0324784	0.0491106	0.132917	7.12707	1.2774	13.73
468	25.5085	20	600	1.4	400	1.7	856.6	120	493657	266.298	918065	187.094	0.00038	66.537	109.525	86.6087	3.62794	19.3953	0.715766	0.785782	0.03244	0.0490524	0.132725	7.13813	1.27542	13.73
1913	25.226	20	600	1.4	400	1.7	866.2	120	488190	264.041	918065	187.549	0.00038	65.9731	108.597	85.9107	3.56083	19.231	0.711284	0.787847	0.0321651	0.0486356	0.131352	7.21806	1.2613	13.73
229	24.8307	20	600	1.4	400	1.7	880	120	480541	260.861	918065	188.191	0.00039	65.1784	107.289	84.9257	3.46755	18.9993	0.70494	0.790748	0.0317776	0.0480483	0.129426	7.33296	1.24154	13.73
998	24.6644	20	600	1.4	400	1.7	885.9	120	477321	259.515	918065	188.462	0.00039	64.842	106.736	84.5083	3.42851	18.9012	0.702246	0.791973	0.0316136	0.0477997	0.128614	7.38242	1.23322	13.73
1950	24.1763	20	600	1.4	400	1.7	903.8	120	467876	255.537	918065	189.262	0.0004	63.8483	105.101	83.2736	3.31477	18.6116	0.694254	0.795578	0.0311291	0.0470654	0.126227	7.53146	1.20882	13.73
329	23.8356	20	600	1.4	400	1.7	916.7	120	461282	252.737	918065	189.824	0.00041	63.1485	103.949	82.4029	3.23608	18.4076	0.688598	0.798107	0.030788	0.0465484	0.124557	7.63911	1.19178	13.73
735	23.5632	20	600	1.4	400	1.7	927.3	120	456011	250.484	918065	190.277	0.00042	62.5855	103.023	81.7015	3.17358	18.2435	0.684029	0.800135	0.0305135	0.0461324	0.123219	7.72742	1.17816	13.73
933	23.2869	20	600	1.4	400	1.7	938.3	120	450663	248.185	918065	190.738	0.00042	62.0111	102.078	80.9851	3.11057	18.076	0.679352	0.802199	0.0302334	0.045708	0.121859	7.81912	1.16434	13.73
1392	22.5576	20	600	1.4	400	1.7	968.6	120	436550	242.054	918065	191.965	0.00044	60.4793	99.5573	79.0711	2.94624	17.6295	0.666799	0.807676	0.0294866	0.0445765	0.118261	8.0719	1.12788	13.73
1593	22.3965	20	600	1.4	400	1.7	975.6	120	433432	240.687	918065	192.238	0.00044	60.1378	98.9953	78.6436	2.91032	17.53	0.663983	0.808892	0.0293201	0.0443242	0.117464	8.12996	1.11983	13.73
265	22.3285	20	600	1.4	400	1.7	978.6	120	432116	240.109	918065	192.354	0.00045	59.9933	98.7575	78.4627	2.89521	17.4879	0.662791	0.809406	0.0292496	0.0442174	0.117127	8.15472	1.11643	13.73
1160	22.2068	20	600	1.4	400	1.7	983.9	120	429760	239.071	918065	192.561	0.00045	59.734	98.3309	78.138	2.86821	17.4123	0.660648	0.810327	0.0291232	0.044026	0.116524	8.19943	1.11034	13.73
1008	21.9499	20	600	1.4	400	1.7	995.4	120	424790	236.874	918065	193	0.00045	59.185	97.4275	77.4498	2.81151	17.2523	0.656099	0.812274	0.0288555	0.0436204	0.11525	8.29537	1.0975	13.73
504	21.9244	20	600	1.4	400	1.7	996.6	120	424294	236.654	918065	193.043	0.00045	59.1302	97.3372	77.381	2.80589	17.2363	0.655644	0.812468	0.0288288	0.0435799	0.115123	8.30505	1.09622	13.73
1691	21.7214	20	600	1.4	400	1.7	1005.9	120	420366	234.909	918065	193.392	0.00046	58.694	96.6195	76.8337	2.76137	17.1091	0.652017	0.814011	0.0286161	0.0432578	0.114115	8.38267	1.08607	13.73
909	21.7024	20	600	1.4	400	1.7	1006.8	120	420000	234.745	918065	193.424	0.00046	58.6532	96.5524	76.7826	2.75724	17.0972	0.651678	0.814155	0.0285963	0.0432277	0.114021	8.38997	1.08512	13.73
1240	21.6568	20	600	1.4	400	1.7	1008.9	120	419116	234.352	918065	193.503	0.00046	58.5548	96.3905	76.6591	2.74726	17.0686	0.650858	0.814503	0.0285483	0.043155	0.113794	8.40766	1.08284	13.73
1941	21.1521	20	600	1.4	400	1.7	1033	120	409350	229.974	918065	194.375	0.00047	57.461	94.5905	75.2845	2.63781	16.7497	0.641714	0.818356	0.028015	0.0423472	0.111281	8.60825	1.05761	13.73
199	20.9013	20	600	1.4	400	1.7	1045.4	120	404495	227.781	918065	194.812	0.00048	56.913	93.6887	74.5949	2.58396	16.59	0.637109	0.82028	0.0277478	0.0419425	0.11003	8.71156	1.04506	13.73
164	20.5521	20	600	1.4	400	1.7	1063.1	120	397737	224.708	918065	195.423	0.00049	56.1454	92.4256	73.6279	2.50963	16.3662	0.630632	0.822967	0.0273736	0.0413757	0.108284	8.85958	1.0276	13.73
1772	20.4938	20	600	1.4	400	1.7	1066.2	120	396610	224.194	918065	195.525	0.00049	56.0169	92.214	73.4658	2.4973	16.3287	0.629544	0.823416	0.0273109	0.0412808	0.107993	8.88476	1.02469	13.73
1620	20.2411	20	600	1.4	400	1.7	1079.5	120	391719	221.954	918065	195.97	0.0005	55.4572	91.293	72.7597	2.44405	16.1656	0.624798	0.825368	0.027038	0.0408676	0.106727	8.99571	1.01205	13.73
1611	20.0575	20	600	1.4	400	1.7	1089.4	120	388165	220.319	918065	196.295	0.00051	55.0487	90.6208	72.2441	2.40561	16.0465	0.621324	0.826789	0.0268389	0.040566	0.105806	9.07806	1.00287	13.73
1335	20.0412	20	600	1.4	400	1.7	1090.3	120	387851	220.174	918065	196.324	0.00051	55.0125	90.5612	72.1983	2.40222	16.036	0.621016	0.826915	0.0268212	0.0405392	0.105724	9.08543	1.00206	13.73
6	19.7584	20	600	1.4	400	1.7	1105.9	120	382378	217.644	918065	196.826	0.00051	54.3802	89.5206	71.3993	2.34346	15.8517	0.615619	0.829111	0.0265129	0.0400724	0.104304	9.21547	0.98792	13.73
1306	19.7014	20	600	1.4	400	1.7	1109.1	120	381274	217.131	918065	196.928	0.00052	54.2522	89.31	71.2374	2.33167	15.8143	0.614524	0.829555	0.0264505	0.0399779	0.104017	9.24215	0.985068	13.73
1196	19.6451	20	600	1.4	400	1.7	1112.2	120	380185	216.625	918065	197.028	0.00052	54.1258	89.102	71.0776	2.32006	15.7775	0.613441	0.829992	0.0263889	0.0398846	0.103734	9.26862	0.982255	13.73
536	19.4463	20	600	1.4	400	1.7	1123.6	120	376338	214.834	918065	197.383	0.00052	53.6782	88.3654	70.5112	2.27921	15.647	0.609602	0.831541	0.0261707	0.0395542	0.102734	9.36335	0.972317	13.73
210	19.3046	20	600	1.4	400	1.7	1131.9	120	373595	213.552	918065	197.637	0.00053	53.3579	87.8382	70.1056	2.25023	15.5536	0.606847	0.832648	0.0260145	0.0393177	0.10202	9.4321	0.96523	13.73
1451	18.9724	20	600	1.4	400	1.7	1151.7	120	367166	210.533	918065	198.236	0.00054	52.6034	86.5967	69.1496	2.18283	15.3337	0.600337	0.835248	0.0256467	0.0387608	0.100344	9.59725	0.94862	13.73
48	18.8146	20	600	1.4	400	1.7	1161.3	120	364113	209.091	918065	198.521	0.00055	52.2433	86.004	68.6928	2.15107	15.2288	0.597218	0.836487	0.0254711	0.038495	0.0995473	9.67774	0.940731	13.73
318	18.6764	20	600	1.4	400	1.7	1169.9	120	361438	207.825	918065	198.772	0.00055	51.9269	85.4833	68.2913	2.12339	15.1365	0.594472	0.837573	0.0253168	0.0382614	0.0988487	9.74935	0.933821	13.73
365	18.6073	20	600	1.4	400	1.7	1174.3	120	360101	207.19	918065	198.897	0.00055	51.7683	85.2224	68.09	2.1096	15.0903	0.593094	0.838117	0.0252395	0.0381444	0.0984991	9.78556	0.930365	13.73
1151	18.048	20	600	1.4	400	1.7	1210.7	120	349276	202.021	918065	199.919	0.00057	50.4768	83.0968	66.4484	1.99915	14.7138	0.581815	0.842534	0.0246098	0.0371911	0.095665	10.0888	0.902398	13.73
596	18.011	20	600	1.4	400	1.7	1213.1	120	348560	201.677	918065	199.987	0.00057	50.3909	82.9554	66.3391	1.99192	14.6888	0.581061	0.842827	0.0245679	0.0371278	0.0954774	10.1095	0.900549	13.73
776	18.0033	20	600	1.4	400	1.7	1213.7	120	348412	201.606	918065	200.001	0.00057	50.3731	82.9261	66.3165	1.99043	14.6836	0.580905	0.842888	0.0245593	0.0371146	0.0954385	10.1138	0.900166	13.73
614	17.9938	20	600	1.4	400	1.7	1214.3	120	348229	201.518	918065	200.019	0.00057	50.3511	82.8899	66.2884	1.98858	14.6772	0.580712	0.842963	0.0245485	0.0370983	0.0953904	10.1192	0.899692	13.73
1338	17.83	20	600	1.4	400	1.7	1225.5	120	345057	199.99	918065	200.321	0.00058	49.9694	82.2617	65.8026	1.95668	14.5659	0.577358	0.844263	0.0243624	0.0368167	0.0945581	10.2122	0.891498	13.73
213	17.5853	20	600	1.4	400	1.7	1242.5	120	340321	197.7	918065	200.773	0.00059	49.3972	81.32	65.0737	1.90942	14.3991	0.572313	0.846208	0.0240835	0.0363944	0.093314	10.3543	0.879263	13.73
1009	17.4385	20	600	1.4	400	1.7	1253	120	337481	196.321	918065	201.045	0.0006	49.0526	80.7529	64.6344	1.88127	14.2987	0.569267	0.847377	0.0239155	0.0361401	0.0925671	10.4414	0.871925	13.73
2	17.1113	20	600	1.4	400	1.7	1276.9	120	331150	193.232	918065	201.655	0.00061	48.2808	79.4827	63.6496	1.81908	14.0737	0.562417	0.84999	0.0235391	0.0355706	0.0908998	10.6411	0.855567	13.73
1354	17.0691	20	600	1.4	400	1.7	1280.1	120	330333	192.832	918065	201.734	0.00061	48.1808	79.3182	63.522	1.81111	14.0446	0.561527	0.850328	0.0234904	0.0354968	0.0906845	10.6674	0.853457	13.73
755	16.6308	20	600	1.4	400	1.7	1313.8	120	321850	188.657	918065	202.557	0.00063	47.1377	77.6014	62.1891	1.72914	13.7405	0.552207	0.853846	0.0229819	0.0347271	0.0884455	10.9485	0.83154	13.73
1650	16.5099	20	600	1.4	400	1.7	1323.4	120	319510	187.499	918065	202.785	0.00063	46.8484	77.1251	61.8189	1.70678	13.6561	0.54961	0.854819	0.0228408	0.0345136	0.087827	11.0287	0.825495	13.73
433	16.3507	20	600	1.4	400	1.7	1336.3	120	316429	185.97	918065	203.087	0.00064	46.4662	76.4962	61.3298	1.67751	13.5447	0.546173	0.856102	0.0226544	0.0342317	0.0870119	11.1361	0.817533	13.73
1748	16.2937	20	600	1.4	400	1.7	1341	120	315326	185.421	918065	203.195	0.00064	46.3292	76.2707	61.1544	1.66708	13.5048	0.544938	0.856562	0.0225877	0.0341306	0.0867201	11.1751	0.814685	13.73
356	15.9056	20	600	1.4	400	1.7	1373.7	120	307815	181.668	918065	203.934	0.00066	45.3913	74.7271	59.9527	1.59668	13.2314	0.536456	0.859701	0.0221304	0.0334387	0.0847296	11.4477	0.795279	13.73
1852	15.703	20	600	1.4	400	1.7	1391.5	120	303894	179.697	918065	204.322	0.00067	44.8988	73.9165	59.321	1.56039	13.0879	0.53198	0.861345	0.0218903	0.0330753	0.0836889	11.5955	0.785148	13.73
929	15.6851	20	600	1.4	400	1.7	1393	120	303549	179.523	918065	204.356	0.00067	44.8554	73.845	59.2652	1.55721	13.0752	0.531585	0.86149	0.0218691	0.0330433	0.0835973	11.6086	0.784256	13.73
473	15.6829	20	600	1.4	400	1.7	1393.2	120	303507	179.502	918065	204.36	0.00067	44.8501	73.8363	59.2584	1.55682	13.0737	0.531536	0.861508	0.0218665	0.0330394	0.0835861	11.6102	0.784148	13.73
1616	15.3466	20	600	1.4	400	1.7	1423.8	120	296998	176.21	918065	205.008	0.00069	44.0277	72.4828	58.2025	1.49734	12.8339	0.524026	0.864246	0.0214656	0.0324327	0.0818559	11.8647	0.767331	13.73
1165	15.1606	20	600	1.4	400	1.7	1441.2	120	293397	174.38	918065	205.368	0.0007	43.5704	71.73	57.6147	1.46482	12.7006	0.51983	0.865765	0.0212426	0.0320954	0.0808975	12.0103	0.758028	13.73
1329	15.0966	20	600	1.4	400	1.7	1447.3	120	292159	173.749	918065	205.492	0.0007	43.4127	71.4705	57.412	1.4537	12.6547	0.518381	0.866287	0.0211657	0.0319791	0.0805677	12.0612	0.754829	13.73
640	14.9558	20	600	1.4	400	1.7	1461	120	289434	172.357	918065	205.766	0.00071	43.065	70.8982	56.9647	1.42934	12.5533	0.515178	0.86744	0.0209962	0.0317226	0.0798415	12.1748	0.747789	13.73
663	14.8142	20	600	1.4	400	1.7	1474.9	120	286695	170.954	918065	206.042	0.00072	42.7145	70.3213	56.5136	1.40502	12.4511	0.511942	0.8686	0.0208253	0.0314641	0.079111	12.2911	0.740712	13.73
1554	14.7115	20	600	1.4	400	1.7	1485.2	120	284707	169.934	918065	206.242	0.00072	42.4595	69.9015	56.1853	1.38747	12.3768	0.509582	0.869443	0.020701	0.031276	0.0785805	12.3769	0.735576	13.73
521	14.6183	20	600	1.4	400	1.7	1494.7	120	282903	169.006	918065	206.425	0.00073	42.2276	69.5199	55.8866	1.37162	12.3092	0.507433	0.870208	0.0205879	0.0311049	0.0780988	12.4558	0.730915	13.73
1889	14.3341	20	600	1.4	400	1.7	1524.3	120	277403	166.165	918065	206.983	0.00075	41.5179	68.3518	54.972	1.32373	12.1023	0.500834	0.872548	0.0202419	0.0305815	0.0766289	12.7028	0.716705	13.73
1410	14.3177	20	600	1.4	400	1.7	1526.1	120	277086	166.002	918065	207.015	0.00075	41.477	68.2844	54.9192	1.321	12.0904	0.500452	0.872682	0.020222	0.0305513	0.0765443	12.7173	0.715887	13.73
252	14.1534	20	600	1.4	400	1.7	1543.8	120	273905	164.351	918065	207.339	0.00076	41.0646	67.6056	54.3872	1.29363	11.9702	0.4966	0.874039	0.0200209	0.0302472	0.0756931	12.865	0.707669	13.73
1318	14.1445	20	600	1.4	400	1.7	1544.8	120	273734	164.262	918065	207.357	0.00076	41.0423	67.5689	54.3584	1.29216	11.9637	0.496391	0.874112	0.02001	0.0302307	0.0756472	12.873	0.707226	13.73
1599	14.0503	20	600	1.4	400	1.7	1555.1	120	271911	163.313	918065	207.543	0.00076	40.8053	67.1789	54.0526	1.27659	11.8946	0.494172	0.87489	0.0198945	0.030056	0.0751591	12.9593	0.702517	13.73
467	14.0197	20	600	1.4	400	1.7	1558.5	120	271318	163.004	918065	207.604	0.00077	40.7281	67.0518	53.9529	1.27154	11.8721	0.493449	0.875144	0.0198568	0.029999	0.0750003	12.9877	0.700985	13.73
243	13.8005	20	600	1.4	400	1.7	1583.3	120	267076	160.789	918065	208.039	0.00078	40.1745	66.1406	53.2379	1.23565	11.7107	0.488247	0.876959	0.0195869	0.0295907	0.0738633	13.1939	0.690025	13.73
937	13.6288	20	600	1.4	400	1.7	1603.2	120	263754	159.047	918065	208.381	0.00079	39.7393	65.4242	52.6755	1.20782	11.5839	0.484142	0.878383	0.0193747	0.0292698	0.0729721	13.3601	0.681443	13.73
916	13.5829	20	600	1.4	400	1.7	1608.6	120	262864	158.579	918065	208.473	0.00079	39.6223	65.2317	52.5243	1.20041	11.5498	0.483038	0.878766	0.0193177	0.0291836	0.0727331	13.4054	0.679142	13.73
1687	13.472	20	600	1.4	400	1.7	1621.9	120	260719	157.45	918065	208.694	0.0008	39.3402	64.7673	52.1595	1.18262	11.4675	0.480368	0.879687	0.0191802	0.0289755	0.072157	13.5157	0.6736	13.73
126	12.812	20	600	1.4	400	1.7	1705.4	120	247946	150.674	918065	210.024	0.00085	37.6472	61.9807	49.9671	1.07892	10.974	0.464228	0.885198	0.0183548	0.0277272	0.0687203	14.2119	0.640599	13.73
362	12.6233	20	600	1.4	400	1.7	1730.9	120	244295	148.721	918065	210.407	0.00086	37.1592	61.1774	49.3341	1.04999	10.8318	0.459536	0.88678	0.0181168	0.0273673	0.067736	14.4243	0.631167	13.73
557	12.5032	20	600	1.4	400	1.7	1747.5	120	241971	147.473	918065	210.652	0.00087	36.8475	60.6643	48.9297	1.03173	10.7409	0.456531	0.887789	0.0179649	0.0271375	0.0671088	14.5629	0.625162	13.73
609	12.3331	20	600	1.4	400	1.7	1771.7	120	238678	145.701	918065	210.999	0.00088	36.4047	59.9355	48.3548	1.0061	10.6119	0.452249	0.88922	0.017749	0.0268111	0.0662197	14.7638	0.616655	13.73
1549	12.3247	20	600	1.4	400	1.7	1772.9	120	238516	145.613	918065	211.017	0.00088	36.3828	59.8994	48.3264	1.00484	10.6055	0.452037	0.889291	0.0177383	0.026795	0.0661758	14.7738	0.616235	13.73
1695	12.0044	20	600	1.4	400	1.7	1820.2	120	232317	142.26	918065	211.674	0.00091	35.545	58.5203	47.2376	0.957336	10.3613	0.443892	0.891993	0.0173298	0.0261773	0.0645001	15.168	0.600221	13.73
717	11.8469	20	600	1.4	400	1.7	1844.4	120	229269	140.603	918065	211.999	0.00092	35.131	57.8388	46.6991	0.934318	10.2406	0.439847	0.893325	0.017128	0.025872	0.0636749	15.3697	0.592345	13.73
1949	11.783	20	600	1.4	400	1.7	1854.4	120	228033	139.93	918065	212.131	0.00093	34.9627	57.5619	46.4802	0.925052	10.1915	0.4382	0.893866	0.017046	0.025748	0.0633402	15.453	0.589151	13.73
828	11.768	20	600	1.4	400	1.7	1856.7	120	227742	139.771	918065	212.162	0.00093	34.9231	57.4966	46.4286	0.922876	10.18	0.437812	0.893993	0.0170266	0.0257188	0.0632614	15.4727	0.5884	13.73
1603	11.2446	20	600	1.4	400	1.7	1943.2	120	217612	134.219	918065	213.251	0.00098	33.5358	55.2129	44.6216	0.848457	9.77556	0.424137	0.89844	0.0163502	0.0246961	0.0605141	16.193	0.562228	13.73
525	11.1173	20	600	1.4	400	1.7	1965.4	120	215150	132.86	918065	213.517	0.00099	33.1963	54.6541	44.1789	0.83076	9.6766	0.420767	0.899524	0.0161847	0.0244459	0.0598451	16.3783	0.555866	13.73
351	10.9704	20	600	1.4	400	1.7	1991.7	120	212307	131.287	918065	213.825	0.00101	32.8034	54.0073	43.6663	0.810528	9.56207	0.416855	0.900778	0.0159932	0.0241562	0.0590725	16.5976	0.548522	13.73
1249	10.7923	20	600	1.4	400	1.7	2024.6	120	208860	129.374	918065	214.2	0.00103	32.3254	53.2205	43.0423	0.786277	9.42274	0.412079	0.902301	0.0157601	0.0238039	0.058135	16.8715	0.539617	13.73
825	10.7485	20	600	1.4	400	1.7	2032.8	120	208013	128.903	918065	214.292	0.00103	32.2075	53.0265	42.8884	0.780359	9.38839	0.410898	0.902676	0.0157026	0.0237171	0.0579042	16.9403	0.537426	13.73
694	9.54557	20	600	1.4	400	1.7	2289	120	184732	115.791	918065	216.862	0.00117	28.9314	47.6334	38.6006	0.625362	8.4334	0.377592	0.913042	0.0141054	0.0213026	0.0515499	19.0751	0.477279	13.73
1442	9.51413	20	600	1.4	400	1.7	2296.6	120	184124	115.444	918065	216.93	0.00118	28.8447	47.4907	38.4869	0.621509	8.40813	0.376697	0.913315	0.0140631	0.0212387	0.0513833	19.1382	0.475706	13.73
497	9.40086	20	600	1.4	400	1.7	2324.2	120	181932	114.192	918065	217.175	0.00119	28.532	46.9759	38.0767	0.607713	8.31698	0.373465	0.914298	0.0139107	0.0210083	0.0507831	19.3687	0.470043	13.73
839	9.37059	20	600	1.4	400	1.7	2331.8	120	181346	113.857	918065	217.241	0.0012	28.4483	46.8381	37.9668	0.604048	8.29258	0.372598	0.914561	0.0138698	0.0209466	0.0506227	19.4313	0.468529	13.73
439	9.28345	20	600	1.4	400	1.7	2353.6	120	179659	112.892	918065	217.43	0.00121	28.2071	46.4411	37.6503	0.593554	8.22227	0.370096	0.915318	0.0137522	0.0207688	0.0501607	19.6137	0.464173	13.73
1934	8.74149	20	600	1.4	400	1.7	2499.6	120	169171	106.85	918065	218.614	0.00129	26.6975	43.9559	35.6667	0.530082	7.78223	0.35431	0.920044	0.0130162	0.0196565	0.0472831	20.8298	0.437074	13.73
1825	8.69767	20	600	1.4	400	1.7	2512.2	120	168323	106.359	918065	218.71	0.0013	26.5747	43.7539	35.5052	0.525088	7.74645	0.353016	0.920427	0.0129564	0.0195661	0.0470502	20.9347	0.434884	13.73
105	8.12906	20	600	1.4	400	1.7	2687.9	120	157319	99.9445	918065	219.968	0.0014	24.972	41.1154	33.3949	0.462165	7.27927	0.335982	0.925416	0.012175	0.0183853	0.0440232	22.399	0.406453	13.73
1765	8.05123	20	600	1.4	400	1.7	2713.9	120	155813	99.0609	918065	220.141	0.00141	24.7513	40.752	33.1038	0.453828	7.21491	0.333614	0.926102	0.0120674	0.0182226	0.0436083	22.6155	0.402562	13.73
1947	7.94057	20	600	1.4	400	1.7	2751.7	120	153671	97.8022	918065	220.388	0.00143	24.4368	40.2342	32.6891	0.44209	7.12324	0.330232	0.927077	0.011914	0.0179909	0.0430181	22.9307	0.397028	13.73
1822	7.30404	20	600	1.4	400	1.7	2991.5	120	141353	90.5087	918065	221.818	0.00157	22.6144	37.2341	30.2829	0.377246	6.59203	0.310413	0.932708	0.0110256	0.0166484	0.0396181	24.9291	0.365202	13.73
60	7.29768	20	600	1.4	400	1.7	2994.1	120	141229	90.4353	918065	221.832	0.00157	22.5961	37.2039	30.2587	0.376621	6.58668	0.310212	0.932764	0.0110166	0.0166349	0.039584	24.9508	0.364884	13.73
1387	7.21769	20	600	1.4	400	1.7	3027.3	120	139681	89.5122	918065	222.013	0.00159	22.3654	36.8242	29.9537	0.368804	6.51945	0.307675	0.933475	0.0109042	0.016465	0.0391561	25.2273	0.360885	13.73
437	6.86783	20	600	1.4	400	1.7	3181.5	120	132911	85.4574	918065	222.809	0.00168	21.3523	35.1563	28.6133	0.335483	6.22413	0.296456	0.936588	0.0104102	0.0157188	0.0372827	26.5124	0.343392	13.73
1960	6.50976	20	600	1.4	400	1.7	3356.5	120	125981	81.2785	918065	223.629	0.00178	20.3082	33.4373	27.2301	0.302859	5.91976	0.284758	0.939787	0.00990115	0.0149497	0.0353625	27.9708	0.325488	13.73
332	6.46862	20	600	1.4	400	1.7	3377.8	120	125185	80.7964	918065	223.723	0.00179	20.1877	33.239	27.0705	0.299208	5.88465	0.283399	0.940155	0.00984243	0.014861	0.0351418	28.1487	0.323431	13.73
1665	6.24255	20	600	1.4	400	1.7	3500.2	120	120810	78.1408	918065	224.245	0.00186	19.5242	32.1466	26.1905	0.279505	5.69123	0.275879	0.942181	0.00951893	0.0143723	0.0339278	29.168	0.312128	13.73
440	5.94894	20	600	1.4	400	1.7	3672.9	120	115128	74.6741	918065	224.925	0.00195	18.658	30.7205	25.0407	0.254831	5.43874	0.26597	0.94482	0.00909662	0.0137343	0.0323495	30.6076	0.297447	13.73
1631	5.80155	20	600	1.4	400	1.7	3766.2	120	112275	72.9263	918065	225.268	0.00201	18.2213	30.0016	24.4606	0.24284	5.31145	0.260934	0.946147	0.00888371	0.0134127	0.0315566	31.3852	0.290078	13.73
702	5.67736	20	600	1.4	400	1.7	3848.6	120	109872	71.4497	918065	225.558	0.00205	17.8524	29.3941	23.9702	0.232942	5.2039	0.256656	0.947267	0.00870383	0.013141	0.030888	32.0718	0.283868	13.73
58	5.58458	20	600	1.4	400	1.7	3912.5	120	108076	70.3442	918065	225.776	0.00209	17.5761	28.9394	23.603	0.225672	5.12339	0.253441	0.948105	0.00856917	0.0129376	0.0303884	32.6046	0.279229	13.73
1263	5.559	20	600	1.4	400	1.7	3930.6	120	107581	70.039	918065	225.836	0.0021	17.4999	28.8138	23.5016	0.223685	5.10116	0.252551	0.948336	0.00853199	0.0128815	0.0302505	32.7546	0.27795	13.73
310	4.98331	20	600	1.4	400	1.7	4384.6	120	96440.2	63.1312	918065	227.193	0.00236	15.7739	25.9722	21.2039	0.181149	4.59804	0.232162	0.953553	0.00769049	0.0116105	0.0271458	36.5386	0.249165	13.73
434	4.82483	20	600	1.4	400	1.7	4528.6	120	93373.2	61.2159	918065	227.57	0.00244	15.2954	25.1843	20.5661	0.170172	4.45854	0.226421	0.954995	0.00745717	0.0112581	0.0262899	37.7387	0.241241	13.73
15	4.53189	20	600	1.4	400	1.7	4821.4	120	87704.1	57.66	918065	228.269	0.0026	14.4069	23.7215	19.3809	0.150728	4.19956	0.215653	0.957666	0.007024	0.0106039	0.0247065	40.1781	0.226595	13.73
1011	4.18373	20	600	1.4	400	1.7	5222.6	120	80966.2	53.4073	918065	229.106	0.00283	13.3443	21.972	17.9619	0.129062	3.88982	0.202579	0.96085	0.00650595	0.00982154	0.0228223	43.5217	0.209186	13.73
460	3.73459	20	600	1.4	400	1.7	5850.7	120	72274.2	47.8784	918065	230.195	0.00319	11.9629	19.6975	16.1146	0.103462	3.48713	0.185234	0.964975	0.00583243	0.00880448	0.020388	48.7559	0.186729	13.73
1051	3.43561	20	600	1.4	400	1.7	6359.9	120	66488.1	44.1712	918065	230.925	0.00347	11.0366	18.1724	14.8743	0.0879129	3.21713	0.173363	0.967731	0.00538083	0.00812257	0.0187653	52.9988	0.17178	13.73
1117	3.42957	20	600	1.4	400	1.7	6371.1	120	66371.2	44.0961	918065	230.94	0.00348	11.0178	18.1415	14.8492	0.0876113	3.21166	0.17312	0.967787	0.00537168	0.00810875	0.0187326	53.0921	0.171478	13.73
982	3.02459	20	600	1.4	400	1.7	7224.1	120	58533.9	39.0396	918065	231.937	0.00396	9.75441	16.0613	13.1554	0.0685152	2.84338	0.156577	0.971534	0.00475571	0.0071787	0.0165318	60.2009	0.15123	13.73
807	2.92853	20	600	1.4	400	1.7	7461.1	120	56674.8	37.8344	918065	232.175	0.0041	9.45327	15.5655	12.7513	0.0643155	2.7556	0.152569	0.972425	0.00460889	0.00695703	0.0160093	62.1756	0.146426	13.73
299	2.91655	20	600	1.4	400	1.7	7491.7	120	56443	37.684	918065	232.204	0.00411	9.41568	15.5036	12.7008	0.0638008	2.74464	0.152067	0.972536	0.00459057	0.00692936	0.0159441	62.4309	0.145827	13.73
451	2.7533	20	600	1.4	400	1.7	7935.9	120	53283.7	35.6301	918065	232.61	0.00437	8.90251	14.6587	12.0119	0.0569838	2.59505	0.145171	0.974052	0.00434037	0.00655162	0.0150558	66.1326	0.137665	13.73
1818	2.65821	20	600	1.4	400	1.7	8219.8	120	51443.4	34.4308	918065	232.846	0.00453	8.60285	14.1653	11.6095	0.053184	2.5077	0.141108	0.974937	0.00419427	0.00633104	0.0145381	68.4983	0.132911	13.73
212	2.64755	20	600	1.4	400	1.7	8252.9	120	51237.2	34.2963	918065	232.873	0.00454	8.56924	14.1099	11.5643	0.052766	2.4979	0.14065	0.975036	0.00417789	0.0063063	0.0144801	68.774	0.132378	13.73
548	2.62275	20	600	1.4	400	1.7	8330.9	120	50757.2	33.983	918065	232.935	0.00459	8.49098	13.9811	11.4592	0.0517994	2.47509	0.139583	0.975267	0.00413973	0.00624869	0.014345	69.4243	0.131138	13.73
871	2.4275	20	600	1.4	400	1.7	9001	120	46978.5	31.5117	918065	233.423	0.00497	7.8735	12.9644	10.6294	0.044491	2.2951	0.131095	0.977086	0.00383868	0.00579419	0.0132813	75.0085	0.121375	13.73
1619	2.42214	20	600	1.4	400	1.7	9020.9	120	46874.8	31.4438	918065	233.436	0.00498	7.85652	12.9364	10.6065	0.044298	2.29015	0.130859	0.977136	0.00383041	0.00578169	0.0132521	75.1745	0.121107	13.73
705	2.29082	20	600	1.4	400	1.7	9538	120	44333.5	29.7764	918065	233.766	0.00527	7.4399	12.2505	10.0463	0.0396954	2.16871	0.125055	0.978361	0.00362728	0.00547504	0.0125363	79.4837	0.114541	13.73
19	1.83932	20	600	1.4	400	1.7	11879.4	120	35595.6	24.0109	918065	234.905	0.0066	5.99935	9.87852	8.10731	0.0257467	1.74879	0.104463	0.982587	0.00292495	0.00441478	0.0100728	98.9949	0.0919658	13.73
1526	1.57627	20	600	1.4	400	1.7	13861.8	120	30505.1	20.6288	918065	235.574	0.00772	5.1543	8.4871	6.96845	0.0189766	1.50246	0.0919497	0.985058	0.00251295	0.00379286	0.00863593	115.515	0.0788136	13.73
1261	1.56577	20	600	1.4	400	1.7	13954.8	120	30301.8	20.4935	918065	235.601	0.00778	5.12048	8.4314	6.92285	0.0187272	1.4926	0.0914412	0.985157	0.00249646	0.00376796	0.00857854	116.29	0.0782886	13.73
165	1.30434	20	600	1.4	400	1.7	16751.8	120	25242.4	17.1144	918065	236.27	0.00936	4.27618	7.04121	5.78394	0.0130417	1.24649	0.0785364	0.987619	0.00208483	0.00314661	0.00714915	139.598	0.0652169	13.73
1319	1.29676	20	600	1.4	400	1.7	16849.7	120	25095.7	17.0161	918065	236.289	0.00942	4.25164	7.00079	5.75081	0.0128919	1.23934	0.0781547	0.987691	0.00207286	0.00312855	0.00710768	140.414	0.0648379	13.73
762	1.26789	20	600	1.4	400	1.7	17233.3	120	24537	16.6419	918065	236.363	0.00963	4.15813	6.84683	5.62461	0.0123291	1.21208	0.0766969	0.987963	0.00202727	0.00305974	0.00694976	143.611	0.0633944	13.73
92	0.94745	20	600	1.4	400	1.7	23061.8	120	18335.7	12.4741	918065	237.189	0.01294	3.11677	5.13213	4.21829	0.00691466	0.908527	0.0600303	0.990991	0.00151956	0.0022934	0.00519594	192.181	0.0473727	13.73
938	0.92521	20	600	1.4	400	1.7	23616.1	120	17905.3	12.1839	918065	237.247	0.01325	3.04425	5.01272	4.12029	0.00659582	0.887388	0.0588366	0.991202	0.00148421	0.00224003	0.00507414	196.801	0.0462606	13.73
1582	0.76326	20	600	1.4	400	1.7	28627.1	120	14771.1	10.0667	918065	237.666	0.01609	2.51526	4.14169	3.40527	0.00449868	0.73319	0.0499746	0.992736	0.0012263	0.00185077	0.00418699	238.559	0.038163	13.73
459	0.42624	20	600	1.4	400	1.7	51262.1	120	8248.87	5.63984	918065	238.544	0.02892	1.40917	2.32038	1.90889	0.0014094	0.410767	0.0303214	0.995937	0.00068703	0.00103686	0.00233941	427.184	0.021312	13.73
[truncated: 1 more rows]
