# Supplementary material for: Exploring the Evolution-Coupling Hypothesis: Do Enzymes’ Performance Gains Correlate with Increased Dissipation?
Source: Entropy (Basel). 2025 Mar 29;27(4):365. doi: 10.3390/e27040365 (PMC12025749; doi:10.3390/e27040365)
Supplement: Supplementary file 1 [file entropy-27-00365-s001.zip › RPE-K1K2k1k3.for]

       program     RPE
C
C ribulose-5-phosphate epimerase enzyme from human erythrocytes two-state-kinetic-scheme (RPE enzyme)
C
CCCC  Values of rate constants are from McIntyre-1989 paper.
C     Substrate and product concentration do not enter
C     explicitly in calculations but through second order rate constants k1s and k4s
C     expressed in inverse moles and inverse seconds. The choice of concentrations
C     is from McIntyre-1989 and Mulquiney-1999 (0.0004 M for the Ru5P substrate and 0.00004
C     for the Xu5P product).
C The program finds an optimal catalytic efficiency for the maximal total entropy production.
C The constraint is that the K1 times K2 product does not change with variations in the
C equilibrium constants K1 and K2. That product remains the same as calculated from reference data.
C Maximum in Ptot is obtained after variation of forward rate constants k1 and k3 by using the
C constraint described above.
C Reference values can be found in the RPE-exper.dat and as the first line of the RPE-K1K2k1k3 file.
C
       real*8  thermale,k1,k2,k3,k4,k1s,k4s,
     &   xsec,sigma,enprodB1,enprodB2,aX1,aX2,aXtot,
     &   ckonst1a(30000),ckonst2a(30000),
     &   keqk12L,keqk21D,sigmap,sigmab,enprodT,
     &   currB1,currB2,gaussrand2,gaussrand3,gaussrand4,
     &   sprob(4),entros(4),entrops,substrates,products,
     &   kcat,Km,Ktot,enzeff,s1,s2,pi,gaussrand1
C
C
C
       aX1=0.0
       aX2=0.0
C
       aXtot=0.0
C
       enprodB1=0.0
       enprodB2=0.0
C
       sigmap=0.0
       sigmab=0.0
C
C
       k1=0.0
       k2=0.0
       k3=0.0
       k4=0.0
       k1s=0.0
       k4s=0.0
C
       substrates=0.0
       products=0.0
       currB1=0.0
       currB2=0.0
C
       thermale=0.0
       xsec=0.0
       sigma=0.0
       kcat=0.0
       Km=0.0
       enzeff=0.0
       Ktot=0.0
       mmm=0
       i=0
       entrops=0.0
C
       s1=0.0
       s2=0.0
       pi=0.0
C
       gaussrand1=0.0
       gaussrand2=0.0
       gaussrand3=0.0
       gaussrand4=0.0

       nnn=0
       jjj=0
C
       do 25 nnn=1,30000
        ckonst1a(nnn)=0.0
        ckonst2a(nnn)=0.0
25     continue
C
         substrates=0.0004
         products=0.00004
C in moles
C
           thermale=2.57873058
C   RT in kJ/mol for 37 C
C
         pi=3.141592653589793
C
         k1s=3910000.0
         k4s=1490000.0
         k2=438.0
         k3=305.0
         k1=k1s*substrates
         k4=k4s*products
C
         kcat=k3
C
       keqk12L=k1/k2
C
       keqk21D=k3/k4
C
         Km=(k2+k3)/k1s
         enzeff=kcat/Km
C
C
         sigma=0.0
         sigmab=0.0
         sigmap=0.0
C 2-th state probability  p=1,b=2
         entrops=0.0
	     enprodB1=0.0
	     enprodB2=0.0
C
	     enprodT=0.0
C
           do 75 jj=1,2
         sprob(jj)=0.0
         entros(jj)=0.0
75       continue
C
         sigmap=k2+k3
C
         sigmab=k1+k4
C
         sigma=sigmap+sigmab
C
         sigmab=sigmab/sigma
C
         sigmap=sigmap/sigma
C
C
         sprob(1)=sigmab
C
         sprob(2)=sigmap
C
       do 750 mmmm=1,2
          entros(mmmm)=-sprob(mmmm)*2.3*dlog10(sprob(mmmm))
          entrops=entrops+entros(mmmm)
750    continue
C
C
        xsec=thermale*2.3025851*dlog10((k1*k3)/(k2*k4))
Cn all currents are without N (N=1)
Cn
        currB1=(k1*sigmap-k2*sigmab)
        currB2=(k3*sigmab-k4*sigmap)
C
          aX1=2.3025851*dlog10((k1*sigmap)/
     &   (k2*sigmab))
C
          aX2=2.3025851*dlog10((k3*sigmab)/
     &   (k4*sigmap))
C
          aXtot=aX1+aX2
C
Cn all "entropy productions" are TP expressions in TR units

        enprodB1=aX1*currB1
        enprodB2=aX2*currB2
C
C
        enprodT=enprodB1+enprodB2
C
        Ktot=keqk12L*keqk21D
C
            open (unit=11,status='unknown',file='RPE-exper.dat',
     & access='sequential',form='formatted')
       write(11,65)
65      format(2x,'        k1              k2                k3   ',
     &  '              k4     entropy        p1         p2    ',
     &  '      P1        P2          Ptot      ',
     &  '  kcat         Km         enzeff              J  ',
     &  '          xsec           Xtot            K1           K2 ')
C
        write(11,'(4(f16.6,1x),3(f10.7),4(f12.3),1x,7(f14.6,1x))')
     &  k1,k2,k3,k4,entrops,sigmap,sigmab,enprodB1,enprodB2,
     &  enprodT,kcat,Km,enzeff,currB1,xsec,aXtot,keqk12L,keqk21D
C
        close(unit=11)
C
            open (unit=9,status='unknown',file='RPE-K1K2k1k3.dat',
     & access='sequential',form='formatted')
       write(9,45)
45      format(2x,'   i           k1          k2            ',
     &  '       k3            k4          S(I)',
     &  '        p1          p2           Km            ',
     &  '   P1           P2               Ptot            eff      ',
     &  '        kcat                  J                    xsec     ',
     &  '            Xtot                  X1                  X2    ',
     &  '                S                    P            ',
     &  '        K1                 K2                   Ktot')
C
        do 50 i=1,30000
C
         substrates=0.0004
         products=0.00004
C
         k1s=3910000.0
         k4s=1490000.0
         k2=438.0
         k3=305.0
         k1=k1s*substrates
         k4=k4s*products
C
         keqk12L=k1/k2
         keqk21D=k3/k4
         Ktot=keqk12L*keqk21D
C
C
        call random_number(s1)
        call random_number(s2)
C
        gaussrand1=sqrt(-2*2.3025851*dlog10(s1))*cos(2*pi*s2)+1
CC
          thermale=2.57873058
C   RT in kJ/mol for 37 C
         pi=3.141592653589793
C
C
         if (i-1.eq.0) then
C
          k1=k1s*substrates
            else
            if ((gaussrand1.gt.0).and.((i-1).gt.0)) then
         ckonst1a(i)=3.570776*gaussrand1
C
          keqk12L=ckonst1a(i)
          k1=438.0*keqk12L
          k1s=k1/substrates
C
          keqk21D=Ktot/keqk12L
C
          k3=k4*keqk21D
            endif
         endif
C
        kcat=k3
        Km=(k2+k3)/k1s
        enzeff=kcat/Km
C
         sigma=0.0
         sigmab=0.0
         sigmap=0.0
C 2-th state probability  p=1,b=2
         entrops=0.0
	     enprodB1=0.0
	     enprodB2=0.0
C
	     enprodT=0.0
C
           do 55 jj=1,2
         sprob(jj)=0.0
         entros(jj)=0.0
55       continue
C
         sigmap=k2+k3
C
         sigmab=k1+k4
C
         sigma=sigmap+sigmab
C
         sigmab=sigmab/sigma
C
         sigmap=sigmap/sigma
C
         sigma=sigmap+sigmab
C
         sprob(1)=sigmab
C
         sprob(2)=sigmap
C
       do 700 mmmm=1,2
          entros(mmmm)=-sprob(mmmm)*2.3*dlog10(sprob(mmmm))
          entrops=entrops+entros(mmmm)
700    continue
C
C
         xsec=thermale*2.3025851*dlog10((k1*k3)/(k2*k4))
Cn all currents are without N (N=1)
Cn
        currB1=(k1*sigmap-k2*sigmab)
        currB2=(k3*sigmab-k4*sigmap)
C
          aX1=2.3025851*dlog10((k1*sigmap)/
     &   (k2*sigmab))
Cn
          aX2=2.3025851*dlog10((k3*sigmab)/
     &   (k4*sigmap))
Cn
C
          aXtot=aX1+aX2
C
Cn all "entropy productions" are TP expressions in RT units
Cn
        enprodB1=aX1*currB1
        enprodB2=aX2*currB2
C
        enprodT=enprodB1+enprodB2
C
        write(9,'(i6,3(f16.6,1x),5(f12.6),4(f16.3),1x,11(f19.7,2x))')
     &  i,k1,k2,k3,k4,entrops,sigmap,sigmab,Km,enprodB1,enprodB2,
     &  enprodT,enzeff,kcat,currB1,xsec,aXtot,aX1,aX2,
     &  substrates,products,keqk12L,keqk21D,Ktot
C
 50    continue
C
       close(unit=9)
C
       stop
       end
C Author: Davor Juretic, year:2024
C
C
C The run time should be around 2 sec.
C
